# Supplementary material for: Evolution of gene knockout strains of E. coli reveal regulatory architectures governed by metabolism
Source: Nat Commun. 2018 Sep 18;9:3796. doi: 10.1038/s41467-018-06219-9 (PMC6143558; doi:10.1038/s41467-018-06219-9)
Supplement: Supplementary file 4 — Supplementary Data 1 [file 41467_2018_6219_MOESM4_ESM.xlsx]

## Sheet: Sheet1
Reaction	Sampled flux mean	Sampled flux St.D.	# of genes	mets_up	mets_down	Essential	Expressed	Single KO	Coupled	Notes	Implemented
ATPS4rpp (atpIC)	56.3737	0.265216	9	adp	atp	No	Yes	Yes		main component of the respiratory transport chain that directly catalyzes the synthesis of ADP to ATP	No, failed using lambda red
NADH16pp	22.8418	2.26427	13	nadh	nad	No	Yes	No		Not a single KO	No
PGK	19.0506	0.0882864	1	3pg, atp	adp	Yes	Yes	Yes	GAPD	Essential	No
GAPD	19.0506	0.0882864	1	nad, g3p	nadh	Yes	Yes	Yes	PGK	Essential	No
ENO	17.293	0.102084	1	2pg	pep	Yes	Yes	Yes	PGM	Essential	No
PGM	17.2804	0.101601	3	2pg	3pg	Yes	Yes	Yes	ENO	Essential	No
SUCDi	12.2915	2.26169	4	succ	fum	No	Yes	Yes		connects the TCA cycle with the respiratory electron transport chain	Yes
GLCptspp (ptsHIcrr)	11.6426	0.188225	8	pep	g6p, pyr	No	Yes	Yes		the main glucose importer, conservation of phosphoenolpyruvate for aromatic compound synthesis	Yes
PDH	10.6613	0.19995	3	coa, nad, pyr	accoa, nadh	No	Yes	Yes		primary entry into TCA from glycolysis	No, failed using lambda red
GLUDy	8.8187	0.250128	1	nadp, glu_DASH_L	nadph, akg	No	No	Yes		Not expressed under nitrogen limitation	No
TPI	8.59759	0.0872061	1	dhap	g3p	No	Yes	Yes		increased levels of a highly toxic compound methylglyoxal	Yes
FRD3	6.66038	2.14947	4	fum	succ	No	No	Yes		Not expressed under aerobic growth	No
NADH18pp	6.55524	2.14969	13	nadh	nad	No	Yes	No		Not a single KO	No
G6PDH2r (zwf)	5.8626	0.194865	1	g6p, nadp	nadph	No	Yes	Yes	PGL	entry into the oxidative PPP; impairment of nadph generation	No, failed using lambda red
GND	5.84304	0.194277	1	nadp, 6pgc	ru5p_DASH_D, nadph	No	Yes	Yes		differences in expression and metabolome found between zwf and gnd mutants	Yes
PGI	5.64064	0.262506	1	g6p	f6p	No	Yes	Yes		entry into glycolysis; increased generation of nadph	Yes
PFK_3	4.26721	0.515754	1	s7p, atp	adp	Yes	Yes	Yes		Essential	No
FRD2	3.82905	0.962548	4	fum	succ	No	No	Yes		Not expressed under aerobic growth	No
NADH17pp	3.59591	0.96374	13	nadh	nad	No	Yes	No		Not a single KO	No
PFK	3.12472	0.508908	2	f6p, atp	fdp, adp	Yes	Yes	No		Essential	No
FBA	3.08827	0.509595	3	fdp	g3p, dhap	No	Yes	No		fbaA and fbaB are located at different regions of the chromosome (i.e. 2 Kos required)	No
PPC	3.03594	0.0818187	1	pep	oaa	No	Yes	Yes		increased biomass yield on glucose and reduction of overflow metabolism	No, resulted in auxotrophy for oaa/asp-L
MDH	3.0126	0.263749	1	mal_DASH_L, nad	oaa, nadh	No	Yes	Yes		mdh is one of a network of genes believed to play a role in promoting the stress-induced mutagenesis (SIM) response of E. coli K-12	No
FUM	2.98706	0.224975	3	fum	mal_DASH_L	No	Yes	No		FumAC and fumB are located on different regions of the chromosome	No
RPI	2.76617	0.0730852	2	r5p	ru5p_DASH_D	No	Yes	No		rpiA and rpiB are Located on different regions of the chromosome	No
TALA	2.57395	0.519993	2	s7p, g3p	f6p	No	Yes	No		talaA and talaB are Located on different regions of the chromosome	No
PGCD	1.78612	0.0473801	1	nad, 3pg	nadh	Yes	Yes	Yes		Essential	No
PSERT	1.78612	0.0473801	1	glu_DASH_L	akg	Yes	Yes	Yes		Essential	No
FADRx	1.77702	0.0515466	1	fad, nadh	nad	No	Yes	Yes		One activity of the enzyme is its involvement in the regeneration of the ribonucleoside-diphosphate reductase tyrosine radical.	No
TKT1	1.72633	0.0668497	2	r5p	s7p, g3p	Yes	Yes	Yes		A tktA tktB double mutant requires pyridoxine (or 4-hydroxy-L-threonine or glycolaldehyde), aromatic amino acids and vitamins for growth	No
AKGDH	1.57581	0.0830193	3	coa, akg, nad	nadh, succoa	No	Yes	Yes		sucA, sucB are specific for akgdh activity	No
