# Supplementary material for: Evolution of gene knockout strains of E. coli reveal regulatory architectures governed by metabolism
Source: Nat Commun. 2018 Sep 18;9:3796. doi: 10.1038/s41467-018-06219-9 (PMC6143558; doi:10.1038/s41467-018-06219-9)
Supplement: Supplementary file 5 — Supplementary Data 2 [file 41467_2018_6219_MOESM5_ESM.csv]

	percent_agreement			percent_disagreement
parent_classes	Average	StdDev	N	Average	StdDev	N
Allosteric-Regulation-of-RNAP	18.4	11.2	2	5.3	7.4	2
DNA-to-Protein-DNA-Binding-Reactions	44.4	23.9	22	24.8	19.3	22	transcription factor gene expression (that requires small molecule activation) to DNA target gene expression
Protein-Ligand-DNA-Binding-Reactions	36.5	11.9	22	23.1	8.7	22	metabolite level to transcription factor to DNA target gene expression
Regulation-of-Enzyme-Activity	26.1	7.1	22	28.6	6.8	22	metabolite level mediated regulation of target enzymatic flux
Rho-Blocking-Antitermination	25.0	44.7	16	68.8	47.9	16
RNA-Mediated-Translation-Regulation	28.8	22.1	22	34.4	12.9	22	small RNA gene expression to target RNA gene expression
Small-Molecule-Mediated-Attenuation	21.4	42.6	14	0.0	0.0	14
Transcriptional-Attenuation	27.3	42.9	22	2.3	10.7	22
Transcription-Factor-Binding	52.9	12.5	22	16.3	12.3	22	transcription factor gene expression (that does not require small molecule activation) to DNA target gene expression
GPR	27.5	17.4	22	11.4	6.8	22
RNA-to-Protein	5.4	3.8	22	4.1	2.6	22	regulatory relation between the expression of a TF and the consensus activation profile of the TF
