# Supplementary material for: Evolution of gene knockout strains of E. coli reveal regulatory architectures governed by metabolism
Source: Nat Commun. 2018 Sep 18;9:3796. doi: 10.1038/s41467-018-06219-9 (PMC6143558; doi:10.1038/s41467-018-06219-9)
Supplement: Supplementary file 6 — Supplementary Data 3 [file 41467_2018_6219_MOESM6_ESM.csv]

mode	regulators_EcoCyc	regulated_entity	parent_classes	pattern_match_description	regulated_entities_COBRA	weight	analysis_id	regulated_entities_EcoCyc	pattern_match	name	distance_measure	regulators_COBRA	mechanism	calculated_concentration_units	comment_
-	&alpha;-(2,6-anhydro-3-deoxy-D-arabino-heptulopyranosid)onate 7-phosphate		Regulation-of-Enzyme-Activity	restored fast +		0.142857143	0_evo04_0_11		0-1-0	Regulation of 3-dehydroquinate synthase by &alpha;-(2,6-anhydro-3-deoxy-D-arabino-heptulopyranosid)onate 7-phosphate	pearson		(:COMPETITIVE)	log2(FC)	consensus per regulator
-	&alpha;-(2,6-anhydro-3-deoxy-D-arabino-heptulopyranosid)onate 7-phosphate		Regulation-of-Enzyme-Activity	restored fast +		0.142857143	0_evo04_0_11_evo04tpiA		0-1-0	Regulation of 3-dehydroquinate synthase by &alpha;-(2,6-anhydro-3-deoxy-D-arabino-heptulopyranosid)onate 7-phosphate	pearson		(:COMPETITIVE)	log2(FC)	consensus per regulator
-	&alpha;-(2,6-anhydro-3-deoxy-D-arabino-heptulopyranosid)onate 7-phosphate		Regulation-of-Enzyme-Activity	restored fast +		0.035714286	0_evo04_0_11_evo04tpiAEvo01		0-1-0	Regulation of 3-dehydroquinate synthase by &alpha;-(2,6-anhydro-3-deoxy-D-arabino-heptulopyranosid)onate 7-phosphate	pearson		(:COMPETITIVE)	log2(FC)	consensus per regulator
-	&alpha;-(2,6-anhydro-3-deoxy-D-arabino-heptulopyranosid)onate 7-phosphate		Regulation-of-Enzyme-Activity	restored fast +		0.035714286	0_evo04_0_11_evo04tpiAEvo02		0-1-0	Regulation of 3-dehydroquinate synthase by &alpha;-(2,6-anhydro-3-deoxy-D-arabino-heptulopyranosid)onate 7-phosphate	pearson		(:COMPETITIVE)	log2(FC)	consensus per regulator
-	&alpha;-(2,6-anhydro-3-deoxy-D-arabino-heptulopyranosid)onate 7-phosphate		Regulation-of-Enzyme-Activity	restored fast +		0.035714286	0_evo04_0_11_evo04tpiAEvo03		0-1-0	Regulation of 3-dehydroquinate synthase by &alpha;-(2,6-anhydro-3-deoxy-D-arabino-heptulopyranosid)onate 7-phosphate	pearson		(:COMPETITIVE)	log2(FC)	consensus per regulator
-	&alpha;-(2,6-anhydro-3-deoxy-D-arabino-heptulopyranosid)onate 7-phosphate		Regulation-of-Enzyme-Activity	restored fast +		0.035714286	0_evo04_0_11_evo04tpiAEvo04		0-1-0	Regulation of 3-dehydroquinate synthase by &alpha;-(2,6-anhydro-3-deoxy-D-arabino-heptulopyranosid)onate 7-phosphate	pearson		(:COMPETITIVE)	log2(FC)	consensus per regulator
-	&alpha;-(2,6-anhydro-3-deoxy-D-arabino-heptulopyranosid)onate 7-phosphonate		Regulation-of-Enzyme-Activity	restored fast +		0.142857143	0_evo04_0_11		0-1-0	Regulation of 3-dehydroquinate synthase by &alpha;-(2,6-anhydro-3-deoxy-D-arabino-heptulopyranosid)onate 7-phosphonate	pearson		(:COMPETITIVE)	log2(FC)	consensus per regulator
-	&alpha;-(2,6-anhydro-3-deoxy-D-arabino-heptulopyranosid)onate 7-phosphonate		Regulation-of-Enzyme-Activity	restored fast +		0.142857143	0_evo04_0_11_evo04tpiA		0-1-0	Regulation of 3-dehydroquinate synthase by &alpha;-(2,6-anhydro-3-deoxy-D-arabino-heptulopyranosid)onate 7-phosphonate	pearson		(:COMPETITIVE)	log2(FC)	consensus per regulator
-	&alpha;-(2,6-anhydro-3-deoxy-D-arabino-heptulopyranosid)onate 7-phosphonate		Regulation-of-Enzyme-Activity	restored fast +		0.035714286	0_evo04_0_11_evo04tpiAEvo01		0-1-0	Regulation of 3-dehydroquinate synthase by &alpha;-(2,6-anhydro-3-deoxy-D-arabino-heptulopyranosid)onate 7-phosphonate	pearson		(:COMPETITIVE)	log2(FC)	consensus per regulator
-	&alpha;-(2,6-anhydro-3-deoxy-D-arabino-heptulopyranosid)onate 7-phosphonate		Regulation-of-Enzyme-Activity	restored fast +		0.035714286	0_evo04_0_11_evo04tpiAEvo02		0-1-0	Regulation of 3-dehydroquinate synthase by &alpha;-(2,6-anhydro-3-deoxy-D-arabino-heptulopyranosid)onate 7-phosphonate	pearson		(:COMPETITIVE)	log2(FC)	consensus per regulator
-	&alpha;-(2,6-anhydro-3-deoxy-D-arabino-heptulopyranosid)onate 7-phosphonate		Regulation-of-Enzyme-Activity	restored fast +		0.035714286	0_evo04_0_11_evo04tpiAEvo03		0-1-0	Regulation of 3-dehydroquinate synthase by &alpha;-(2,6-anhydro-3-deoxy-D-arabino-heptulopyranosid)onate 7-phosphonate	pearson		(:COMPETITIVE)	log2(FC)	consensus per regulator
-	&alpha;-(2,6-anhydro-3-deoxy-D-arabino-heptulopyranosid)onate 7-phosphonate		Regulation-of-Enzyme-Activity	restored fast +		0.035714286	0_evo04_0_11_evo04tpiAEvo04		0-1-0	Regulation of 3-dehydroquinate synthase by &alpha;-(2,6-anhydro-3-deoxy-D-arabino-heptulopyranosid)onate 7-phosphonate	pearson		(:COMPETITIVE)	log2(FC)	consensus per regulator
-	&alpha;-D-glucopyranose 1-phosphate		Regulation-of-Enzyme-Activity	novel -		0.017857143	0_evo04_0_11		1/1/2000	Regulation of phosphoglucomutase by &alpha;-D-glucopyranose 1-phosphate	pearson	g1p_c	(:COMPETITIVE)	log2(FC)	consensus per regulator
-	&alpha;-D-glucopyranose 1-phosphate		Regulation-of-Enzyme-Activity	novel -		0.017857143	0_evo04_0_11_evo04ptsHIcrr		1/1/2000	Regulation of phosphoglucomutase by &alpha;-D-glucopyranose 1-phosphate	pearson	g1p_c	(:COMPETITIVE)	log2(FC)	consensus per regulator
-	&alpha;-D-glucopyranose 1-phosphate		Regulation-of-Enzyme-Activity	novel -		0.017857143	0_evo04_0_11_evo04ptsHIcrrEvo03		1/1/2000	Regulation of phosphoglucomutase by &alpha;-D-glucopyranose 1-phosphate	pearson	g1p_c	(:COMPETITIVE)	log2(FC)	consensus per regulator
-	&alpha;-D-Kdo-(2&rarr;4)-&alpha;-D-Kdo-(2&rarr;6)-lipid A		Regulation-of-Enzyme-Activity	restored fast +		0.46625	0_evo04_0_11		0-1-0	Regulation of KDO transferase by &alpha;-D-Kdo-(2&rarr;4)-&alpha;-D-Kdo-(2&rarr;6)-lipid A	pearson	lipa_c		log2(FC)	consensus per regulator
-	&alpha;-D-Kdo-(2&rarr;4)-&alpha;-D-Kdo-(2&rarr;6)-lipid A		Regulation-of-Enzyme-Activity	restored fast +		0.12375	0_evo04_0_11_evo04gnd		0-1-0	Regulation of KDO transferase by &alpha;-D-Kdo-(2&rarr;4)-&alpha;-D-Kdo-(2&rarr;6)-lipid A	pearson	lipa_c		log2(FC)	consensus per regulator
-	&alpha;-D-Kdo-(2&rarr;4)-&alpha;-D-Kdo-(2&rarr;6)-lipid A		Regulation-of-Enzyme-Activity	restored fast +		0.04125	0_evo04_0_11_evo04gndEvo01		0-1-0	Regulation of KDO transferase by &alpha;-D-Kdo-(2&rarr;4)-&alpha;-D-Kdo-(2&rarr;6)-lipid A	pearson	lipa_c		log2(FC)	consensus per regulator
-	&alpha;-D-Kdo-(2&rarr;4)-&alpha;-D-Kdo-(2&rarr;6)-lipid A		Regulation-of-Enzyme-Activity	restored fast +		0.04125	0_evo04_0_11_evo04gndEvo02		0-1-0	Regulation of KDO transferase by &alpha;-D-Kdo-(2&rarr;4)-&alpha;-D-Kdo-(2&rarr;6)-lipid A	pearson	lipa_c		log2(FC)	consensus per regulator
-	&alpha;-D-Kdo-(2&rarr;4)-&alpha;-D-Kdo-(2&rarr;6)-lipid A		Regulation-of-Enzyme-Activity	restored fast +		0.04125	0_evo04_0_11_evo04gndEvo03		0-1-0	Regulation of KDO transferase by &alpha;-D-Kdo-(2&rarr;4)-&alpha;-D-Kdo-(2&rarr;6)-lipid A	pearson	lipa_c		log2(FC)	consensus per regulator
-	&alpha;-D-Kdo-(2&rarr;4)-&alpha;-D-Kdo-(2&rarr;6)-lipid A		Regulation-of-Enzyme-Activity	restored fast +		0.09375	0_evo04_0_11_evo04ptsHIcrr		0-1-0	Regulation of KDO transferase by &alpha;-D-Kdo-(2&rarr;4)-&alpha;-D-Kdo-(2&rarr;6)-lipid A	pearson	lipa_c		log2(FC)	consensus per regulator
-	&alpha;-D-Kdo-(2&rarr;4)-&alpha;-D-Kdo-(2&rarr;6)-lipid A		Regulation-of-Enzyme-Activity	partially-restored +		0.031220187	0_evo04_0_11_evo04ptsHIcrrEvo01		0-2-1	Regulation of KDO transferase by &alpha;-D-Kdo-(2&rarr;4)-&alpha;-D-Kdo-(2&rarr;6)-lipid A	pearson	lipa_c		log2(FC)	consensus per regulator
-	&alpha;-D-Kdo-(2&rarr;4)-&alpha;-D-Kdo-(2&rarr;6)-lipid A		Regulation-of-Enzyme-Activity	restored fast +		0.03125	0_evo04_0_11_evo04ptsHIcrrEvo02		0-1-0	Regulation of KDO transferase by &alpha;-D-Kdo-(2&rarr;4)-&alpha;-D-Kdo-(2&rarr;6)-lipid A	pearson	lipa_c		log2(FC)	consensus per regulator
-	&alpha;-D-Kdo-(2&rarr;4)-&alpha;-D-Kdo-(2&rarr;6)-lipid A		Regulation-of-Enzyme-Activity	restored fast +		0.03125	0_evo04_0_11_evo04ptsHIcrrEvo03		0-1-0	Regulation of KDO transferase by &alpha;-D-Kdo-(2&rarr;4)-&alpha;-D-Kdo-(2&rarr;6)-lipid A	pearson	lipa_c		log2(FC)	consensus per regulator
-	&alpha;-D-Kdo-(2&rarr;4)-&alpha;-D-Kdo-(2&rarr;6)-lipid A		Regulation-of-Enzyme-Activity	restored fast +		0.03125	0_evo04_0_11_evo04ptsHIcrrEvo04		0-1-0	Regulation of KDO transferase by &alpha;-D-Kdo-(2&rarr;4)-&alpha;-D-Kdo-(2&rarr;6)-lipid A	pearson	lipa_c		log2(FC)	consensus per regulator
-	&alpha;-D-Kdo-(2&rarr;4)-&alpha;-D-Kdo-(2&rarr;6)-lipid A		Regulation-of-Enzyme-Activity	restored fast +		0.12375	0_evo04_0_11_evo04sdhCB		0-1-0	Regulation of KDO transferase by &alpha;-D-Kdo-(2&rarr;4)-&alpha;-D-Kdo-(2&rarr;6)-lipid A	pearson	lipa_c		log2(FC)	consensus per regulator
-	&alpha;-D-Kdo-(2&rarr;4)-&alpha;-D-Kdo-(2&rarr;6)-lipid A		Regulation-of-Enzyme-Activity	restored fast +		0.04125	0_evo04_0_11_evo04sdhCBEvo01		0-1-0	Regulation of KDO transferase by &alpha;-D-Kdo-(2&rarr;4)-&alpha;-D-Kdo-(2&rarr;6)-lipid A	pearson	lipa_c		log2(FC)	consensus per regulator
-	&alpha;-D-Kdo-(2&rarr;4)-&alpha;-D-Kdo-(2&rarr;6)-lipid A		Regulation-of-Enzyme-Activity	restored fast +		0.04125	0_evo04_0_11_evo04sdhCBEvo02		0-1-0	Regulation of KDO transferase by &alpha;-D-Kdo-(2&rarr;4)-&alpha;-D-Kdo-(2&rarr;6)-lipid A	pearson	lipa_c		log2(FC)	consensus per regulator
-	&alpha;-D-Kdo-(2&rarr;4)-&alpha;-D-Kdo-(2&rarr;6)-lipid A		Regulation-of-Enzyme-Activity	restored fast +		0.04125	0_evo04_0_11_evo04sdhCBEvo03		0-1-0	Regulation of KDO transferase by &alpha;-D-Kdo-(2&rarr;4)-&alpha;-D-Kdo-(2&rarr;6)-lipid A	pearson	lipa_c		log2(FC)	consensus per regulator
-	&alpha;-D-Kdo-(2&rarr;4)-&alpha;-D-Kdo-(2&rarr;6)-lipid A		Regulation-of-Enzyme-Activity	restored fast +		0.125	0_evo04_0_11_evo04tpiA		0-1-0	Regulation of KDO transferase by &alpha;-D-Kdo-(2&rarr;4)-&alpha;-D-Kdo-(2&rarr;6)-lipid A	pearson	lipa_c		log2(FC)	consensus per regulator
-	&alpha;-D-Kdo-(2&rarr;4)-&alpha;-D-Kdo-(2&rarr;6)-lipid A		Regulation-of-Enzyme-Activity	restored fast +		0.03125	0_evo04_0_11_evo04tpiAEvo01		0-1-0	Regulation of KDO transferase by &alpha;-D-Kdo-(2&rarr;4)-&alpha;-D-Kdo-(2&rarr;6)-lipid A	pearson	lipa_c		log2(FC)	consensus per regulator
-	&alpha;-D-Kdo-(2&rarr;4)-&alpha;-D-Kdo-(2&rarr;6)-lipid A		Regulation-of-Enzyme-Activity	restored fast +		0.03125	0_evo04_0_11_evo04tpiAEvo02		0-1-0	Regulation of KDO transferase by &alpha;-D-Kdo-(2&rarr;4)-&alpha;-D-Kdo-(2&rarr;6)-lipid A	pearson	lipa_c		log2(FC)	consensus per regulator
-	&alpha;-D-Kdo-(2&rarr;4)-&alpha;-D-Kdo-(2&rarr;6)-lipid A		Regulation-of-Enzyme-Activity	restored fast +		0.03125	0_evo04_0_11_evo04tpiAEvo03		0-1-0	Regulation of KDO transferase by &alpha;-D-Kdo-(2&rarr;4)-&alpha;-D-Kdo-(2&rarr;6)-lipid A	pearson	lipa_c		log2(FC)	consensus per regulator
-	&alpha;-D-Kdo-(2&rarr;4)-&alpha;-D-Kdo-(2&rarr;6)-lipid A		Regulation-of-Enzyme-Activity	restored fast +		0.03125	0_evo04_0_11_evo04tpiAEvo04		0-1-0	Regulation of KDO transferase by &alpha;-D-Kdo-(2&rarr;4)-&alpha;-D-Kdo-(2&rarr;6)-lipid A	pearson	lipa_c		log2(FC)	consensus per regulator
+	&alpha;-glucose 1,6-bisphosphate		Regulation-of-Enzyme-Activity	novel +		0.017857143	0_evo04_0_11		0-0-1	Regulation of phosphoglucomutase by &alpha;-glucose 1,6-bisphosphate	pearson			log2(FC)	consensus per regulator
+	&alpha;-glucose 1,6-bisphosphate		Regulation-of-Enzyme-Activity	novel +		0.017857143	0_evo04_0_11_evo04ptsHIcrr		0-0-1	Regulation of phosphoglucomutase by &alpha;-glucose 1,6-bisphosphate	pearson			log2(FC)	consensus per regulator
+	&alpha;-glucose 1,6-bisphosphate		Regulation-of-Enzyme-Activity	novel +		0.017857143	0_evo04_0_11_evo04ptsHIcrrEvo03		0-0-1	Regulation of phosphoglucomutase by &alpha;-glucose 1,6-bisphosphate	pearson			log2(FC)	consensus per regulator
-	&alpha;-Kdo-(2->4)-&alpha;-Kdo-(2->6)-lipid IV<SUB>A</SUB>		Regulation-of-Enzyme-Activity	restored fast +		0.46625	0_evo04_0_11		0-1-0	Regulation of KDO transferase by &alpha;-Kdo-(2->4)-&alpha;-Kdo-(2->6)-lipid IV<SUB>A</SUB>	pearson	kdo2lipid4_c		log2(FC)	consensus per regulator
-	&alpha;-Kdo-(2->4)-&alpha;-Kdo-(2->6)-lipid IV<SUB>A</SUB>		Regulation-of-Enzyme-Activity	restored fast +		0.12375	0_evo04_0_11_evo04gnd		0-1-0	Regulation of KDO transferase by &alpha;-Kdo-(2->4)-&alpha;-Kdo-(2->6)-lipid IV<SUB>A</SUB>	pearson	kdo2lipid4_c		log2(FC)	consensus per regulator
-	&alpha;-Kdo-(2->4)-&alpha;-Kdo-(2->6)-lipid IV<SUB>A</SUB>		Regulation-of-Enzyme-Activity	restored fast +		0.04125	0_evo04_0_11_evo04gndEvo01		0-1-0	Regulation of KDO transferase by &alpha;-Kdo-(2->4)-&alpha;-Kdo-(2->6)-lipid IV<SUB>A</SUB>	pearson	kdo2lipid4_c		log2(FC)	consensus per regulator
-	&alpha;-Kdo-(2->4)-&alpha;-Kdo-(2->6)-lipid IV<SUB>A</SUB>		Regulation-of-Enzyme-Activity	restored fast +		0.04125	0_evo04_0_11_evo04gndEvo02		0-1-0	Regulation of KDO transferase by &alpha;-Kdo-(2->4)-&alpha;-Kdo-(2->6)-lipid IV<SUB>A</SUB>	pearson	kdo2lipid4_c		log2(FC)	consensus per regulator
-	&alpha;-Kdo-(2->4)-&alpha;-Kdo-(2->6)-lipid IV<SUB>A</SUB>		Regulation-of-Enzyme-Activity	restored fast +		0.04125	0_evo04_0_11_evo04gndEvo03		0-1-0	Regulation of KDO transferase by &alpha;-Kdo-(2->4)-&alpha;-Kdo-(2->6)-lipid IV<SUB>A</SUB>	pearson	kdo2lipid4_c		log2(FC)	consensus per regulator
-	&alpha;-Kdo-(2->4)-&alpha;-Kdo-(2->6)-lipid IV<SUB>A</SUB>		Regulation-of-Enzyme-Activity	restored fast +		0.09375	0_evo04_0_11_evo04ptsHIcrr		0-1-0	Regulation of KDO transferase by &alpha;-Kdo-(2->4)-&alpha;-Kdo-(2->6)-lipid IV<SUB>A</SUB>	pearson	kdo2lipid4_c		log2(FC)	consensus per regulator
-	&alpha;-Kdo-(2->4)-&alpha;-Kdo-(2->6)-lipid IV<SUB>A</SUB>		Regulation-of-Enzyme-Activity	partially-restored +		0.031220187	0_evo04_0_11_evo04ptsHIcrrEvo01		0-2-1	Regulation of KDO transferase by &alpha;-Kdo-(2->4)-&alpha;-Kdo-(2->6)-lipid IV<SUB>A</SUB>	pearson	kdo2lipid4_c		log2(FC)	consensus per regulator
-	&alpha;-Kdo-(2->4)-&alpha;-Kdo-(2->6)-lipid IV<SUB>A</SUB>		Regulation-of-Enzyme-Activity	restored fast +		0.03125	0_evo04_0_11_evo04ptsHIcrrEvo02		0-1-0	Regulation of KDO transferase by &alpha;-Kdo-(2->4)-&alpha;-Kdo-(2->6)-lipid IV<SUB>A</SUB>	pearson	kdo2lipid4_c		log2(FC)	consensus per regulator
-	&alpha;-Kdo-(2->4)-&alpha;-Kdo-(2->6)-lipid IV<SUB>A</SUB>		Regulation-of-Enzyme-Activity	restored fast +		0.03125	0_evo04_0_11_evo04ptsHIcrrEvo03		0-1-0	Regulation of KDO transferase by &alpha;-Kdo-(2->4)-&alpha;-Kdo-(2->6)-lipid IV<SUB>A</SUB>	pearson	kdo2lipid4_c		log2(FC)	consensus per regulator
-	&alpha;-Kdo-(2->4)-&alpha;-Kdo-(2->6)-lipid IV<SUB>A</SUB>		Regulation-of-Enzyme-Activity	restored fast +		0.03125	0_evo04_0_11_evo04ptsHIcrrEvo04		0-1-0	Regulation of KDO transferase by &alpha;-Kdo-(2->4)-&alpha;-Kdo-(2->6)-lipid IV<SUB>A</SUB>	pearson	kdo2lipid4_c		log2(FC)	consensus per regulator
-	&alpha;-Kdo-(2->4)-&alpha;-Kdo-(2->6)-lipid IV<SUB>A</SUB>		Regulation-of-Enzyme-Activity	restored fast +		0.12375	0_evo04_0_11_evo04sdhCB		0-1-0	Regulation of KDO transferase by &alpha;-Kdo-(2->4)-&alpha;-Kdo-(2->6)-lipid IV<SUB>A</SUB>	pearson	kdo2lipid4_c		log2(FC)	consensus per regulator
-	&alpha;-Kdo-(2->4)-&alpha;-Kdo-(2->6)-lipid IV<SUB>A</SUB>		Regulation-of-Enzyme-Activity	restored fast +		0.04125	0_evo04_0_11_evo04sdhCBEvo01		0-1-0	Regulation of KDO transferase by &alpha;-Kdo-(2->4)-&alpha;-Kdo-(2->6)-lipid IV<SUB>A</SUB>	pearson	kdo2lipid4_c		log2(FC)	consensus per regulator
-	&alpha;-Kdo-(2->4)-&alpha;-Kdo-(2->6)-lipid IV<SUB>A</SUB>		Regulation-of-Enzyme-Activity	restored fast +		0.04125	0_evo04_0_11_evo04sdhCBEvo02		0-1-0	Regulation of KDO transferase by &alpha;-Kdo-(2->4)-&alpha;-Kdo-(2->6)-lipid IV<SUB>A</SUB>	pearson	kdo2lipid4_c		log2(FC)	consensus per regulator
-	&alpha;-Kdo-(2->4)-&alpha;-Kdo-(2->6)-lipid IV<SUB>A</SUB>		Regulation-of-Enzyme-Activity	restored fast +		0.04125	0_evo04_0_11_evo04sdhCBEvo03		0-1-0	Regulation of KDO transferase by &alpha;-Kdo-(2->4)-&alpha;-Kdo-(2->6)-lipid IV<SUB>A</SUB>	pearson	kdo2lipid4_c		log2(FC)	consensus per regulator
-	&alpha;-Kdo-(2->4)-&alpha;-Kdo-(2->6)-lipid IV<SUB>A</SUB>		Regulation-of-Enzyme-Activity	restored fast +		0.125	0_evo04_0_11_evo04tpiA		0-1-0	Regulation of KDO transferase by &alpha;-Kdo-(2->4)-&alpha;-Kdo-(2->6)-lipid IV<SUB>A</SUB>	pearson	kdo2lipid4_c		log2(FC)	consensus per regulator
-	&alpha;-Kdo-(2->4)-&alpha;-Kdo-(2->6)-lipid IV<SUB>A</SUB>		Regulation-of-Enzyme-Activity	restored fast +		0.03125	0_evo04_0_11_evo04tpiAEvo01		0-1-0	Regulation of KDO transferase by &alpha;-Kdo-(2->4)-&alpha;-Kdo-(2->6)-lipid IV<SUB>A</SUB>	pearson	kdo2lipid4_c		log2(FC)	consensus per regulator
-	&alpha;-Kdo-(2->4)-&alpha;-Kdo-(2->6)-lipid IV<SUB>A</SUB>		Regulation-of-Enzyme-Activity	restored fast +		0.03125	0_evo04_0_11_evo04tpiAEvo02		0-1-0	Regulation of KDO transferase by &alpha;-Kdo-(2->4)-&alpha;-Kdo-(2->6)-lipid IV<SUB>A</SUB>	pearson	kdo2lipid4_c		log2(FC)	consensus per regulator
-	&alpha;-Kdo-(2->4)-&alpha;-Kdo-(2->6)-lipid IV<SUB>A</SUB>		Regulation-of-Enzyme-Activity	restored fast +		0.03125	0_evo04_0_11_evo04tpiAEvo03		0-1-0	Regulation of KDO transferase by &alpha;-Kdo-(2->4)-&alpha;-Kdo-(2->6)-lipid IV<SUB>A</SUB>	pearson	kdo2lipid4_c		log2(FC)	consensus per regulator
-	&alpha;-Kdo-(2->4)-&alpha;-Kdo-(2->6)-lipid IV<SUB>A</SUB>		Regulation-of-Enzyme-Activity	restored fast +		0.03125	0_evo04_0_11_evo04tpiAEvo04		0-1-0	Regulation of KDO transferase by &alpha;-Kdo-(2->4)-&alpha;-Kdo-(2->6)-lipid IV<SUB>A</SUB>	pearson	kdo2lipid4_c		log2(FC)	consensus per regulator
-	&beta; -methyl maltoside		Regulation-of-Enzyme-Activity	restored fast -		0.198	0_evo04_0_11		1-0-1	Regulation of amylomaltase by &beta; -methyl maltoside	pearson		(:COMPETITIVE)	log2(FC)	consensus per regulator
-	&beta; -methyl maltoside		Regulation-of-Enzyme-Activity	restored fast -		0.099	0_evo04_0_11_evo04gnd		1-0-1	Regulation of amylomaltase by &beta; -methyl maltoside	pearson		(:COMPETITIVE)	log2(FC)	consensus per regulator
-	&beta; -methyl maltoside		Regulation-of-Enzyme-Activity	restored fast -		0.033	0_evo04_0_11_evo04gndEvo01		1-0-1	Regulation of amylomaltase by &beta; -methyl maltoside	pearson		(:COMPETITIVE)	log2(FC)	consensus per regulator
-	&beta; -methyl maltoside		Regulation-of-Enzyme-Activity	restored fast -		0.033	0_evo04_0_11_evo04gndEvo02		1-0-1	Regulation of amylomaltase by &beta; -methyl maltoside	pearson		(:COMPETITIVE)	log2(FC)	consensus per regulator
-	&beta; -methyl maltoside		Regulation-of-Enzyme-Activity	restored fast -		0.033	0_evo04_0_11_evo04gndEvo03		1-0-1	Regulation of amylomaltase by &beta; -methyl maltoside	pearson		(:COMPETITIVE)	log2(FC)	consensus per regulator
-	&beta; -methyl maltoside		Regulation-of-Enzyme-Activity	novel -		0.039	0_evo04_0_11_evo04pgi		1/1/2000	Regulation of amylomaltase by &beta; -methyl maltoside	pearson		(:COMPETITIVE)	log2(FC)	consensus per regulator
-	&beta; -methyl maltoside		Regulation-of-Enzyme-Activity	novel -		0.013	0_evo04_0_11_evo04pgiEvo01		1/1/2000	Regulation of amylomaltase by &beta; -methyl maltoside	pearson		(:COMPETITIVE)	log2(FC)	consensus per regulator
-	&beta; -methyl maltoside		Regulation-of-Enzyme-Activity	novel -		0.013	0_evo04_0_11_evo04pgiEvo02		1/1/2000	Regulation of amylomaltase by &beta; -methyl maltoside	pearson		(:COMPETITIVE)	log2(FC)	consensus per regulator
-	&beta; -methyl maltoside		Regulation-of-Enzyme-Activity	novel -		0.013	0_evo04_0_11_evo04pgiEvo03		1/1/2000	Regulation of amylomaltase by &beta; -methyl maltoside	pearson		(:COMPETITIVE)	log2(FC)	consensus per regulator
-	&beta; -methyl maltoside		Regulation-of-Enzyme-Activity	restored fast -		0.099	0_evo04_0_11_evo04sdhCB		1-0-1	Regulation of amylomaltase by &beta; -methyl maltoside	pearson		(:COMPETITIVE)	log2(FC)	consensus per regulator
-	&beta; -methyl maltoside		Regulation-of-Enzyme-Activity	restored fast -		0.033	0_evo04_0_11_evo04sdhCBEvo01		1-0-1	Regulation of amylomaltase by &beta; -methyl maltoside	pearson		(:COMPETITIVE)	log2(FC)	consensus per regulator
-	&beta; -methyl maltoside		Regulation-of-Enzyme-Activity	restored fast -		0.033	0_evo04_0_11_evo04sdhCBEvo02		1-0-1	Regulation of amylomaltase by &beta; -methyl maltoside	pearson		(:COMPETITIVE)	log2(FC)	consensus per regulator
-	&beta; -methyl maltoside		Regulation-of-Enzyme-Activity	restored fast -		0.033	0_evo04_0_11_evo04sdhCBEvo03		1-0-1	Regulation of amylomaltase by &beta; -methyl maltoside	pearson		(:COMPETITIVE)	log2(FC)	consensus per regulator
-	&beta;-(2,6-anhydro-3-deoxy-D-arabino-heptulopyranosid)onate 7-phosphate		Regulation-of-Enzyme-Activity	restored fast +		0.142857143	0_evo04_0_11		0-1-0	Regulation of 3-dehydroquinate synthase by &beta;-(2,6-anhydro-3-deoxy-D-arabino-heptulopyranosid)onate 7-phosphate	pearson		(:COMPETITIVE)	log2(FC)	consensus per regulator
-	&beta;-(2,6-anhydro-3-deoxy-D-arabino-heptulopyranosid)onate 7-phosphate		Regulation-of-Enzyme-Activity	restored fast +		0.142857143	0_evo04_0_11_evo04tpiA		0-1-0	Regulation of 3-dehydroquinate synthase by &beta;-(2,6-anhydro-3-deoxy-D-arabino-heptulopyranosid)onate 7-phosphate	pearson		(:COMPETITIVE)	log2(FC)	consensus per regulator
-	&beta;-(2,6-anhydro-3-deoxy-D-arabino-heptulopyranosid)onate 7-phosphate		Regulation-of-Enzyme-Activity	restored fast +		0.035714286	0_evo04_0_11_evo04tpiAEvo01		0-1-0	Regulation of 3-dehydroquinate synthase by &beta;-(2,6-anhydro-3-deoxy-D-arabino-heptulopyranosid)onate 7-phosphate	pearson		(:COMPETITIVE)	log2(FC)	consensus per regulator
-	&beta;-(2,6-anhydro-3-deoxy-D-arabino-heptulopyranosid)onate 7-phosphate		Regulation-of-Enzyme-Activity	restored fast +		0.035714286	0_evo04_0_11_evo04tpiAEvo02		0-1-0	Regulation of 3-dehydroquinate synthase by &beta;-(2,6-anhydro-3-deoxy-D-arabino-heptulopyranosid)onate 7-phosphate	pearson		(:COMPETITIVE)	log2(FC)	consensus per regulator
-	&beta;-(2,6-anhydro-3-deoxy-D-arabino-heptulopyranosid)onate 7-phosphate		Regulation-of-Enzyme-Activity	restored fast +		0.035714286	0_evo04_0_11_evo04tpiAEvo03		0-1-0	Regulation of 3-dehydroquinate synthase by &beta;-(2,6-anhydro-3-deoxy-D-arabino-heptulopyranosid)onate 7-phosphate	pearson		(:COMPETITIVE)	log2(FC)	consensus per regulator
-	&beta;-(2,6-anhydro-3-deoxy-D-arabino-heptulopyranosid)onate 7-phosphate		Regulation-of-Enzyme-Activity	restored fast +		0.035714286	0_evo04_0_11_evo04tpiAEvo04		0-1-0	Regulation of 3-dehydroquinate synthase by &beta;-(2,6-anhydro-3-deoxy-D-arabino-heptulopyranosid)onate 7-phosphate	pearson		(:COMPETITIVE)	log2(FC)	consensus per regulator
-	&beta;-alanine		Regulation-of-Enzyme-Activity	restored fast +		1.243333333	0_evo04_0_11		0-1-0	Regulation of phosphoribosylamine-glycine ligase by &beta;-alanine	pearson	ala_DASH_B_c	(:COMPETITIVE)	log2(FC)	consensus per regulator
-	&beta;-alanine		Regulation-of-Enzyme-Activity	restored fast +		0.33	0_evo04_0_11_evo04gnd		0-1-0	Regulation of phosphoribosylamine-glycine ligase by &beta;-alanine	pearson	ala_DASH_B_c	(:COMPETITIVE)	log2(FC)	consensus per regulator
-	&beta;-alanine		Regulation-of-Enzyme-Activity	restored fast +		0.11	0_evo04_0_11_evo04gndEvo01		0-1-0	Regulation of phosphoribosylamine-glycine ligase by &beta;-alanine	pearson	ala_DASH_B_c	(:COMPETITIVE)	log2(FC)	consensus per regulator
-	&beta;-alanine		Regulation-of-Enzyme-Activity	restored fast +		0.11	0_evo04_0_11_evo04gndEvo02		0-1-0	Regulation of phosphoribosylamine-glycine ligase by &beta;-alanine	pearson	ala_DASH_B_c	(:COMPETITIVE)	log2(FC)	consensus per regulator
-	&beta;-alanine		Regulation-of-Enzyme-Activity	restored fast +		0.11	0_evo04_0_11_evo04gndEvo03		0-1-0	Regulation of phosphoribosylamine-glycine ligase by &beta;-alanine	pearson	ala_DASH_B_c	(:COMPETITIVE)	log2(FC)	consensus per regulator
-	&beta;-alanine		Regulation-of-Enzyme-Activity	restored fast +		0.333333333	0_evo04_0_11_evo04ptsHIcrr		0-1-0	Regulation of phosphoribosylamine-glycine ligase by &beta;-alanine	pearson	ala_DASH_B_c	(:COMPETITIVE)	log2(FC)	consensus per regulator
-	&beta;-alanine		Regulation-of-Enzyme-Activity	restored fast +		0.083333333	0_evo04_0_11_evo04ptsHIcrrEvo01		0-1-0	Regulation of phosphoribosylamine-glycine ligase by &beta;-alanine	pearson	ala_DASH_B_c	(:COMPETITIVE)	log2(FC)	consensus per regulator
-	&beta;-alanine		Regulation-of-Enzyme-Activity	restored fast +		0.083333333	0_evo04_0_11_evo04ptsHIcrrEvo02		0-1-0	Regulation of phosphoribosylamine-glycine ligase by &beta;-alanine	pearson	ala_DASH_B_c	(:COMPETITIVE)	log2(FC)	consensus per regulator
-	&beta;-alanine		Regulation-of-Enzyme-Activity	restored fast +		0.083333333	0_evo04_0_11_evo04ptsHIcrrEvo03		0-1-0	Regulation of phosphoribosylamine-glycine ligase by &beta;-alanine	pearson	ala_DASH_B_c	(:COMPETITIVE)	log2(FC)	consensus per regulator
-	&beta;-alanine		Regulation-of-Enzyme-Activity	restored fast +		0.083333333	0_evo04_0_11_evo04ptsHIcrrEvo04		0-1-0	Regulation of phosphoribosylamine-glycine ligase by &beta;-alanine	pearson	ala_DASH_B_c	(:COMPETITIVE)	log2(FC)	consensus per regulator
-	&beta;-alanine		Regulation-of-Enzyme-Activity	restored fast +		0.33	0_evo04_0_11_evo04sdhCB		0-1-0	Regulation of phosphoribosylamine-glycine ligase by &beta;-alanine	pearson	ala_DASH_B_c	(:COMPETITIVE)	log2(FC)	consensus per regulator
-	&beta;-alanine		Regulation-of-Enzyme-Activity	restored fast +		0.11	0_evo04_0_11_evo04sdhCBEvo01		0-1-0	Regulation of phosphoribosylamine-glycine ligase by &beta;-alanine	pearson	ala_DASH_B_c	(:COMPETITIVE)	log2(FC)	consensus per regulator
-	&beta;-alanine		Regulation-of-Enzyme-Activity	restored fast +		0.11	0_evo04_0_11_evo04sdhCBEvo02		0-1-0	Regulation of phosphoribosylamine-glycine ligase by &beta;-alanine	pearson	ala_DASH_B_c	(:COMPETITIVE)	log2(FC)	consensus per regulator
-	&beta;-alanine		Regulation-of-Enzyme-Activity	restored fast +		0.11	0_evo04_0_11_evo04sdhCBEvo03		0-1-0	Regulation of phosphoribosylamine-glycine ligase by &beta;-alanine	pearson	ala_DASH_B_c	(:COMPETITIVE)	log2(FC)	consensus per regulator
-	&beta;-alanine		Regulation-of-Enzyme-Activity	restored fast +		0.25	0_evo04_0_11_evo04tpiA		0-1-0	Regulation of phosphoribosylamine-glycine ligase by &beta;-alanine	pearson	ala_DASH_B_c	(:COMPETITIVE)	log2(FC)	consensus per regulator
-	&beta;-alanine		Regulation-of-Enzyme-Activity	restored fast +		0.083333333	0_evo04_0_11_evo04tpiAEvo01		0-1-0	Regulation of phosphoribosylamine-glycine ligase by &beta;-alanine	pearson	ala_DASH_B_c	(:COMPETITIVE)	log2(FC)	consensus per regulator
-	&beta;-alanine		Regulation-of-Enzyme-Activity	restored fast +		0.083333333	0_evo04_0_11_evo04tpiAEvo02		0-1-0	Regulation of phosphoribosylamine-glycine ligase by &beta;-alanine	pearson	ala_DASH_B_c	(:COMPETITIVE)	log2(FC)	consensus per regulator
-	&beta;-alanine		Regulation-of-Enzyme-Activity	unrestored +		0.081066403	0_evo04_0_11_evo04tpiAEvo03		0-1-1	Regulation of phosphoribosylamine-glycine ligase by &beta;-alanine	pearson	ala_DASH_B_c	(:COMPETITIVE)	log2(FC)	consensus per regulator
-	&beta;-alanine		Regulation-of-Enzyme-Activity	restored fast +		0.083333333	0_evo04_0_11_evo04tpiAEvo04		0-1-0	Regulation of phosphoribosylamine-glycine ligase by &beta;-alanine	pearson	ala_DASH_B_c	(:COMPETITIVE)	log2(FC)	consensus per regulator
-	&gamma;-butyrobetaine		Regulation-of-Enzyme-Activity	novel +		0.041666667	0_evo04_0_11		0-0-1	Regulation of crotonobetainyl-CoA reductase by &gamma;-butyrobetaine	pearson	gbbtn_c	(:COMPETITIVE)	log2(FC)	consensus per regulator
-	&gamma;-butyrobetaine		Regulation-of-Enzyme-Activity	novel +		0.041666667	0_evo04_0_11_evo04ptsHIcrr		0-0-1	Regulation of crotonobetainyl-CoA reductase by &gamma;-butyrobetaine	pearson	gbbtn_c	(:COMPETITIVE)	log2(FC)	consensus per regulator
-	&gamma;-butyrobetaine		Regulation-of-Enzyme-Activity	novel +		0.041666667	0_evo04_0_11_evo04ptsHIcrrEvo01		0-0-1	Regulation of crotonobetainyl-CoA reductase by &gamma;-butyrobetaine	pearson	gbbtn_c	(:COMPETITIVE)	log2(FC)	consensus per regulator
-	<i>meso</i>-tartrate		Regulation-of-Enzyme-Activity	restored fast +		0.3125	0_evo04_0_11		0-1-0	Regulation of L-aspartate oxidase by <i>meso</i>-tartrate	pearson		(:COMPETITIVE)	log2(FC)	consensus per regulator
-	<i>meso</i>-tartrate		Regulation-of-Enzyme-Activity	restored fast +		0.125	0_evo04_0_11_evo04ptsHIcrr		0-1-0	Regulation of L-aspartate oxidase by <i>meso</i>-tartrate	pearson		(:COMPETITIVE)	log2(FC)	consensus per regulator
-	<i>meso</i>-tartrate		Regulation-of-Enzyme-Activity	partially-restored +		0.062477934	0_evo04_0_11_evo04ptsHIcrrEvo01		0-2-1	Regulation of L-aspartate oxidase by <i>meso</i>-tartrate	pearson		(:COMPETITIVE)	log2(FC)	consensus per regulator
-	<i>meso</i>-tartrate		Regulation-of-Enzyme-Activity	restored fast +		0.0625	0_evo04_0_11_evo04ptsHIcrrEvo02		0-1-0	Regulation of L-aspartate oxidase by <i>meso</i>-tartrate	pearson		(:COMPETITIVE)	log2(FC)	consensus per regulator
-	<i>meso</i>-tartrate		Regulation-of-Enzyme-Activity	reinforced +		0.061110889	0_evo04_0_11_evo04ptsHIcrrEvo03		0-1-2	Regulation of L-aspartate oxidase by <i>meso</i>-tartrate	pearson		(:COMPETITIVE)	log2(FC)	consensus per regulator
-	<i>meso</i>-tartrate		Regulation-of-Enzyme-Activity	restored fast +		0.0625	0_evo04_0_11_evo04ptsHIcrrEvo04		0-1-0	Regulation of L-aspartate oxidase by <i>meso</i>-tartrate	pearson		(:COMPETITIVE)	log2(FC)	consensus per regulator
-	<i>meso</i>-tartrate		Regulation-of-Enzyme-Activity	restored fast +		0.1875	0_evo04_0_11_evo04tpiA		0-1-0	Regulation of L-aspartate oxidase by <i>meso</i>-tartrate	pearson		(:COMPETITIVE)	log2(FC)	consensus per regulator
-	<i>meso</i>-tartrate		Regulation-of-Enzyme-Activity	restored fast +		0.0625	0_evo04_0_11_evo04tpiAEvo01		0-1-0	Regulation of L-aspartate oxidase by <i>meso</i>-tartrate	pearson		(:COMPETITIVE)	log2(FC)	consensus per regulator
-	<i>meso</i>-tartrate		Regulation-of-Enzyme-Activity	partially-restored +		0.062491539	0_evo04_0_11_evo04tpiAEvo02		0-2-1	Regulation of L-aspartate oxidase by <i>meso</i>-tartrate	pearson		(:COMPETITIVE)	log2(FC)	consensus per regulator
-	<i>meso</i>-tartrate		Regulation-of-Enzyme-Activity	restored fast +		0.0625	0_evo04_0_11_evo04tpiAEvo03		0-1-0	Regulation of L-aspartate oxidase by <i>meso</i>-tartrate	pearson		(:COMPETITIVE)	log2(FC)	consensus per regulator
-	<i>meso</i>-tartrate		Regulation-of-Enzyme-Activity	restored fast +		0.0625	0_evo04_0_11_evo04tpiAEvo04		0-1-0	Regulation of L-aspartate oxidase by <i>meso</i>-tartrate	pearson		(:COMPETITIVE)	log2(FC)	consensus per regulator
-	<i>N</i>-benzylglycine		Regulation-of-Enzyme-Activity	restored fast +		0.745	0_evo04_0_11		0-1-0	Regulation of <I>N</I>-methyltryptophan oxidase by <i>N</i>-benzylglycine	pearson		(:COMPETITIVE)	log2(FC)	consensus per regulator
-	<i>N</i>-benzylglycine		Regulation-of-Enzyme-Activity	restored fast +		0.495	0_evo04_0_11_evo04gnd		0-1-0	Regulation of <I>N</I>-methyltryptophan oxidase by <i>N</i>-benzylglycine	pearson		(:COMPETITIVE)	log2(FC)	consensus per regulator
-	<i>N</i>-benzylglycine		Regulation-of-Enzyme-Activity	restored fast +		0.165	0_evo04_0_11_evo04gndEvo01		0-1-0	Regulation of <I>N</I>-methyltryptophan oxidase by <i>N</i>-benzylglycine	pearson		(:COMPETITIVE)	log2(FC)	consensus per regulator
-	<i>N</i>-benzylglycine		Regulation-of-Enzyme-Activity	restored fast +		0.165	0_evo04_0_11_evo04gndEvo02		0-1-0	Regulation of <I>N</I>-methyltryptophan oxidase by <i>N</i>-benzylglycine	pearson		(:COMPETITIVE)	log2(FC)	consensus per regulator
-	<i>N</i>-benzylglycine		Regulation-of-Enzyme-Activity	restored fast +		0.165	0_evo04_0_11_evo04gndEvo03		0-1-0	Regulation of <I>N</I>-methyltryptophan oxidase by <i>N</i>-benzylglycine	pearson		(:COMPETITIVE)	log2(FC)	consensus per regulator
-	<i>N</i>-benzylglycine		Regulation-of-Enzyme-Activity	restored fast +		0.25	0_evo04_0_11_evo04ptsHIcrr		0-1-0	Regulation of <I>N</I>-methyltryptophan oxidase by <i>N</i>-benzylglycine	pearson		(:COMPETITIVE)	log2(FC)	consensus per regulator
-	<i>N</i>-benzylglycine		Regulation-of-Enzyme-Activity	unrestored +		0.123246403	0_evo04_0_11_evo04ptsHIcrrEvo01		0-1-1	Regulation of <I>N</I>-methyltryptophan oxidase by <i>N</i>-benzylglycine	pearson		(:COMPETITIVE)	log2(FC)	consensus per regulator
-	<i>N</i>-benzylglycine		Regulation-of-Enzyme-Activity	restored fast +		0.125	0_evo04_0_11_evo04ptsHIcrrEvo02		0-1-0	Regulation of <I>N</I>-methyltryptophan oxidase by <i>N</i>-benzylglycine	pearson		(:COMPETITIVE)	log2(FC)	consensus per regulator
-	<i>N</i>-benzylglycine		Regulation-of-Enzyme-Activity	unrestored +		0.124978569	0_evo04_0_11_evo04ptsHIcrrEvo03		0-1-1	Regulation of <I>N</I>-methyltryptophan oxidase by <i>N</i>-benzylglycine	pearson		(:COMPETITIVE)	log2(FC)	consensus per regulator
-	<i>N</i>-benzylglycine		Regulation-of-Enzyme-Activity	restored fast +		0.125	0_evo04_0_11_evo04ptsHIcrrEvo04		0-1-0	Regulation of <I>N</I>-methyltryptophan oxidase by <i>N</i>-benzylglycine	pearson		(:COMPETITIVE)	log2(FC)	consensus per regulator
-	<i>N</i>-benzylglycine		Regulation-of-Enzyme-Activity	novel +		0.125	0_evo04_0_11_evo04tpiA		0-0-1	Regulation of <I>N</I>-methyltryptophan oxidase by <i>N</i>-benzylglycine	pearson		(:COMPETITIVE)	log2(FC)	consensus per regulator
-	<i>N</i>-benzylglycine		Regulation-of-Enzyme-Activity	novel +		0.125	0_evo04_0_11_evo04tpiAEvo03		0-0-1	Regulation of <I>N</I>-methyltryptophan oxidase by <i>N</i>-benzylglycine	pearson		(:COMPETITIVE)	log2(FC)	consensus per regulator
-	<i>N</i>-ethylmaleimide		Regulation-of-Enzyme-Activity	restored fast -		0.792448428	0_evo04_0_11		1-0-1	Regulation of UDP-3-O-acyl-N-acetylglucosamine deacetylase by <i>N</i>-ethylmaleimide	pearson			log2(FC)	consensus per regulator
-	<i>N</i>-ethylmaleimide		Regulation-of-Enzyme-Activity	restored fast -		0.173333333	0_evo04_0_11_evo04pgi		1-0-1	Regulation of 3-ketoacyl-CoA thiolase by <i>N</i>-ethylmaleimide	pearson			log2(FC)	consensus per regulator
-	<i>N</i>-ethylmaleimide		Regulation-of-Enzyme-Activity	restored fast -		0.043333333	0_evo04_0_11_evo04pgiEvo01		1-0-1	Regulation of 3-ketoacyl-CoA thiolase by <i>N</i>-ethylmaleimide	pearson			log2(FC)	consensus per regulator
-	<i>N</i>-ethylmaleimide		Regulation-of-Enzyme-Activity	unrestored -		0.043065545	0_evo04_0_11_evo04pgiEvo02		1-0-0	Regulation of 3-ketoacyl-CoA thiolase by <i>N</i>-ethylmaleimide	pearson			log2(FC)	consensus per regulator
-	<i>N</i>-ethylmaleimide		Regulation-of-Enzyme-Activity	unrestored -		0.042461968	0_evo04_0_11_evo04pgiEvo03		1-0-0	Regulation of 3-ketoacyl-CoA thiolase by <i>N</i>-ethylmaleimide	pearson			log2(FC)	consensus per regulator
-	<i>N</i>-ethylmaleimide		Regulation-of-Enzyme-Activity	restored fast -		0.043333333	0_evo04_0_11_evo04pgiEvo04		1-0-1	Regulation of 3-ketoacyl-CoA thiolase by <i>N</i>-ethylmaleimide	pearson			log2(FC)	consensus per regulator
-	<i>N</i>-ethylmaleimide		Regulation-of-Enzyme-Activity	unrestored -		0.043150568	0_evo04_0_11_evo04pgiEvo05		1-0-0	Regulation of 3-ketoacyl-CoA thiolase by <i>N</i>-ethylmaleimide	pearson			log2(FC)	consensus per regulator
-	<i>N</i>-ethylmaleimide		Regulation-of-Enzyme-Activity	partially-restored -		0.042067437	0_evo04_0_11_evo04pgiEvo06		2-0-1	Regulation of 3-ketoacyl-CoA thiolase by <i>N</i>-ethylmaleimide	pearson			log2(FC)	consensus per regulator
-	<i>N</i>-ethylmaleimide		Regulation-of-Enzyme-Activity	restored fast -		0.043333333	0_evo04_0_11_evo04pgiEvo07		1-0-1	Regulation of 3-ketoacyl-CoA thiolase by <i>N</i>-ethylmaleimide	pearson			log2(FC)	consensus per regulator
-	<i>N</i>-ethylmaleimide		Regulation-of-Enzyme-Activity	restored fast -		0.043333333	0_evo04_0_11_evo04pgiEvo08		1-0-1	Regulation of 3-ketoacyl-CoA thiolase by <i>N</i>-ethylmaleimide	pearson			log2(FC)	consensus per regulator
-	<i>N</i>-ethylmaleimide		Regulation-of-Enzyme-Activity	restored fast -		0.375	0_evo04_0_11_evo04ptsHIcrr		1-0-1	Regulation of UDP-3-O-acyl-N-acetylglucosamine deacetylase by <i>N</i>-ethylmaleimide	pearson			log2(FC)	consensus per regulator
-	<i>N</i>-ethylmaleimide		Regulation-of-Enzyme-Activity	restored fast -		0.083333333	0_evo04_0_11_evo04ptsHIcrrEvo01		1-0-1	Regulation of 3-ketoacyl-CoA thiolase by <i>N</i>-ethylmaleimide	pearson			log2(FC)	consensus per regulator
-	<i>N</i>-ethylmaleimide		Regulation-of-Enzyme-Activity	restored fast -		0.145833333	0_evo04_0_11_evo04ptsHIcrrEvo02		1-0-1	Regulation of UDP-3-O-acyl-N-acetylglucosamine deacetylase by <i>N</i>-ethylmaleimide	pearson			log2(FC)	consensus per regulator
-	<i>N</i>-ethylmaleimide		Regulation-of-Enzyme-Activity	overcompensation -		0.083286962	0_evo04_0_11_evo04ptsHIcrrEvo03		1-0-2	Regulation of 3-ketoacyl-CoA thiolase by <i>N</i>-ethylmaleimide	pearson			log2(FC)	consensus per regulator
-	<i>N</i>-ethylmaleimide		Regulation-of-Enzyme-Activity	restored fast -		0.145833333	0_evo04_0_11_evo04ptsHIcrrEvo04		1-0-1	Regulation of UDP-3-O-acyl-N-acetylglucosamine deacetylase by <i>N</i>-ethylmaleimide	pearson			log2(FC)	consensus per regulator
-	<i>N</i>-ethylmaleimide		Regulation-of-Enzyme-Activity	restored fast -		0.244115095	0_evo04_0_11_evo04tpiA		1-0-1	Regulation of 3-ketoacyl-CoA thiolase by <i>N</i>-ethylmaleimide	pearson			log2(FC)	consensus per regulator
-	<i>N</i>-ethylmaleimide		Regulation-of-Enzyme-Activity	restored fast -		0.083333333	0_evo04_0_11_evo04tpiAEvo01		1-0-1	Regulation of 3-ketoacyl-CoA thiolase by <i>N</i>-ethylmaleimide	pearson			log2(FC)	consensus per regulator
-	<i>N</i>-ethylmaleimide		Regulation-of-Enzyme-Activity	partially-restored -		0.082187272	0_evo04_0_11_evo04tpiAEvo02		2-0-1	Regulation of 3-ketoacyl-CoA thiolase by <i>N</i>-ethylmaleimide	pearson			log2(FC)	consensus per regulator
-	<i>N</i>-ethylmaleimide		Regulation-of-Enzyme-Activity	restored fast -		0.083333333	0_evo04_0_11_evo04tpiAEvo03		1-0-1	Regulation of 3-ketoacyl-CoA thiolase by <i>N</i>-ethylmaleimide	pearson			log2(FC)	consensus per regulator
-	<i>N</i>-ethylmaleimide		Regulation-of-Enzyme-Activity	partially-restored -		0.08245237	0_evo04_0_11_evo04tpiAEvo04		2-0-1	Regulation of 3-ketoacyl-CoA thiolase by <i>N</i>-ethylmaleimide	pearson			log2(FC)	consensus per regulator
-	<i>N-P</i>-tosyl-L-phenylalanyl chloromethyl ketone		Regulation-of-Enzyme-Activity	restored fast +		0.25	0_evo04_0_11		0-1-0	Regulation of tail-specific protease by <i>N-P</i>-tosyl-L-phenylalanyl chloromethyl ketone	pearson			log2(FC)	consensus per regulator
-	<i>N-P</i>-tosyl-L-phenylalanyl chloromethyl ketone		Regulation-of-Enzyme-Activity	restored fast +		0.25	0_evo04_0_11_evo04ptsHIcrr		0-1-0	Regulation of tail-specific protease by <i>N-P</i>-tosyl-L-phenylalanyl chloromethyl ketone	pearson			log2(FC)	consensus per regulator
-	<i>N-P</i>-tosyl-L-phenylalanyl chloromethyl ketone		Regulation-of-Enzyme-Activity	restored fast +		0.0625	0_evo04_0_11_evo04ptsHIcrrEvo01		0-1-0	Regulation of tail-specific protease by <i>N-P</i>-tosyl-L-phenylalanyl chloromethyl ketone	pearson			log2(FC)	consensus per regulator
-	<i>N-P</i>-tosyl-L-phenylalanyl chloromethyl ketone		Regulation-of-Enzyme-Activity	restored fast +		0.0625	0_evo04_0_11_evo04ptsHIcrrEvo02		0-1-0	Regulation of tail-specific protease by <i>N-P</i>-tosyl-L-phenylalanyl chloromethyl ketone	pearson			log2(FC)	consensus per regulator
-	<i>N-P</i>-tosyl-L-phenylalanyl chloromethyl ketone		Regulation-of-Enzyme-Activity	restored fast +		0.0625	0_evo04_0_11_evo04ptsHIcrrEvo03		0-1-0	Regulation of tail-specific protease by <i>N-P</i>-tosyl-L-phenylalanyl chloromethyl ketone	pearson			log2(FC)	consensus per regulator
-	<i>N-P</i>-tosyl-L-phenylalanyl chloromethyl ketone		Regulation-of-Enzyme-Activity	restored fast +		0.0625	0_evo04_0_11_evo04ptsHIcrrEvo04		0-1-0	Regulation of tail-specific protease by <i>N-P</i>-tosyl-L-phenylalanyl chloromethyl ketone	pearson			log2(FC)	consensus per regulator
-	<i>o</i>-phenanthroline		Regulation-of-Enzyme-Activity	restored fast +		1.076153846	0_evo04_0_11		0-1-0	Regulation of alanyl-tRNA synthetase by <i>o</i>-phenanthroline	pearson			log2(FC)	consensus per regulator
-	<i>o</i>-phenanthroline		Regulation-of-Enzyme-Activity	restored fast +		0.076153846	0_evo04_0_11_evo04gnd		0-1-0	Regulation of D-mannonate dehydratase by <i>o</i>-phenanthroline	pearson			log2(FC)	consensus per regulator
-	<i>o</i>-phenanthroline		Regulation-of-Enzyme-Activity	restored fast +		0.025384615	0_evo04_0_11_evo04gndEvo01		0-1-0	Regulation of D-mannonate dehydratase by <i>o</i>-phenanthroline	pearson			log2(FC)	consensus per regulator
-	<i>o</i>-phenanthroline		Regulation-of-Enzyme-Activity	restored fast +		0.025384615	0_evo04_0_11_evo04gndEvo02		0-1-0	Regulation of D-mannonate dehydratase by <i>o</i>-phenanthroline	pearson			log2(FC)	consensus per regulator
-	<i>o</i>-phenanthroline		Regulation-of-Enzyme-Activity	restored fast +		0.025384615	0_evo04_0_11_evo04gndEvo03		0-1-0	Regulation of D-mannonate dehydratase by <i>o</i>-phenanthroline	pearson			log2(FC)	consensus per regulator
-	<i>o</i>-phenanthroline		Regulation-of-Enzyme-Activity	restored fast +		1	0_evo04_0_11_evo04ptsHIcrr		0-1-0	Regulation of alanyl-tRNA synthetase by <i>o</i>-phenanthroline	pearson			log2(FC)	consensus per regulator
-	<i>o</i>-phenanthroline		Regulation-of-Enzyme-Activity	restored fast +		0.25	0_evo04_0_11_evo04ptsHIcrrEvo01		0-1-0	Regulation of alanyl-tRNA synthetase by <i>o</i>-phenanthroline	pearson			log2(FC)	consensus per regulator
-	<i>o</i>-phenanthroline		Regulation-of-Enzyme-Activity	restored fast +		0.25	0_evo04_0_11_evo04ptsHIcrrEvo02		0-1-0	Regulation of alanyl-tRNA synthetase by <i>o</i>-phenanthroline	pearson			log2(FC)	consensus per regulator
-	<i>o</i>-phenanthroline		Regulation-of-Enzyme-Activity	restored fast +		0.25	0_evo04_0_11_evo04ptsHIcrrEvo03		0-1-0	Regulation of alanyl-tRNA synthetase by <i>o</i>-phenanthroline	pearson			log2(FC)	consensus per regulator
-	<i>o</i>-phenanthroline		Regulation-of-Enzyme-Activity	restored fast +		0.25	0_evo04_0_11_evo04ptsHIcrrEvo04		0-1-0	Regulation of alanyl-tRNA synthetase by <i>o</i>-phenanthroline	pearson			log2(FC)	consensus per regulator
-	<i>p</i>-chloromercuribenzoate		Regulation-of-Enzyme-Activity	restored fast -		4.538	0_evo04_0_11		1-0-1	Regulation of 2,4-dienoyl-CoA reductase by <i>p</i>-chloromercuribenzoate	pearson			log2(FC)	consensus per regulator
-	<i>p</i>-chloromercuribenzoate		Regulation-of-Enzyme-Activity	restored fast -		1.419	0_evo04_0_11_evo04gnd		1-0-1	Regulation of amylomaltase by <i>p</i>-chloromercuribenzoate	pearson			log2(FC)	consensus per regulator
-	<i>p</i>-chloromercuribenzoate		Regulation-of-Enzyme-Activity	restored fast -		0.473	0_evo04_0_11_evo04gndEvo01		1-0-1	Regulation of amylomaltase by <i>p</i>-chloromercuribenzoate	pearson			log2(FC)	consensus per regulator
-	<i>p</i>-chloromercuribenzoate		Regulation-of-Enzyme-Activity	restored fast -		0.473	0_evo04_0_11_evo04gndEvo02		1-0-1	Regulation of amylomaltase by <i>p</i>-chloromercuribenzoate	pearson			log2(FC)	consensus per regulator
-	<i>p</i>-chloromercuribenzoate		Regulation-of-Enzyme-Activity	restored fast -		0.473	0_evo04_0_11_evo04gndEvo03		1-0-1	Regulation of amylomaltase by <i>p</i>-chloromercuribenzoate	pearson			log2(FC)	consensus per regulator
-	<i>p</i>-chloromercuribenzoate		Regulation-of-Enzyme-Activity	restored fast -		0.455	0_evo04_0_11_evo04pgi		1-0-1	Regulation of adenosine deaminase by <i>p</i>-chloromercuribenzoate	pearson			log2(FC)	consensus per regulator
-	<i>p</i>-chloromercuribenzoate		Regulation-of-Enzyme-Activity	restored fast -		0.065	0_evo04_0_11_evo04pgiEvo01		1-0-1	Regulation of adenosine deaminase by <i>p</i>-chloromercuribenzoate	pearson			log2(FC)	consensus per regulator
-	<i>p</i>-chloromercuribenzoate		Regulation-of-Enzyme-Activity	partially-restored -		0.064260873	0_evo04_0_11_evo04pgiEvo02		2-0-1	Regulation of adenosine deaminase by <i>p</i>-chloromercuribenzoate	pearson			log2(FC)	consensus per regulator
-	<i>p</i>-chloromercuribenzoate		Regulation-of-Enzyme-Activity	novel +		0.13	0_evo04_0_11_evo04pgiEvo03		0-0-1	Regulation of acetate kinase by <i>p</i>-chloromercuribenzoate	pearson			log2(FC)	consensus per regulator
-	<i>p</i>-chloromercuribenzoate		Regulation-of-Enzyme-Activity	restored fast -		0.065	0_evo04_0_11_evo04pgiEvo04		1-0-1	Regulation of adenosine deaminase by <i>p</i>-chloromercuribenzoate	pearson			log2(FC)	consensus per regulator
-	<i>p</i>-chloromercuribenzoate		Regulation-of-Enzyme-Activity	restored fast -		0.065	0_evo04_0_11_evo04pgiEvo05		1-0-1	Regulation of adenosine deaminase by <i>p</i>-chloromercuribenzoate	pearson			log2(FC)	consensus per regulator
-	<i>p</i>-chloromercuribenzoate		Regulation-of-Enzyme-Activity	restored fast -		0.065	0_evo04_0_11_evo04pgiEvo06		1-0-1	Regulation of adenosine deaminase by <i>p</i>-chloromercuribenzoate	pearson			log2(FC)	consensus per regulator
-	<i>p</i>-chloromercuribenzoate		Regulation-of-Enzyme-Activity	restored fast -		0.065	0_evo04_0_11_evo04pgiEvo07		1-0-1	Regulation of adenosine deaminase by <i>p</i>-chloromercuribenzoate	pearson			log2(FC)	consensus per regulator
-	<i>p</i>-chloromercuribenzoate		Regulation-of-Enzyme-Activity	restored fast -		0.065	0_evo04_0_11_evo04pgiEvo08		1-0-1	Regulation of adenosine deaminase by <i>p</i>-chloromercuribenzoate	pearson			log2(FC)	consensus per regulator
-	<i>p</i>-chloromercuribenzoate		Regulation-of-Enzyme-Activity	restored fast -		0.5	0_evo04_0_11_evo04ptsHIcrr		1-0-1	Regulation of adenosine deaminase by <i>p</i>-chloromercuribenzoate	pearson			log2(FC)	consensus per regulator
-	<i>p</i>-chloromercuribenzoate		Regulation-of-Enzyme-Activity	novel +		0.163278388	0_evo04_0_11_evo04ptsHIcrrEvo01		0-0-1	Regulation of 2,4-dienoyl-CoA reductase by <i>p</i>-chloromercuribenzoate	pearson			log2(FC)	consensus per regulator
-	<i>p</i>-chloromercuribenzoate		Regulation-of-Enzyme-Activity	restored fast -		0.125	0_evo04_0_11_evo04ptsHIcrrEvo02		1-0-1	Regulation of adenosine deaminase by <i>p</i>-chloromercuribenzoate	pearson			log2(FC)	consensus per regulator
-	<i>p</i>-chloromercuribenzoate		Regulation-of-Enzyme-Activity	restored fast -		0.125	0_evo04_0_11_evo04ptsHIcrrEvo03		1-0-1	Regulation of adenosine deaminase by <i>p</i>-chloromercuribenzoate	pearson			log2(FC)	consensus per regulator
-	<i>p</i>-chloromercuribenzoate		Regulation-of-Enzyme-Activity	restored fast -		0.125	0_evo04_0_11_evo04ptsHIcrrEvo04		1-0-1	Regulation of adenosine deaminase by <i>p</i>-chloromercuribenzoate	pearson			log2(FC)	consensus per regulator
-	<i>p</i>-chloromercuribenzoate		Regulation-of-Enzyme-Activity	restored fast -		1.914	0_evo04_0_11_evo04sdhCB		1-0-1	Regulation of adenosine deaminase by <i>p</i>-chloromercuribenzoate	pearson			log2(FC)	consensus per regulator
-	<i>p</i>-chloromercuribenzoate		Regulation-of-Enzyme-Activity	restored fast -		0.638	0_evo04_0_11_evo04sdhCBEvo01		1-0-1	Regulation of adenosine deaminase by <i>p</i>-chloromercuribenzoate	pearson			log2(FC)	consensus per regulator
-	<i>p</i>-chloromercuribenzoate		Regulation-of-Enzyme-Activity	restored fast -		0.638	0_evo04_0_11_evo04sdhCBEvo02		1-0-1	Regulation of adenosine deaminase by <i>p</i>-chloromercuribenzoate	pearson			log2(FC)	consensus per regulator
-	<i>p</i>-chloromercuribenzoate		Regulation-of-Enzyme-Activity	restored fast -		0.638	0_evo04_0_11_evo04sdhCBEvo03		1-0-1	Regulation of adenosine deaminase by <i>p</i>-chloromercuribenzoate	pearson			log2(FC)	consensus per regulator
-	<i>p</i>-chloromercuribenzoate		Regulation-of-Enzyme-Activity	unrestored +		0.73678347	0_evo04_0_11_evo04tpiA		0-1-1	Regulation of acetate kinase by <i>p</i>-chloromercuribenzoate	pearson			log2(FC)	consensus per regulator
-	<i>p</i>-chloromercuribenzoate		Regulation-of-Enzyme-Activity	restored fast +		0.25	0_evo04_0_11_evo04tpiAEvo01		0-1-0	Regulation of acetate kinase by <i>p</i>-chloromercuribenzoate	pearson			log2(FC)	consensus per regulator
-	<i>p</i>-chloromercuribenzoate		Regulation-of-Enzyme-Activity	unrestored +		0.246355643	0_evo04_0_11_evo04tpiAEvo02		0-1-1	Regulation of acetate kinase by <i>p</i>-chloromercuribenzoate	pearson			log2(FC)	consensus per regulator
-	<i>p</i>-chloromercuribenzoate		Regulation-of-Enzyme-Activity	partially-restored +		0.242420527	0_evo04_0_11_evo04tpiAEvo03		0-2-1	Regulation of acetate kinase by <i>p</i>-chloromercuribenzoate	pearson			log2(FC)	consensus per regulator
-	<i>p</i>-chloromercuribenzoate		Regulation-of-Enzyme-Activity	unrestored +		0.249939265	0_evo04_0_11_evo04tpiAEvo04		0-1-1	Regulation of acetate kinase by <i>p</i>-chloromercuribenzoate	pearson			log2(FC)	consensus per regulator
-	<i>S</i>-adenosyl-L-homocysteine		Regulation-of-Enzyme-Activity	restored fast +		2.24	0_evo04_0_11		0-1-0	Regulation of DNA-cytosine methyltransferase by <i>S</i>-adenosyl-L-homocysteine	pearson	ahcys_c	(:COMPETITIVE)	log2(FC)	consensus per regulator
-	<i>S</i>-adenosyl-L-homocysteine		Regulation-of-Enzyme-Activity	restored fast +		0.495	0_evo04_0_11_evo04gnd		0-1-0	Regulation of S-adenosylmethionine:tRNA ribosyltransferase-isomerase by <i>S</i>-adenosyl-L-homocysteine	pearson	ahcys_c	(:COMPETITIVE)	log2(FC)	consensus per regulator
-	<i>S</i>-adenosyl-L-homocysteine		Regulation-of-Enzyme-Activity	restored fast +		0.165	0_evo04_0_11_evo04gndEvo01		0-1-0	Regulation of S-adenosylmethionine:tRNA ribosyltransferase-isomerase by <i>S</i>-adenosyl-L-homocysteine	pearson	ahcys_c	(:COMPETITIVE)	log2(FC)	consensus per regulator
-	<i>S</i>-adenosyl-L-homocysteine		Regulation-of-Enzyme-Activity	restored fast +		0.165	0_evo04_0_11_evo04gndEvo02		0-1-0	Regulation of S-adenosylmethionine:tRNA ribosyltransferase-isomerase by <i>S</i>-adenosyl-L-homocysteine	pearson	ahcys_c	(:COMPETITIVE)	log2(FC)	consensus per regulator
-	<i>S</i>-adenosyl-L-homocysteine		Regulation-of-Enzyme-Activity	restored fast +		0.165	0_evo04_0_11_evo04gndEvo03		0-1-0	Regulation of S-adenosylmethionine:tRNA ribosyltransferase-isomerase by <i>S</i>-adenosyl-L-homocysteine	pearson	ahcys_c	(:COMPETITIVE)	log2(FC)	consensus per regulator
-	<i>S</i>-adenosyl-L-homocysteine		Regulation-of-Enzyme-Activity	restored fast +		0.875	0_evo04_0_11_evo04ptsHIcrr		0-1-0	Regulation of DNA-cytosine methyltransferase by <i>S</i>-adenosyl-L-homocysteine	pearson	ahcys_c	(:COMPETITIVE)	log2(FC)	consensus per regulator
-	<i>S</i>-adenosyl-L-homocysteine		Regulation-of-Enzyme-Activity	novel -		0.25	0_evo04_0_11_evo04ptsHIcrrEvo01		1/1/2000	Regulation of <i>trans</i>-aconitate 2-methyltransferase by <i>S</i>-adenosyl-L-homocysteine	pearson	ahcys_c		log2(FC)	consensus per regulator
-	<i>S</i>-adenosyl-L-homocysteine		Regulation-of-Enzyme-Activity	restored fast +		0.25	0_evo04_0_11_evo04ptsHIcrrEvo02		0-1-0	Regulation of DNA-cytosine methyltransferase by <i>S</i>-adenosyl-L-homocysteine	pearson	ahcys_c	(:COMPETITIVE)	log2(FC)	consensus per regulator
-	<i>S</i>-adenosyl-L-homocysteine		Regulation-of-Enzyme-Activity	restored fast +		0.25	0_evo04_0_11_evo04ptsHIcrrEvo03		0-1-0	Regulation of DNA-cytosine methyltransferase by <i>S</i>-adenosyl-L-homocysteine	pearson	ahcys_c	(:COMPETITIVE)	log2(FC)	consensus per regulator
-	<i>S</i>-adenosyl-L-homocysteine		Regulation-of-Enzyme-Activity	restored fast +		0.25	0_evo04_0_11_evo04ptsHIcrrEvo04		0-1-0	Regulation of DNA-cytosine methyltransferase by <i>S</i>-adenosyl-L-homocysteine	pearson	ahcys_c	(:COMPETITIVE)	log2(FC)	consensus per regulator
-	<i>S</i>-adenosyl-L-homocysteine		Regulation-of-Enzyme-Activity	restored fast +		0.495	0_evo04_0_11_evo04sdhCB		0-1-0	Regulation of S-adenosylmethionine:tRNA ribosyltransferase-isomerase by <i>S</i>-adenosyl-L-homocysteine	pearson	ahcys_c	(:COMPETITIVE)	log2(FC)	consensus per regulator
-	<i>S</i>-adenosyl-L-homocysteine		Regulation-of-Enzyme-Activity	restored fast +		0.165	0_evo04_0_11_evo04sdhCBEvo01		0-1-0	Regulation of S-adenosylmethionine:tRNA ribosyltransferase-isomerase by <i>S</i>-adenosyl-L-homocysteine	pearson	ahcys_c	(:COMPETITIVE)	log2(FC)	consensus per regulator
-	<i>S</i>-adenosyl-L-homocysteine		Regulation-of-Enzyme-Activity	restored fast +		0.165	0_evo04_0_11_evo04sdhCBEvo02		0-1-0	Regulation of S-adenosylmethionine:tRNA ribosyltransferase-isomerase by <i>S</i>-adenosyl-L-homocysteine	pearson	ahcys_c	(:COMPETITIVE)	log2(FC)	consensus per regulator
-	<i>S</i>-adenosyl-L-homocysteine		Regulation-of-Enzyme-Activity	restored fast +		0.165	0_evo04_0_11_evo04sdhCBEvo03		0-1-0	Regulation of S-adenosylmethionine:tRNA ribosyltransferase-isomerase by <i>S</i>-adenosyl-L-homocysteine	pearson	ahcys_c	(:COMPETITIVE)	log2(FC)	consensus per regulator
-	<i>S</i>-adenosyl-L-homocysteine		Regulation-of-Enzyme-Activity	restored fast +		0.375	0_evo04_0_11_evo04tpiA		0-1-0	Regulation of S-adenosylmethionine:tRNA ribosyltransferase-isomerase by <i>S</i>-adenosyl-L-homocysteine	pearson	ahcys_c	(:COMPETITIVE)	log2(FC)	consensus per regulator
-	<i>S</i>-adenosyl-L-homocysteine		Regulation-of-Enzyme-Activity	restored fast +		0.125	0_evo04_0_11_evo04tpiAEvo01		0-1-0	Regulation of S-adenosylmethionine:tRNA ribosyltransferase-isomerase by <i>S</i>-adenosyl-L-homocysteine	pearson	ahcys_c	(:COMPETITIVE)	log2(FC)	consensus per regulator
-	<i>S</i>-adenosyl-L-homocysteine		Regulation-of-Enzyme-Activity	restored fast +		0.125	0_evo04_0_11_evo04tpiAEvo02		0-1-0	Regulation of S-adenosylmethionine:tRNA ribosyltransferase-isomerase by <i>S</i>-adenosyl-L-homocysteine	pearson	ahcys_c	(:COMPETITIVE)	log2(FC)	consensus per regulator
-	<i>S</i>-adenosyl-L-homocysteine		Regulation-of-Enzyme-Activity	novel -		0.125	0_evo04_0_11_evo04tpiAEvo03		1/1/2000	Regulation of chemotaxis protein methyltransferase by <i>S</i>-adenosyl-L-homocysteine	pearson	ahcys_c	(:COMPETITIVE)	log2(FC)	consensus per regulator
-	<i>S</i>-adenosyl-L-homocysteine		Regulation-of-Enzyme-Activity	restored fast +		0.125	0_evo04_0_11_evo04tpiAEvo04		0-1-0	Regulation of S-adenosylmethionine:tRNA ribosyltransferase-isomerase by <i>S</i>-adenosyl-L-homocysteine	pearson	ahcys_c	(:COMPETITIVE)	log2(FC)	consensus per regulator
-	<i>S</i>-adenosyl-L-methionine		Small-Molecule-Mediated-Attenuation	restored fast +		3.73	0_evo04_0_11		0-1-0	Regulation of thiI by <i>S</i>-adenosyl-L-methionine	pearson	amet_c		log2(FC)	consensus per regulator
-	<i>S</i>-adenosyl-L-methionine		Small-Molecule-Mediated-Attenuation	restored fast +		0.99	0_evo04_0_11_evo04gnd		0-1-0	Regulation of thiI by <i>S</i>-adenosyl-L-methionine	pearson	amet_c		log2(FC)	consensus per regulator
-	<i>S</i>-adenosyl-L-methionine		Small-Molecule-Mediated-Attenuation	restored fast +		0.33	0_evo04_0_11_evo04gndEvo01		0-1-0	Regulation of thiI by <i>S</i>-adenosyl-L-methionine	pearson	amet_c		log2(FC)	consensus per regulator
-	<i>S</i>-adenosyl-L-methionine		Small-Molecule-Mediated-Attenuation	restored fast +		0.33	0_evo04_0_11_evo04gndEvo02		0-1-0	Regulation of thiI by <i>S</i>-adenosyl-L-methionine	pearson	amet_c		log2(FC)	consensus per regulator
-	<i>S</i>-adenosyl-L-methionine		Small-Molecule-Mediated-Attenuation	restored fast +		0.33	0_evo04_0_11_evo04gndEvo03		0-1-0	Regulation of thiI by <i>S</i>-adenosyl-L-methionine	pearson	amet_c		log2(FC)	consensus per regulator
-	<i>S</i>-adenosyl-L-methionine		Small-Molecule-Mediated-Attenuation	restored fast +		1	0_evo04_0_11_evo04ptsHIcrr		0-1-0	Regulation of thiI by <i>S</i>-adenosyl-L-methionine	pearson	amet_c		log2(FC)	consensus per regulator
-	<i>S</i>-adenosyl-L-methionine		Small-Molecule-Mediated-Attenuation	restored fast +		0.25	0_evo04_0_11_evo04ptsHIcrrEvo01		0-1-0	Regulation of thiI by <i>S</i>-adenosyl-L-methionine	pearson	amet_c		log2(FC)	consensus per regulator
-	<i>S</i>-adenosyl-L-methionine		Small-Molecule-Mediated-Attenuation	restored fast +		0.25	0_evo04_0_11_evo04ptsHIcrrEvo02		0-1-0	Regulation of thiI by <i>S</i>-adenosyl-L-methionine	pearson	amet_c		log2(FC)	consensus per regulator
-	<i>S</i>-adenosyl-L-methionine		Small-Molecule-Mediated-Attenuation	restored fast +		0.25	0_evo04_0_11_evo04ptsHIcrrEvo03		0-1-0	Regulation of thiI by <i>S</i>-adenosyl-L-methionine	pearson	amet_c		log2(FC)	consensus per regulator
-	<i>S</i>-adenosyl-L-methionine		Small-Molecule-Mediated-Attenuation	restored fast +		0.25	0_evo04_0_11_evo04ptsHIcrrEvo04		0-1-0	Regulation of thiI by <i>S</i>-adenosyl-L-methionine	pearson	amet_c		log2(FC)	consensus per regulator
-	<i>S</i>-adenosyl-L-methionine		Small-Molecule-Mediated-Attenuation	restored fast +		0.99	0_evo04_0_11_evo04sdhCB		0-1-0	Regulation of thiI by <i>S</i>-adenosyl-L-methionine	pearson	amet_c		log2(FC)	consensus per regulator
-	<i>S</i>-adenosyl-L-methionine		Small-Molecule-Mediated-Attenuation	restored fast +		0.33	0_evo04_0_11_evo04sdhCBEvo01		0-1-0	Regulation of thiI by <i>S</i>-adenosyl-L-methionine	pearson	amet_c		log2(FC)	consensus per regulator
-	<i>S</i>-adenosyl-L-methionine		Small-Molecule-Mediated-Attenuation	restored fast +		0.33	0_evo04_0_11_evo04sdhCBEvo02		0-1-0	Regulation of thiI by <i>S</i>-adenosyl-L-methionine	pearson	amet_c		log2(FC)	consensus per regulator
-	<i>S</i>-adenosyl-L-methionine		Small-Molecule-Mediated-Attenuation	restored fast +		0.33	0_evo04_0_11_evo04sdhCBEvo03		0-1-0	Regulation of thiI by <i>S</i>-adenosyl-L-methionine	pearson	amet_c		log2(FC)	consensus per regulator
-	<i>S</i>-adenosyl-L-methionine		Small-Molecule-Mediated-Attenuation	restored fast +		0.75	0_evo04_0_11_evo04tpiA		0-1-0	Regulation of thiI by <i>S</i>-adenosyl-L-methionine	pearson	amet_c		log2(FC)	consensus per regulator
-	<i>S</i>-adenosyl-L-methionine		Small-Molecule-Mediated-Attenuation	restored fast +		0.25	0_evo04_0_11_evo04tpiAEvo01		0-1-0	Regulation of thiI by <i>S</i>-adenosyl-L-methionine	pearson	amet_c		log2(FC)	consensus per regulator
-	<i>S</i>-adenosyl-L-methionine		Small-Molecule-Mediated-Attenuation	restored fast +		0.25	0_evo04_0_11_evo04tpiAEvo02		0-1-0	Regulation of thiI by <i>S</i>-adenosyl-L-methionine	pearson	amet_c		log2(FC)	consensus per regulator
-	<i>S</i>-adenosyl-L-methionine		Small-Molecule-Mediated-Attenuation	unrestored +		0.247515803	0_evo04_0_11_evo04tpiAEvo03		0-1-1	Regulation of thiI by <i>S</i>-adenosyl-L-methionine	pearson	amet_c		log2(FC)	consensus per regulator
-	<i>S</i>-adenosyl-L-methionine		Small-Molecule-Mediated-Attenuation	restored fast +		0.25	0_evo04_0_11_evo04tpiAEvo04		0-1-0	Regulation of thiI by <i>S</i>-adenosyl-L-methionine	pearson	amet_c		log2(FC)	consensus per regulator
+	1-(3-<i>sn</i>-phosphatidyl)-<i>sn</i>-glycerol 3-phosphate		Regulation-of-Enzyme-Activity	restored fast -		0.487284359	0_evo04_0_11		1-0-1	Regulation of malate:quinone oxidoreductase by 1-(3-<i>sn</i>-phosphatidyl)-<i>sn</i>-glycerol 3-phosphate	pearson			log2(FC)	consensus per regulator
+	1-(3-<i>sn</i>-phosphatidyl)-<i>sn</i>-glycerol 3-phosphate		Regulation-of-Enzyme-Activity	restored fast -		0.12375	0_evo04_0_11_evo04gnd		1-0-1	Regulation of malate:quinone oxidoreductase by 1-(3-<i>sn</i>-phosphatidyl)-<i>sn</i>-glycerol 3-phosphate	pearson			log2(FC)	consensus per regulator
+	1-(3-<i>sn</i>-phosphatidyl)-<i>sn</i>-glycerol 3-phosphate		Regulation-of-Enzyme-Activity	restored fast -		0.04125	0_evo04_0_11_evo04gndEvo01		1-0-1	Regulation of malate:quinone oxidoreductase by 1-(3-<i>sn</i>-phosphatidyl)-<i>sn</i>-glycerol 3-phosphate	pearson			log2(FC)	consensus per regulator
+	1-(3-<i>sn</i>-phosphatidyl)-<i>sn</i>-glycerol 3-phosphate		Regulation-of-Enzyme-Activity	restored fast -		0.04125	0_evo04_0_11_evo04gndEvo02		1-0-1	Regulation of malate:quinone oxidoreductase by 1-(3-<i>sn</i>-phosphatidyl)-<i>sn</i>-glycerol 3-phosphate	pearson			log2(FC)	consensus per regulator
+	1-(3-<i>sn</i>-phosphatidyl)-<i>sn</i>-glycerol 3-phosphate		Regulation-of-Enzyme-Activity	restored fast -		0.04125	0_evo04_0_11_evo04gndEvo03		1-0-1	Regulation of malate:quinone oxidoreductase by 1-(3-<i>sn</i>-phosphatidyl)-<i>sn</i>-glycerol 3-phosphate	pearson			log2(FC)	consensus per regulator
+	1-(3-<i>sn</i>-phosphatidyl)-<i>sn</i>-glycerol 3-phosphate		Regulation-of-Enzyme-Activity	unrestored -		0.12787045	0_evo04_0_11_evo04pgi		1-0-0	Regulation of malate:quinone oxidoreductase by 1-(3-<i>sn</i>-phosphatidyl)-<i>sn</i>-glycerol 3-phosphate	pearson			log2(FC)	consensus per regulator
+	1-(3-<i>sn</i>-phosphatidyl)-<i>sn</i>-glycerol 3-phosphate		Regulation-of-Enzyme-Activity	unrestored -		0.016007368	0_evo04_0_11_evo04pgiEvo01		1-0-0	Regulation of malate:quinone oxidoreductase by 1-(3-<i>sn</i>-phosphatidyl)-<i>sn</i>-glycerol 3-phosphate	pearson			log2(FC)	consensus per regulator
+	1-(3-<i>sn</i>-phosphatidyl)-<i>sn</i>-glycerol 3-phosphate		Regulation-of-Enzyme-Activity	unrestored -		0.016003569	0_evo04_0_11_evo04pgiEvo02		1-0-0	Regulation of malate:quinone oxidoreductase by 1-(3-<i>sn</i>-phosphatidyl)-<i>sn</i>-glycerol 3-phosphate	pearson			log2(FC)	consensus per regulator
+	1-(3-<i>sn</i>-phosphatidyl)-<i>sn</i>-glycerol 3-phosphate		Regulation-of-Enzyme-Activity	unrestored -		0.016171575	0_evo04_0_11_evo04pgiEvo03		1-0-0	Regulation of malate:quinone oxidoreductase by 1-(3-<i>sn</i>-phosphatidyl)-<i>sn</i>-glycerol 3-phosphate	pearson			log2(FC)	consensus per regulator
+	1-(3-<i>sn</i>-phosphatidyl)-<i>sn</i>-glycerol 3-phosphate		Regulation-of-Enzyme-Activity	partially-restored -		0.015939211	0_evo04_0_11_evo04pgiEvo04		2-0-1	Regulation of malate:quinone oxidoreductase by 1-(3-<i>sn</i>-phosphatidyl)-<i>sn</i>-glycerol 3-phosphate	pearson			log2(FC)	consensus per regulator
+	1-(3-<i>sn</i>-phosphatidyl)-<i>sn</i>-glycerol 3-phosphate		Regulation-of-Enzyme-Activity	unrestored -		0.016163504	0_evo04_0_11_evo04pgiEvo05		1-0-0	Regulation of malate:quinone oxidoreductase by 1-(3-<i>sn</i>-phosphatidyl)-<i>sn</i>-glycerol 3-phosphate	pearson			log2(FC)	consensus per regulator
+	1-(3-<i>sn</i>-phosphatidyl)-<i>sn</i>-glycerol 3-phosphate		Regulation-of-Enzyme-Activity	unrestored -		0.01624513	0_evo04_0_11_evo04pgiEvo06		1-0-0	Regulation of malate:quinone oxidoreductase by 1-(3-<i>sn</i>-phosphatidyl)-<i>sn</i>-glycerol 3-phosphate	pearson			log2(FC)	consensus per regulator
+	1-(3-<i>sn</i>-phosphatidyl)-<i>sn</i>-glycerol 3-phosphate		Regulation-of-Enzyme-Activity	unrestored -		0.016005979	0_evo04_0_11_evo04pgiEvo07		1-0-0	Regulation of malate:quinone oxidoreductase by 1-(3-<i>sn</i>-phosphatidyl)-<i>sn</i>-glycerol 3-phosphate	pearson			log2(FC)	consensus per regulator
+	1-(3-<i>sn</i>-phosphatidyl)-<i>sn</i>-glycerol 3-phosphate		Regulation-of-Enzyme-Activity	unrestored -		0.015888104	0_evo04_0_11_evo04pgiEvo08		1-0-0	Regulation of malate:quinone oxidoreductase by 1-(3-<i>sn</i>-phosphatidyl)-<i>sn</i>-glycerol 3-phosphate	pearson			log2(FC)	consensus per regulator
+	1-(3-<i>sn</i>-phosphatidyl)-<i>sn</i>-glycerol 3-phosphate		Regulation-of-Enzyme-Activity	restored fast -		0.123003108	0_evo04_0_11_evo04ptsHIcrr		1-0-1	Regulation of malate:quinone oxidoreductase by 1-(3-<i>sn</i>-phosphatidyl)-<i>sn</i>-glycerol 3-phosphate	pearson			log2(FC)	consensus per regulator
+	1-(3-<i>sn</i>-phosphatidyl)-<i>sn</i>-glycerol 3-phosphate		Regulation-of-Enzyme-Activity	restored fast -		0.030896343	0_evo04_0_11_evo04ptsHIcrrEvo01		1-0-1	Regulation of malate:quinone oxidoreductase by 1-(3-<i>sn</i>-phosphatidyl)-<i>sn</i>-glycerol 3-phosphate	pearson			log2(FC)	consensus per regulator
+	1-(3-<i>sn</i>-phosphatidyl)-<i>sn</i>-glycerol 3-phosphate		Regulation-of-Enzyme-Activity	partially-restored -		0.030238176	0_evo04_0_11_evo04ptsHIcrrEvo02		2-0-1	Regulation of malate:quinone oxidoreductase by 1-(3-<i>sn</i>-phosphatidyl)-<i>sn</i>-glycerol 3-phosphate	pearson			log2(FC)	consensus per regulator
+	1-(3-<i>sn</i>-phosphatidyl)-<i>sn</i>-glycerol 3-phosphate		Regulation-of-Enzyme-Activity	restored fast -		0.03125	0_evo04_0_11_evo04ptsHIcrrEvo03		1-0-1	Regulation of malate:quinone oxidoreductase by 1-(3-<i>sn</i>-phosphatidyl)-<i>sn</i>-glycerol 3-phosphate	pearson			log2(FC)	consensus per regulator
+	1-(3-<i>sn</i>-phosphatidyl)-<i>sn</i>-glycerol 3-phosphate		Regulation-of-Enzyme-Activity	restored fast -		0.030725905	0_evo04_0_11_evo04ptsHIcrrEvo04		1-0-1	Regulation of malate:quinone oxidoreductase by 1-(3-<i>sn</i>-phosphatidyl)-<i>sn</i>-glycerol 3-phosphate	pearson			log2(FC)	consensus per regulator
+	1-(3-<i>sn</i>-phosphatidyl)-<i>sn</i>-glycerol 3-phosphate		Regulation-of-Enzyme-Activity	restored fast -		0.12375	0_evo04_0_11_evo04sdhCB		1-0-1	Regulation of malate:quinone oxidoreductase by 1-(3-<i>sn</i>-phosphatidyl)-<i>sn</i>-glycerol 3-phosphate	pearson			log2(FC)	consensus per regulator
+	1-(3-<i>sn</i>-phosphatidyl)-<i>sn</i>-glycerol 3-phosphate		Regulation-of-Enzyme-Activity	restored fast -		0.04125	0_evo04_0_11_evo04sdhCBEvo01		1-0-1	Regulation of malate:quinone oxidoreductase by 1-(3-<i>sn</i>-phosphatidyl)-<i>sn</i>-glycerol 3-phosphate	pearson			log2(FC)	consensus per regulator
+	1-(3-<i>sn</i>-phosphatidyl)-<i>sn</i>-glycerol 3-phosphate		Regulation-of-Enzyme-Activity	restored fast -		0.04125	0_evo04_0_11_evo04sdhCBEvo02		1-0-1	Regulation of malate:quinone oxidoreductase by 1-(3-<i>sn</i>-phosphatidyl)-<i>sn</i>-glycerol 3-phosphate	pearson			log2(FC)	consensus per regulator
+	1-(3-<i>sn</i>-phosphatidyl)-<i>sn</i>-glycerol 3-phosphate		Regulation-of-Enzyme-Activity	restored fast -		0.04125	0_evo04_0_11_evo04sdhCBEvo03		1-0-1	Regulation of malate:quinone oxidoreductase by 1-(3-<i>sn</i>-phosphatidyl)-<i>sn</i>-glycerol 3-phosphate	pearson			log2(FC)	consensus per regulator
+	1-(3-<i>sn</i>-phosphatidyl)-<i>sn</i>-glycerol 3-phosphate		Regulation-of-Enzyme-Activity	partially-restored -		0.122946928	0_evo04_0_11_evo04tpiA		2-0-1	Regulation of malate:quinone oxidoreductase by 1-(3-<i>sn</i>-phosphatidyl)-<i>sn</i>-glycerol 3-phosphate	pearson			log2(FC)	consensus per regulator
+	1-(3-<i>sn</i>-phosphatidyl)-<i>sn</i>-glycerol 3-phosphate		Regulation-of-Enzyme-Activity	partially-restored -		0.03024973	0_evo04_0_11_evo04tpiAEvo01		2-0-1	Regulation of malate:quinone oxidoreductase by 1-(3-<i>sn</i>-phosphatidyl)-<i>sn</i>-glycerol 3-phosphate	pearson			log2(FC)	consensus per regulator
+	1-(3-<i>sn</i>-phosphatidyl)-<i>sn</i>-glycerol 3-phosphate		Regulation-of-Enzyme-Activity	partially-restored -		0.031210857	0_evo04_0_11_evo04tpiAEvo02		2-0-1	Regulation of malate:quinone oxidoreductase by 1-(3-<i>sn</i>-phosphatidyl)-<i>sn</i>-glycerol 3-phosphate	pearson			log2(FC)	consensus per regulator
+	1-(3-<i>sn</i>-phosphatidyl)-<i>sn</i>-glycerol 3-phosphate		Regulation-of-Enzyme-Activity	partially-restored -		0.030712049	0_evo04_0_11_evo04tpiAEvo03		2-0-1	Regulation of malate:quinone oxidoreductase by 1-(3-<i>sn</i>-phosphatidyl)-<i>sn</i>-glycerol 3-phosphate	pearson			log2(FC)	consensus per regulator
+	1-(3-<i>sn</i>-phosphatidyl)-<i>sn</i>-glycerol 3-phosphate		Regulation-of-Enzyme-Activity	partially-restored -		0.030774292	0_evo04_0_11_evo04tpiAEvo04		2-0-1	Regulation of malate:quinone oxidoreductase by 1-(3-<i>sn</i>-phosphatidyl)-<i>sn</i>-glycerol 3-phosphate	pearson			log2(FC)	consensus per regulator
-	1-(p-butylphenyl)-2,2-dimethyl-4,6-diamino-1,2-dihydro-s-triazine		Regulation-of-Enzyme-Activity	restored fast +		0.11	0_evo04_0_11		0-1-0	Regulation of dihydrofolate reductase by 1-(p-butylphenyl)-2,2-dimethyl-4,6-diamino-1,2-dihydro-s-triazine	pearson			log2(FC)	consensus per regulator
-	1-(p-butylphenyl)-2,2-dimethyl-4,6-diamino-1,2-dihydro-s-triazine		Regulation-of-Enzyme-Activity	restored fast +		0.055	0_evo04_0_11_evo04gnd		0-1-0	Regulation of dihydrofolate reductase by 1-(p-butylphenyl)-2,2-dimethyl-4,6-diamino-1,2-dihydro-s-triazine	pearson			log2(FC)	consensus per regulator
-	1-(p-butylphenyl)-2,2-dimethyl-4,6-diamino-1,2-dihydro-s-triazine		Regulation-of-Enzyme-Activity	restored fast +		0.018333333	0_evo04_0_11_evo04gndEvo01		0-1-0	Regulation of dihydrofolate reductase by 1-(p-butylphenyl)-2,2-dimethyl-4,6-diamino-1,2-dihydro-s-triazine	pearson			log2(FC)	consensus per regulator
-	1-(p-butylphenyl)-2,2-dimethyl-4,6-diamino-1,2-dihydro-s-triazine		Regulation-of-Enzyme-Activity	restored fast +		0.018333333	0_evo04_0_11_evo04gndEvo02		0-1-0	Regulation of dihydrofolate reductase by 1-(p-butylphenyl)-2,2-dimethyl-4,6-diamino-1,2-dihydro-s-triazine	pearson			log2(FC)	consensus per regulator
-	1-(p-butylphenyl)-2,2-dimethyl-4,6-diamino-1,2-dihydro-s-triazine		Regulation-of-Enzyme-Activity	restored fast +		0.018333333	0_evo04_0_11_evo04gndEvo03		0-1-0	Regulation of dihydrofolate reductase by 1-(p-butylphenyl)-2,2-dimethyl-4,6-diamino-1,2-dihydro-s-triazine	pearson			log2(FC)	consensus per regulator
-	1-(p-butylphenyl)-2,2-dimethyl-4,6-diamino-1,2-dihydro-s-triazine		Regulation-of-Enzyme-Activity	novel -		0.013888889	0_evo04_0_11_evo04ptsHIcrr		1/1/2000	Regulation of dihydrofolate reductase by 1-(p-butylphenyl)-2,2-dimethyl-4,6-diamino-1,2-dihydro-s-triazine	pearson			log2(FC)	consensus per regulator
-	1-(p-butylphenyl)-2,2-dimethyl-4,6-diamino-1,2-dihydro-s-triazine		Regulation-of-Enzyme-Activity	novel -		0.013888889	0_evo04_0_11_evo04ptsHIcrrEvo03		1/1/2000	Regulation of dihydrofolate reductase by 1-(p-butylphenyl)-2,2-dimethyl-4,6-diamino-1,2-dihydro-s-triazine	pearson			log2(FC)	consensus per regulator
-	1-(p-butylphenyl)-2,2-dimethyl-4,6-diamino-1,2-dihydro-s-triazine		Regulation-of-Enzyme-Activity	restored fast +		0.055	0_evo04_0_11_evo04sdhCB		0-1-0	Regulation of dihydrofolate reductase by 1-(p-butylphenyl)-2,2-dimethyl-4,6-diamino-1,2-dihydro-s-triazine	pearson			log2(FC)	consensus per regulator
-	1-(p-butylphenyl)-2,2-dimethyl-4,6-diamino-1,2-dihydro-s-triazine		Regulation-of-Enzyme-Activity	restored fast +		0.018333333	0_evo04_0_11_evo04sdhCBEvo01		0-1-0	Regulation of dihydrofolate reductase by 1-(p-butylphenyl)-2,2-dimethyl-4,6-diamino-1,2-dihydro-s-triazine	pearson			log2(FC)	consensus per regulator
-	1-(p-butylphenyl)-2,2-dimethyl-4,6-diamino-1,2-dihydro-s-triazine		Regulation-of-Enzyme-Activity	restored fast +		0.018333333	0_evo04_0_11_evo04sdhCBEvo02		0-1-0	Regulation of dihydrofolate reductase by 1-(p-butylphenyl)-2,2-dimethyl-4,6-diamino-1,2-dihydro-s-triazine	pearson			log2(FC)	consensus per regulator
-	1-(p-butylphenyl)-2,2-dimethyl-4,6-diamino-1,2-dihydro-s-triazine		Regulation-of-Enzyme-Activity	restored fast +		0.018333333	0_evo04_0_11_evo04sdhCBEvo03		0-1-0	Regulation of dihydrofolate reductase by 1-(p-butylphenyl)-2,2-dimethyl-4,6-diamino-1,2-dihydro-s-triazine	pearson			log2(FC)	consensus per regulator
-	1,4-bis-{[N-(1-imino-1-guanidino-methyl)]sulfanylmethyl}-3,6-dimethyl-benzene		Regulation-of-Enzyme-Activity	restored fast +		0.11	0_evo04_0_11		0-1-0	Regulation of dihydrofolate reductase by 1,4-bis-{[N-(1-imino-1-guanidino-methyl)]sulfanylmethyl}-3,6-dimethyl-benzene	pearson		(:COMPETITIVE)	log2(FC)	consensus per regulator
-	1,4-bis-{[N-(1-imino-1-guanidino-methyl)]sulfanylmethyl}-3,6-dimethyl-benzene		Regulation-of-Enzyme-Activity	restored fast +		0.055	0_evo04_0_11_evo04gnd		0-1-0	Regulation of dihydrofolate reductase by 1,4-bis-{[N-(1-imino-1-guanidino-methyl)]sulfanylmethyl}-3,6-dimethyl-benzene	pearson		(:COMPETITIVE)	log2(FC)	consensus per regulator
-	1,4-bis-{[N-(1-imino-1-guanidino-methyl)]sulfanylmethyl}-3,6-dimethyl-benzene		Regulation-of-Enzyme-Activity	restored fast +		0.018333333	0_evo04_0_11_evo04gndEvo01		0-1-0	Regulation of dihydrofolate reductase by 1,4-bis-{[N-(1-imino-1-guanidino-methyl)]sulfanylmethyl}-3,6-dimethyl-benzene	pearson		(:COMPETITIVE)	log2(FC)	consensus per regulator
-	1,4-bis-{[N-(1-imino-1-guanidino-methyl)]sulfanylmethyl}-3,6-dimethyl-benzene		Regulation-of-Enzyme-Activity	restored fast +		0.018333333	0_evo04_0_11_evo04gndEvo02		0-1-0	Regulation of dihydrofolate reductase by 1,4-bis-{[N-(1-imino-1-guanidino-methyl)]sulfanylmethyl}-3,6-dimethyl-benzene	pearson		(:COMPETITIVE)	log2(FC)	consensus per regulator
-	1,4-bis-{[N-(1-imino-1-guanidino-methyl)]sulfanylmethyl}-3,6-dimethyl-benzene		Regulation-of-Enzyme-Activity	restored fast +		0.018333333	0_evo04_0_11_evo04gndEvo03		0-1-0	Regulation of dihydrofolate reductase by 1,4-bis-{[N-(1-imino-1-guanidino-methyl)]sulfanylmethyl}-3,6-dimethyl-benzene	pearson		(:COMPETITIVE)	log2(FC)	consensus per regulator
-	1,4-bis-{[N-(1-imino-1-guanidino-methyl)]sulfanylmethyl}-3,6-dimethyl-benzene		Regulation-of-Enzyme-Activity	novel -		0.013888889	0_evo04_0_11_evo04ptsHIcrr		1/1/2000	Regulation of dihydrofolate reductase by 1,4-bis-{[N-(1-imino-1-guanidino-methyl)]sulfanylmethyl}-3,6-dimethyl-benzene	pearson		(:COMPETITIVE)	log2(FC)	consensus per regulator
-	1,4-bis-{[N-(1-imino-1-guanidino-methyl)]sulfanylmethyl}-3,6-dimethyl-benzene		Regulation-of-Enzyme-Activity	novel -		0.013888889	0_evo04_0_11_evo04ptsHIcrrEvo03		1/1/2000	Regulation of dihydrofolate reductase by 1,4-bis-{[N-(1-imino-1-guanidino-methyl)]sulfanylmethyl}-3,6-dimethyl-benzene	pearson		(:COMPETITIVE)	log2(FC)	consensus per regulator
-	1,4-bis-{[N-(1-imino-1-guanidino-methyl)]sulfanylmethyl}-3,6-dimethyl-benzene		Regulation-of-Enzyme-Activity	restored fast +		0.055	0_evo04_0_11_evo04sdhCB		0-1-0	Regulation of dihydrofolate reductase by 1,4-bis-{[N-(1-imino-1-guanidino-methyl)]sulfanylmethyl}-3,6-dimethyl-benzene	pearson		(:COMPETITIVE)	log2(FC)	consensus per regulator
-	1,4-bis-{[N-(1-imino-1-guanidino-methyl)]sulfanylmethyl}-3,6-dimethyl-benzene		Regulation-of-Enzyme-Activity	restored fast +		0.018333333	0_evo04_0_11_evo04sdhCBEvo01		0-1-0	Regulation of dihydrofolate reductase by 1,4-bis-{[N-(1-imino-1-guanidino-methyl)]sulfanylmethyl}-3,6-dimethyl-benzene	pearson		(:COMPETITIVE)	log2(FC)	consensus per regulator
-	1,4-bis-{[N-(1-imino-1-guanidino-methyl)]sulfanylmethyl}-3,6-dimethyl-benzene		Regulation-of-Enzyme-Activity	restored fast +		0.018333333	0_evo04_0_11_evo04sdhCBEvo02		0-1-0	Regulation of dihydrofolate reductase by 1,4-bis-{[N-(1-imino-1-guanidino-methyl)]sulfanylmethyl}-3,6-dimethyl-benzene	pearson		(:COMPETITIVE)	log2(FC)	consensus per regulator
-	1,4-bis-{[N-(1-imino-1-guanidino-methyl)]sulfanylmethyl}-3,6-dimethyl-benzene		Regulation-of-Enzyme-Activity	restored fast +		0.018333333	0_evo04_0_11_evo04sdhCBEvo03		0-1-0	Regulation of dihydrofolate reductase by 1,4-bis-{[N-(1-imino-1-guanidino-methyl)]sulfanylmethyl}-3,6-dimethyl-benzene	pearson		(:COMPETITIVE)	log2(FC)	consensus per regulator
-	1-octanol		Regulation-of-Enzyme-Activity	restored fast -		0.66	0_evo04_0_11		1-0-1	Regulation of deoxyribose-phosphate aldolase by 1-octanol	pearson			log2(FC)	consensus per regulator
-	1-octanol		Regulation-of-Enzyme-Activity	restored fast -		0.33	0_evo04_0_11_evo04gnd		1-0-1	Regulation of deoxyribose-phosphate aldolase by 1-octanol	pearson			log2(FC)	consensus per regulator
-	1-octanol		Regulation-of-Enzyme-Activity	restored fast -		0.11	0_evo04_0_11_evo04gndEvo01		1-0-1	Regulation of deoxyribose-phosphate aldolase by 1-octanol	pearson			log2(FC)	consensus per regulator
-	1-octanol		Regulation-of-Enzyme-Activity	restored fast -		0.11	0_evo04_0_11_evo04gndEvo02		1-0-1	Regulation of deoxyribose-phosphate aldolase by 1-octanol	pearson			log2(FC)	consensus per regulator
-	1-octanol		Regulation-of-Enzyme-Activity	restored fast -		0.11	0_evo04_0_11_evo04gndEvo03		1-0-1	Regulation of deoxyribose-phosphate aldolase by 1-octanol	pearson			log2(FC)	consensus per regulator
-	1-octanol		Regulation-of-Enzyme-Activity	restored fast -		0.33	0_evo04_0_11_evo04sdhCB		1-0-1	Regulation of deoxyribose-phosphate aldolase by 1-octanol	pearson			log2(FC)	consensus per regulator
-	1-octanol		Regulation-of-Enzyme-Activity	restored fast -		0.11	0_evo04_0_11_evo04sdhCBEvo01		1-0-1	Regulation of deoxyribose-phosphate aldolase by 1-octanol	pearson			log2(FC)	consensus per regulator
-	1-octanol		Regulation-of-Enzyme-Activity	restored fast -		0.11	0_evo04_0_11_evo04sdhCBEvo02		1-0-1	Regulation of deoxyribose-phosphate aldolase by 1-octanol	pearson			log2(FC)	consensus per regulator
-	1-octanol		Regulation-of-Enzyme-Activity	restored fast -		0.11	0_evo04_0_11_evo04sdhCBEvo03		1-0-1	Regulation of deoxyribose-phosphate aldolase by 1-octanol	pearson			log2(FC)	consensus per regulator
-	1-propanal		Regulation-of-Enzyme-Activity	restored fast -		0.66	0_evo04_0_11		1-0-1	Regulation of deoxyribose-phosphate aldolase by 1-propanal	pearson	ppal_c		log2(FC)	consensus per regulator
-	1-propanal		Regulation-of-Enzyme-Activity	restored fast -		0.33	0_evo04_0_11_evo04gnd		1-0-1	Regulation of deoxyribose-phosphate aldolase by 1-propanal	pearson	ppal_c		log2(FC)	consensus per regulator
-	1-propanal		Regulation-of-Enzyme-Activity	restored fast -		0.11	0_evo04_0_11_evo04gndEvo01		1-0-1	Regulation of deoxyribose-phosphate aldolase by 1-propanal	pearson	ppal_c		log2(FC)	consensus per regulator
-	1-propanal		Regulation-of-Enzyme-Activity	restored fast -		0.11	0_evo04_0_11_evo04gndEvo02		1-0-1	Regulation of deoxyribose-phosphate aldolase by 1-propanal	pearson	ppal_c		log2(FC)	consensus per regulator
-	1-propanal		Regulation-of-Enzyme-Activity	restored fast -		0.11	0_evo04_0_11_evo04gndEvo03		1-0-1	Regulation of deoxyribose-phosphate aldolase by 1-propanal	pearson	ppal_c		log2(FC)	consensus per regulator
-	1-propanal		Regulation-of-Enzyme-Activity	restored fast -		0.33	0_evo04_0_11_evo04sdhCB		1-0-1	Regulation of deoxyribose-phosphate aldolase by 1-propanal	pearson	ppal_c		log2(FC)	consensus per regulator
-	1-propanal		Regulation-of-Enzyme-Activity	restored fast -		0.11	0_evo04_0_11_evo04sdhCBEvo01		1-0-1	Regulation of deoxyribose-phosphate aldolase by 1-propanal	pearson	ppal_c		log2(FC)	consensus per regulator
-	1-propanal		Regulation-of-Enzyme-Activity	restored fast -		0.11	0_evo04_0_11_evo04sdhCBEvo02		1-0-1	Regulation of deoxyribose-phosphate aldolase by 1-propanal	pearson	ppal_c		log2(FC)	consensus per regulator
-	1-propanal		Regulation-of-Enzyme-Activity	restored fast -		0.11	0_evo04_0_11_evo04sdhCBEvo03		1-0-1	Regulation of deoxyribose-phosphate aldolase by 1-propanal	pearson	ppal_c		log2(FC)	consensus per regulator
-	2-deoxy-D-glucose		Regulation-of-Enzyme-Activity	novel -		0.375	0_evo04_0_11		1/1/2000	Regulation of galactose-1-epimerase by 2-deoxy-D-glucose	pearson		(:COMPETITIVE)	log2(FC)	consensus per regulator
-	2-deoxy-D-glucose		Regulation-of-Enzyme-Activity	novel -		0.125	0_evo04_0_11_evo04ptsHIcrr		1/1/2000	Regulation of galactose-1-epimerase by 2-deoxy-D-glucose	pearson		(:COMPETITIVE)	log2(FC)	consensus per regulator
-	2-deoxy-D-glucose		Regulation-of-Enzyme-Activity	novel -		0.125	0_evo04_0_11_evo04ptsHIcrrEvo04		1/1/2000	Regulation of galactose-1-epimerase by 2-deoxy-D-glucose	pearson		(:COMPETITIVE)	log2(FC)	consensus per regulator
-	2-deoxy-D-glucose		Regulation-of-Enzyme-Activity	novel -		0.25	0_evo04_0_11_evo04tpiA		1/1/2000	Regulation of galactose-1-epimerase by 2-deoxy-D-glucose	pearson		(:COMPETITIVE)	log2(FC)	consensus per regulator
-	2-deoxy-D-glucose		Regulation-of-Enzyme-Activity	novel -		0.125	0_evo04_0_11_evo04tpiAEvo01		1/1/2000	Regulation of galactose-1-epimerase by 2-deoxy-D-glucose	pearson		(:COMPETITIVE)	log2(FC)	consensus per regulator
-	2-deoxy-D-glucose		Regulation-of-Enzyme-Activity	novel -		0.125	0_evo04_0_11_evo04tpiAEvo03		1/1/2000	Regulation of galactose-1-epimerase by 2-deoxy-D-glucose	pearson		(:COMPETITIVE)	log2(FC)	consensus per regulator
-	2-hydroxy-3-butynoate		Regulation-of-Enzyme-Activity	novel -		0.125	0_evo04_0_11		1/1/2000	Regulation of L-lactate dehydrogenase by 2-hydroxy-3-butynoate	pearson			log2(FC)	consensus per regulator
-	2-hydroxy-3-butynoate		Regulation-of-Enzyme-Activity	novel -		0.125	0_evo04_0_11_evo04tpiA		1/1/2000	Regulation of L-lactate dehydrogenase by 2-hydroxy-3-butynoate	pearson			log2(FC)	consensus per regulator
-	2-hydroxy-3-butynoate		Regulation-of-Enzyme-Activity	novel -		0.125	0_evo04_0_11_evo04tpiAEvo02		1/1/2000	Regulation of L-lactate dehydrogenase by 2-hydroxy-3-butynoate	pearson			log2(FC)	consensus per regulator
-	2-iminosuccinate		Regulation-of-Enzyme-Activity	restored fast +		0.3125	0_evo04_0_11		0-1-0	Regulation of L-aspartate oxidase by 2-iminosuccinate	pearson	iasp_c		log2(FC)	consensus per regulator
-	2-iminosuccinate		Regulation-of-Enzyme-Activity	restored fast +		0.125	0_evo04_0_11_evo04ptsHIcrr		0-1-0	Regulation of L-aspartate oxidase by 2-iminosuccinate	pearson	iasp_c		log2(FC)	consensus per regulator
-	2-iminosuccinate		Regulation-of-Enzyme-Activity	partially-restored +		0.062477934	0_evo04_0_11_evo04ptsHIcrrEvo01		0-2-1	Regulation of L-aspartate oxidase by 2-iminosuccinate	pearson	iasp_c		log2(FC)	consensus per regulator
-	2-iminosuccinate		Regulation-of-Enzyme-Activity	restored fast +		0.0625	0_evo04_0_11_evo04ptsHIcrrEvo02		0-1-0	Regulation of L-aspartate oxidase by 2-iminosuccinate	pearson	iasp_c		log2(FC)	consensus per regulator
-	2-iminosuccinate		Regulation-of-Enzyme-Activity	reinforced +		0.061110889	0_evo04_0_11_evo04ptsHIcrrEvo03		0-1-2	Regulation of L-aspartate oxidase by 2-iminosuccinate	pearson	iasp_c		log2(FC)	consensus per regulator
-	2-iminosuccinate		Regulation-of-Enzyme-Activity	restored fast +		0.0625	0_evo04_0_11_evo04ptsHIcrrEvo04		0-1-0	Regulation of L-aspartate oxidase by 2-iminosuccinate	pearson	iasp_c		log2(FC)	consensus per regulator
-	2-iminosuccinate		Regulation-of-Enzyme-Activity	restored fast +		0.1875	0_evo04_0_11_evo04tpiA		0-1-0	Regulation of L-aspartate oxidase by 2-iminosuccinate	pearson	iasp_c		log2(FC)	consensus per regulator
-	2-iminosuccinate		Regulation-of-Enzyme-Activity	restored fast +		0.0625	0_evo04_0_11_evo04tpiAEvo01		0-1-0	Regulation of L-aspartate oxidase by 2-iminosuccinate	pearson	iasp_c		log2(FC)	consensus per regulator
-	2-iminosuccinate		Regulation-of-Enzyme-Activity	partially-restored +		0.062491539	0_evo04_0_11_evo04tpiAEvo02		0-2-1	Regulation of L-aspartate oxidase by 2-iminosuccinate	pearson	iasp_c		log2(FC)	consensus per regulator
-	2-iminosuccinate		Regulation-of-Enzyme-Activity	restored fast +		0.0625	0_evo04_0_11_evo04tpiAEvo03		0-1-0	Regulation of L-aspartate oxidase by 2-iminosuccinate	pearson	iasp_c		log2(FC)	consensus per regulator
-	2-iminosuccinate		Regulation-of-Enzyme-Activity	restored fast +		0.0625	0_evo04_0_11_evo04tpiAEvo04		0-1-0	Regulation of L-aspartate oxidase by 2-iminosuccinate	pearson	iasp_c		log2(FC)	consensus per regulator
+	2-mercaptoethanol		Regulation-of-Enzyme-Activity	restored fast +		1.081666667	0_evo04_0_11		0-1-0	Regulation of galactarate dehydratase by 2-mercaptoethanol	pearson			log2(FC)	consensus per regulator
+	2-mercaptoethanol		Regulation-of-Enzyme-Activity	restored fast +		0.75	0_evo04_0_11_evo04ptsHIcrr		0-1-0	Regulation of galactokinase by 2-mercaptoethanol	pearson			log2(FC)	consensus per regulator
+	2-mercaptoethanol		Regulation-of-Enzyme-Activity	restored fast +		0.25	0_evo04_0_11_evo04ptsHIcrrEvo01		0-1-0	Regulation of galactokinase by 2-mercaptoethanol	pearson			log2(FC)	consensus per regulator
+	2-mercaptoethanol		Regulation-of-Enzyme-Activity	restored fast +		0.25	0_evo04_0_11_evo04ptsHIcrrEvo02		0-1-0	Regulation of galactokinase by 2-mercaptoethanol	pearson			log2(FC)	consensus per regulator
+	2-mercaptoethanol		Regulation-of-Enzyme-Activity	restored fast +		0.25	0_evo04_0_11_evo04ptsHIcrrEvo03		0-1-0	Regulation of galactokinase by 2-mercaptoethanol	pearson			log2(FC)	consensus per regulator
+	2-mercaptoethanol		Regulation-of-Enzyme-Activity	reinforced +		0.242032667	0_evo04_0_11_evo04ptsHIcrrEvo04		0-1-2	Regulation of galactokinase by 2-mercaptoethanol	pearson			log2(FC)	consensus per regulator
+	2-mercaptoethanol		Regulation-of-Enzyme-Activity	restored fast +		0.165	0_evo04_0_11_evo04sdhCB		0-1-0	Regulation of galactarate dehydratase by 2-mercaptoethanol	pearson			log2(FC)	consensus per regulator
+	2-mercaptoethanol		Regulation-of-Enzyme-Activity	restored fast +		0.055	0_evo04_0_11_evo04sdhCBEvo01		0-1-0	Regulation of galactarate dehydratase by 2-mercaptoethanol	pearson			log2(FC)	consensus per regulator
+	2-mercaptoethanol		Regulation-of-Enzyme-Activity	restored fast +		0.055	0_evo04_0_11_evo04sdhCBEvo02		0-1-0	Regulation of galactarate dehydratase by 2-mercaptoethanol	pearson			log2(FC)	consensus per regulator
+	2-mercaptoethanol		Regulation-of-Enzyme-Activity	restored fast +		0.055	0_evo04_0_11_evo04sdhCBEvo03		0-1-0	Regulation of galactarate dehydratase by 2-mercaptoethanol	pearson			log2(FC)	consensus per regulator
+	2-mercaptoethanol		Regulation-of-Enzyme-Activity	novel +		0.5	0_evo04_0_11_evo04tpiA		0-0-1	Regulation of galactokinase by 2-mercaptoethanol	pearson			log2(FC)	consensus per regulator
+	2-mercaptoethanol		Regulation-of-Enzyme-Activity	novel +		0.25	0_evo04_0_11_evo04tpiAEvo01		0-0-1	Regulation of galactokinase by 2-mercaptoethanol	pearson			log2(FC)	consensus per regulator
+	2-mercaptoethanol		Regulation-of-Enzyme-Activity	restored fast +		0.041666667	0_evo04_0_11_evo04tpiAEvo02		0-1-0	Regulation of galactarate dehydratase by 2-mercaptoethanol	pearson			log2(FC)	consensus per regulator
+	2-mercaptoethanol		Regulation-of-Enzyme-Activity	novel +		0.25	0_evo04_0_11_evo04tpiAEvo03		0-0-1	Regulation of galactokinase by 2-mercaptoethanol	pearson			log2(FC)	consensus per regulator
+	2-mercaptoethanol		Regulation-of-Enzyme-Activity	restored fast +		0.041666667	0_evo04_0_11_evo04tpiAEvo04		0-1-0	Regulation of galactarate dehydratase by 2-mercaptoethanol	pearson			log2(FC)	consensus per regulator
-	rpsA		Protein-Mediated-Translation-Regulation	restored fast +		2.229146991	0_evo04_0_11		0-1-0	Regulation of rpsA by 30S ribosomal subunit protein S1	pearson		(:TRANSLATION-BLOCKING)	log2(FC)	consensus per regulator
-	rpsA		Protein-Mediated-Translation-Regulation	restored fast +		0.66	0_evo04_0_11_evo04gnd		0-1-0	Regulation of rpsA by 30S ribosomal subunit protein S1	pearson		(:TRANSLATION-BLOCKING)	log2(FC)	consensus per regulator
-	rpsA		Protein-Mediated-Translation-Regulation	restored fast +		0.22	0_evo04_0_11_evo04gndEvo01		0-1-0	Regulation of rpsA by 30S ribosomal subunit protein S1	pearson		(:TRANSLATION-BLOCKING)	log2(FC)	consensus per regulator
-	rpsA		Protein-Mediated-Translation-Regulation	restored fast +		0.22	0_evo04_0_11_evo04gndEvo02		0-1-0	Regulation of rpsA by 30S ribosomal subunit protein S1	pearson		(:TRANSLATION-BLOCKING)	log2(FC)	consensus per regulator
-	rpsA		Protein-Mediated-Translation-Regulation	restored fast +		0.22	0_evo04_0_11_evo04gndEvo03		0-1-0	Regulation of rpsA by 30S ribosomal subunit protein S1	pearson		(:TRANSLATION-BLOCKING)	log2(FC)	consensus per regulator
-	rpsA		Protein-Mediated-Translation-Regulation	restored fast +		0.659146991	0_evo04_0_11_evo04ptsHIcrr		0-1-0	Regulation of rpsA by 30S ribosomal subunit protein S1	pearson		(:TRANSLATION-BLOCKING)	log2(FC)	consensus per regulator
-	rpsA		Protein-Mediated-Translation-Regulation	restored fast +		0.166666667	0_evo04_0_11_evo04ptsHIcrrEvo01		0-1-0	Regulation of rpsA by 30S ribosomal subunit protein S1	pearson		(:TRANSLATION-BLOCKING)	log2(FC)	consensus per regulator
-	rpsA		Protein-Mediated-Translation-Regulation	restored fast +		0.166666667	0_evo04_0_11_evo04ptsHIcrrEvo02		0-1-0	Regulation of rpsA by 30S ribosomal subunit protein S1	pearson		(:TRANSLATION-BLOCKING)	log2(FC)	consensus per regulator
-	rpsA		Protein-Mediated-Translation-Regulation	restored fast +		0.159146991	0_evo04_0_11_evo04ptsHIcrrEvo03		0-1-0	Regulation of rpsA by 30S ribosomal subunit protein S1	pearson		(:TRANSLATION-BLOCKING)	log2(FC)	consensus per regulator
-	rpsA		Protein-Mediated-Translation-Regulation	restored fast +		0.166666667	0_evo04_0_11_evo04ptsHIcrrEvo04		0-1-0	Regulation of rpsA by 30S ribosomal subunit protein S1	pearson		(:TRANSLATION-BLOCKING)	log2(FC)	consensus per regulator
-	rpsA		Protein-Mediated-Translation-Regulation	restored fast +		0.66	0_evo04_0_11_evo04sdhCB		0-1-0	Regulation of rpsA by 30S ribosomal subunit protein S1	pearson		(:TRANSLATION-BLOCKING)	log2(FC)	consensus per regulator
-	rpsA		Protein-Mediated-Translation-Regulation	restored fast +		0.22	0_evo04_0_11_evo04sdhCBEvo01		0-1-0	Regulation of rpsA by 30S ribosomal subunit protein S1	pearson		(:TRANSLATION-BLOCKING)	log2(FC)	consensus per regulator
-	rpsA		Protein-Mediated-Translation-Regulation	restored fast +		0.22	0_evo04_0_11_evo04sdhCBEvo02		0-1-0	Regulation of rpsA by 30S ribosomal subunit protein S1	pearson		(:TRANSLATION-BLOCKING)	log2(FC)	consensus per regulator
-	rpsA		Protein-Mediated-Translation-Regulation	restored fast +		0.22	0_evo04_0_11_evo04sdhCBEvo03		0-1-0	Regulation of rpsA by 30S ribosomal subunit protein S1	pearson		(:TRANSLATION-BLOCKING)	log2(FC)	consensus per regulator
-	rpsA		Protein-Mediated-Translation-Regulation	restored fast +		0.25	0_evo04_0_11_evo04tpiA		0-1-0	Regulation of rpsA by 30S ribosomal subunit protein S1	pearson		(:TRANSLATION-BLOCKING)	log2(FC)	consensus per regulator
-	rpsA		Protein-Mediated-Translation-Regulation	partially-restored +		0.083090208	0_evo04_0_11_evo04tpiAEvo01		0-2-1	Regulation of rpsA by 30S ribosomal subunit protein S1	pearson		(:TRANSLATION-BLOCKING)	log2(FC)	consensus per regulator
-	rpsA		Protein-Mediated-Translation-Regulation	restored fast +		0.083333333	0_evo04_0_11_evo04tpiAEvo02		0-1-0	Regulation of rpsA by 30S ribosomal subunit protein S1	pearson		(:TRANSLATION-BLOCKING)	log2(FC)	consensus per regulator
-	rpsA		Protein-Mediated-Translation-Regulation	restored fast +		0.083333333	0_evo04_0_11_evo04tpiAEvo03		0-1-0	Regulation of rpsA by 30S ribosomal subunit protein S1	pearson		(:TRANSLATION-BLOCKING)	log2(FC)	consensus per regulator
-	rpsA		Protein-Mediated-Translation-Regulation	restored fast +		0.083333333	0_evo04_0_11_evo04tpiAEvo04		0-1-0	Regulation of rpsA by 30S ribosomal subunit protein S1	pearson		(:TRANSLATION-BLOCKING)	log2(FC)	consensus per regulator
-	rpsG		Protein-Mediated-Translation-Regulation	restored fast +		0.25	0_evo04_0_11		0-1-0	Regulation of rpsLG-fusA-tufA by 30S ribosomal subunit protein S7	pearson			log2(FC)	consensus per regulator
-	rpsG		Protein-Mediated-Translation-Regulation	restored fast +		0.25	0_evo04_0_11_evo04ptsHIcrr		0-1-0	Regulation of rpsLG-fusA-tufA by 30S ribosomal subunit protein S7	pearson			log2(FC)	consensus per regulator
-	rpsG		Protein-Mediated-Translation-Regulation	restored fast +		0.0625	0_evo04_0_11_evo04ptsHIcrrEvo01		0-1-0	Regulation of rpsLG-fusA-tufA by 30S ribosomal subunit protein S7	pearson			log2(FC)	consensus per regulator
-	rpsG		Protein-Mediated-Translation-Regulation	restored fast +		0.0625	0_evo04_0_11_evo04ptsHIcrrEvo02		0-1-0	Regulation of rpsLG-fusA-tufA by 30S ribosomal subunit protein S7	pearson			log2(FC)	consensus per regulator
-	rpsG		Protein-Mediated-Translation-Regulation	restored fast +		0.0625	0_evo04_0_11_evo04ptsHIcrrEvo03		0-1-0	Regulation of rpsLG-fusA-tufA by 30S ribosomal subunit protein S7	pearson			log2(FC)	consensus per regulator
-	rpsG		Protein-Mediated-Translation-Regulation	restored fast +		0.0625	0_evo04_0_11_evo04ptsHIcrrEvo04		0-1-0	Regulation of rpsLG-fusA-tufA by 30S ribosomal subunit protein S7	pearson			log2(FC)	consensus per regulator
-	rpsH		Protein-Mediated-Translation-Regulation	novel -		0.041666667	0_evo04_0_11		1/1/2000	Regulation of rplNXE-rpsNH-rplFR-rpsE-rpmD-rplO-secY-rpmJ by 30S ribosomal subunit protein S8	pearson		(:TRANSLATION-BLOCKING :MRNA-DEGRADATION)	log2(FC)	consensus per regulator
-	rpsH		Protein-Mediated-Translation-Regulation	novel -		0.041666667	0_evo04_0_11_evo04ptsHIcrr		1/1/2000	Regulation of rplNXE-rpsNH-rplFR-rpsE-rpmD-rplO-secY-rpmJ by 30S ribosomal subunit protein S8	pearson		(:TRANSLATION-BLOCKING :MRNA-DEGRADATION)	log2(FC)	consensus per regulator
-	rpsH		Protein-Mediated-Translation-Regulation	novel -		0.041666667	0_evo04_0_11_evo04ptsHIcrrEvo03		1/1/2000	Regulation of rplNXE-rpsNH-rplFR-rpsE-rpmD-rplO-secY-rpmJ by 30S ribosomal subunit protein S8	pearson		(:TRANSLATION-BLOCKING :MRNA-DEGRADATION)	log2(FC)	consensus per regulator
-	3-bromopyruvate		Regulation-of-Enzyme-Activity	restored fast +		0.706	0_evo04_0_11		0-1-0	Regulation of 3-phosphoshikimate-1-carboxyvinyltransferase by 3-bromopyruvate	pearson			log2(FC)	consensus per regulator
-	3-bromopyruvate		Regulation-of-Enzyme-Activity	restored fast +		0.208	0_evo04_0_11_evo04pgi		0-1-0	Regulation of 3-phosphoshikimate-1-carboxyvinyltransferase by 3-bromopyruvate	pearson			log2(FC)	consensus per regulator
-	3-bromopyruvate		Regulation-of-Enzyme-Activity	restored fast +		0.026	0_evo04_0_11_evo04pgiEvo01		0-1-0	Regulation of 3-phosphoshikimate-1-carboxyvinyltransferase by 3-bromopyruvate	pearson			log2(FC)	consensus per regulator
-	3-bromopyruvate		Regulation-of-Enzyme-Activity	restored fast +		0.026	0_evo04_0_11_evo04pgiEvo02		0-1-0	Regulation of 3-phosphoshikimate-1-carboxyvinyltransferase by 3-bromopyruvate	pearson			log2(FC)	consensus per regulator
-	3-bromopyruvate		Regulation-of-Enzyme-Activity	restored fast +		0.026	0_evo04_0_11_evo04pgiEvo03		0-1-0	Regulation of 3-phosphoshikimate-1-carboxyvinyltransferase by 3-bromopyruvate	pearson			log2(FC)	consensus per regulator
-	3-bromopyruvate		Regulation-of-Enzyme-Activity	restored fast +		0.026	0_evo04_0_11_evo04pgiEvo04		0-1-0	Regulation of 3-phosphoshikimate-1-carboxyvinyltransferase by 3-bromopyruvate	pearson			log2(FC)	consensus per regulator
-	3-bromopyruvate		Regulation-of-Enzyme-Activity	restored fast +		0.026	0_evo04_0_11_evo04pgiEvo05		0-1-0	Regulation of 3-phosphoshikimate-1-carboxyvinyltransferase by 3-bromopyruvate	pearson			log2(FC)	consensus per regulator
-	3-bromopyruvate		Regulation-of-Enzyme-Activity	restored fast +		0.026	0_evo04_0_11_evo04pgiEvo06		0-1-0	Regulation of 3-phosphoshikimate-1-carboxyvinyltransferase by 3-bromopyruvate	pearson			log2(FC)	consensus per regulator
-	3-bromopyruvate		Regulation-of-Enzyme-Activity	restored fast +		0.026	0_evo04_0_11_evo04pgiEvo07		0-1-0	Regulation of 3-phosphoshikimate-1-carboxyvinyltransferase by 3-bromopyruvate	pearson			log2(FC)	consensus per regulator
-	3-bromopyruvate		Regulation-of-Enzyme-Activity	restored fast +		0.026	0_evo04_0_11_evo04pgiEvo08		0-1-0	Regulation of 3-phosphoshikimate-1-carboxyvinyltransferase by 3-bromopyruvate	pearson			log2(FC)	consensus per regulator
-	3-bromopyruvate		Regulation-of-Enzyme-Activity	restored fast +		0.1	0_evo04_0_11_evo04ptsHIcrr		0-1-0	Regulation of 3-phosphoshikimate-1-carboxyvinyltransferase by 3-bromopyruvate	pearson			log2(FC)	consensus per regulator
-	3-bromopyruvate		Regulation-of-Enzyme-Activity	partially-restored +		0.049982539	0_evo04_0_11_evo04ptsHIcrrEvo01		0-2-1	Regulation of 3-phosphoshikimate-1-carboxyvinyltransferase by 3-bromopyruvate	pearson			log2(FC)	consensus per regulator
-	3-bromopyruvate		Regulation-of-Enzyme-Activity	restored fast +		0.05	0_evo04_0_11_evo04ptsHIcrrEvo02		0-1-0	Regulation of 3-phosphoshikimate-1-carboxyvinyltransferase by 3-bromopyruvate	pearson			log2(FC)	consensus per regulator
-	3-bromopyruvate		Regulation-of-Enzyme-Activity	unrestored +		0.049593553	0_evo04_0_11_evo04ptsHIcrrEvo03		0-1-1	Regulation of 3-phosphoshikimate-1-carboxyvinyltransferase by 3-bromopyruvate	pearson			log2(FC)	consensus per regulator
-	3-bromopyruvate		Regulation-of-Enzyme-Activity	restored fast +		0.05	0_evo04_0_11_evo04ptsHIcrrEvo04		0-1-0	Regulation of 3-phosphoshikimate-1-carboxyvinyltransferase by 3-bromopyruvate	pearson			log2(FC)	consensus per regulator
-	3-bromopyruvate		Regulation-of-Enzyme-Activity	restored fast +		0.198	0_evo04_0_11_evo04sdhCB		0-1-0	Regulation of 3-phosphoshikimate-1-carboxyvinyltransferase by 3-bromopyruvate	pearson			log2(FC)	consensus per regulator
-	3-bromopyruvate		Regulation-of-Enzyme-Activity	restored fast +		0.066	0_evo04_0_11_evo04sdhCBEvo01		0-1-0	Regulation of 3-phosphoshikimate-1-carboxyvinyltransferase by 3-bromopyruvate	pearson			log2(FC)	consensus per regulator
-	3-bromopyruvate		Regulation-of-Enzyme-Activity	restored fast +		0.066	0_evo04_0_11_evo04sdhCBEvo02		0-1-0	Regulation of 3-phosphoshikimate-1-carboxyvinyltransferase by 3-bromopyruvate	pearson			log2(FC)	consensus per regulator
-	3-bromopyruvate		Regulation-of-Enzyme-Activity	restored fast +		0.066	0_evo04_0_11_evo04sdhCBEvo03		0-1-0	Regulation of 3-phosphoshikimate-1-carboxyvinyltransferase by 3-bromopyruvate	pearson			log2(FC)	consensus per regulator
-	3-bromopyruvate		Regulation-of-Enzyme-Activity	restored fast +		0.2	0_evo04_0_11_evo04tpiA		0-1-0	Regulation of 3-phosphoshikimate-1-carboxyvinyltransferase by 3-bromopyruvate	pearson			log2(FC)	consensus per regulator
-	3-bromopyruvate		Regulation-of-Enzyme-Activity	restored fast +		0.05	0_evo04_0_11_evo04tpiAEvo01		0-1-0	Regulation of 3-phosphoshikimate-1-carboxyvinyltransferase by 3-bromopyruvate	pearson			log2(FC)	consensus per regulator
-	3-bromopyruvate		Regulation-of-Enzyme-Activity	restored fast +		0.05	0_evo04_0_11_evo04tpiAEvo02		0-1-0	Regulation of 3-phosphoshikimate-1-carboxyvinyltransferase by 3-bromopyruvate	pearson			log2(FC)	consensus per regulator
-	3-bromopyruvate		Regulation-of-Enzyme-Activity	restored fast +		0.05	0_evo04_0_11_evo04tpiAEvo03		0-1-0	Regulation of 3-phosphoshikimate-1-carboxyvinyltransferase by 3-bromopyruvate	pearson			log2(FC)	consensus per regulator
-	3-bromopyruvate		Regulation-of-Enzyme-Activity	restored fast +		0.05	0_evo04_0_11_evo04tpiAEvo04		0-1-0	Regulation of 3-phosphoshikimate-1-carboxyvinyltransferase by 3-bromopyruvate	pearson			log2(FC)	consensus per regulator
-	3-chloro-L-alanine		Regulation-of-Enzyme-Activity	restored fast +		2.98	0_evo04_0_11		0-1-0	Regulation of valine-pyruvate aminotransferase by 3-chloro-L-alanine	pearson			log2(FC)	consensus per regulator
-	3-chloro-L-alanine		Regulation-of-Enzyme-Activity	restored fast +		0.99	0_evo04_0_11_evo04gnd		0-1-0	Regulation of valine-pyruvate aminotransferase by 3-chloro-L-alanine	pearson			log2(FC)	consensus per regulator
-	3-chloro-L-alanine		Regulation-of-Enzyme-Activity	restored fast +		0.33	0_evo04_0_11_evo04gndEvo01		0-1-0	Regulation of valine-pyruvate aminotransferase by 3-chloro-L-alanine	pearson			log2(FC)	consensus per regulator
-	3-chloro-L-alanine		Regulation-of-Enzyme-Activity	restored fast +		0.33	0_evo04_0_11_evo04gndEvo02		0-1-0	Regulation of valine-pyruvate aminotransferase by 3-chloro-L-alanine	pearson			log2(FC)	consensus per regulator
-	3-chloro-L-alanine		Regulation-of-Enzyme-Activity	restored fast +		0.33	0_evo04_0_11_evo04gndEvo03		0-1-0	Regulation of valine-pyruvate aminotransferase by 3-chloro-L-alanine	pearson			log2(FC)	consensus per regulator
-	3-chloro-L-alanine		Regulation-of-Enzyme-Activity	restored fast +		1	0_evo04_0_11_evo04ptsHIcrr		0-1-0	Regulation of valine-pyruvate aminotransferase by 3-chloro-L-alanine	pearson			log2(FC)	consensus per regulator
-	3-chloro-L-alanine		Regulation-of-Enzyme-Activity	restored fast +		0.25	0_evo04_0_11_evo04ptsHIcrrEvo01		0-1-0	Regulation of valine-pyruvate aminotransferase by 3-chloro-L-alanine	pearson			log2(FC)	consensus per regulator
-	3-chloro-L-alanine		Regulation-of-Enzyme-Activity	restored fast +		0.25	0_evo04_0_11_evo04ptsHIcrrEvo02		0-1-0	Regulation of valine-pyruvate aminotransferase by 3-chloro-L-alanine	pearson			log2(FC)	consensus per regulator
-	3-chloro-L-alanine		Regulation-of-Enzyme-Activity	restored fast +		0.25	0_evo04_0_11_evo04ptsHIcrrEvo03		0-1-0	Regulation of valine-pyruvate aminotransferase by 3-chloro-L-alanine	pearson			log2(FC)	consensus per regulator
-	3-chloro-L-alanine		Regulation-of-Enzyme-Activity	restored fast +		0.25	0_evo04_0_11_evo04ptsHIcrrEvo04		0-1-0	Regulation of valine-pyruvate aminotransferase by 3-chloro-L-alanine	pearson			log2(FC)	consensus per regulator
-	3-chloro-L-alanine		Regulation-of-Enzyme-Activity	restored fast +		0.99	0_evo04_0_11_evo04sdhCB		0-1-0	Regulation of valine-pyruvate aminotransferase by 3-chloro-L-alanine	pearson			log2(FC)	consensus per regulator
-	3-chloro-L-alanine		Regulation-of-Enzyme-Activity	restored fast +		0.33	0_evo04_0_11_evo04sdhCBEvo01		0-1-0	Regulation of valine-pyruvate aminotransferase by 3-chloro-L-alanine	pearson			log2(FC)	consensus per regulator
-	3-chloro-L-alanine		Regulation-of-Enzyme-Activity	restored fast +		0.33	0_evo04_0_11_evo04sdhCBEvo02		0-1-0	Regulation of valine-pyruvate aminotransferase by 3-chloro-L-alanine	pearson			log2(FC)	consensus per regulator
-	3-chloro-L-alanine		Regulation-of-Enzyme-Activity	restored fast +		0.33	0_evo04_0_11_evo04sdhCBEvo03		0-1-0	Regulation of valine-pyruvate aminotransferase by 3-chloro-L-alanine	pearson			log2(FC)	consensus per regulator
-	3-deoxy-D-arabino-heptulosonate 7-phosphate		Regulation-of-Enzyme-Activity	restored fast +		0.142857143	0_evo04_0_11		0-1-0	Regulation of 3-dehydroquinate synthase by 3-deoxy-D-arabino-heptulosonate 7-phosphate	pearson	2dda7p_c	(:COMPETITIVE)	log2(FC)	consensus per regulator
-	3-deoxy-D-arabino-heptulosonate 7-phosphate		Regulation-of-Enzyme-Activity	restored fast +		0.142857143	0_evo04_0_11_evo04tpiA		0-1-0	Regulation of 3-dehydroquinate synthase by 3-deoxy-D-arabino-heptulosonate 7-phosphate	pearson	2dda7p_c	(:COMPETITIVE)	log2(FC)	consensus per regulator
-	3-deoxy-D-arabino-heptulosonate 7-phosphate		Regulation-of-Enzyme-Activity	restored fast +		0.035714286	0_evo04_0_11_evo04tpiAEvo01		0-1-0	Regulation of 3-dehydroquinate synthase by 3-deoxy-D-arabino-heptulosonate 7-phosphate	pearson	2dda7p_c	(:COMPETITIVE)	log2(FC)	consensus per regulator
-	3-deoxy-D-arabino-heptulosonate 7-phosphate		Regulation-of-Enzyme-Activity	restored fast +		0.035714286	0_evo04_0_11_evo04tpiAEvo02		0-1-0	Regulation of 3-dehydroquinate synthase by 3-deoxy-D-arabino-heptulosonate 7-phosphate	pearson	2dda7p_c	(:COMPETITIVE)	log2(FC)	consensus per regulator
-	3-deoxy-D-arabino-heptulosonate 7-phosphate		Regulation-of-Enzyme-Activity	restored fast +		0.035714286	0_evo04_0_11_evo04tpiAEvo03		0-1-0	Regulation of 3-dehydroquinate synthase by 3-deoxy-D-arabino-heptulosonate 7-phosphate	pearson	2dda7p_c	(:COMPETITIVE)	log2(FC)	consensus per regulator
-	3-deoxy-D-arabino-heptulosonate 7-phosphate		Regulation-of-Enzyme-Activity	restored fast +		0.035714286	0_evo04_0_11_evo04tpiAEvo04		0-1-0	Regulation of 3-dehydroquinate synthase by 3-deoxy-D-arabino-heptulosonate 7-phosphate	pearson	2dda7p_c	(:COMPETITIVE)	log2(FC)	consensus per regulator
-	4-oxo-N-acetylneuraminate		Regulation-of-Enzyme-Activity	novel -		0.075	0_evo04_0_11		1/1/2000	Regulation of <i>N</i>-acetylneuraminate lyase by 4-oxo-N-acetylneuraminate	pearson		(:COMPETITIVE)	log2(FC)	consensus per regulator
-	4-oxo-N-acetylneuraminate		Regulation-of-Enzyme-Activity	novel +		0.05	0_evo04_0_11_evo04ptsHIcrr		0-0-1	Regulation of <i>N</i>-acetylneuraminate lyase by 4-oxo-N-acetylneuraminate	pearson		(:COMPETITIVE)	log2(FC)	consensus per regulator
-	4-oxo-N-acetylneuraminate		Regulation-of-Enzyme-Activity	novel +		0.025	0_evo04_0_11_evo04ptsHIcrrEvo01		0-0-1	Regulation of <i>N</i>-acetylneuraminate lyase by 4-oxo-N-acetylneuraminate	pearson		(:COMPETITIVE)	log2(FC)	consensus per regulator
-	4-oxo-N-acetylneuraminate		Regulation-of-Enzyme-Activity	novel +		0.025	0_evo04_0_11_evo04ptsHIcrrEvo03		0-0-1	Regulation of <i>N</i>-acetylneuraminate lyase by 4-oxo-N-acetylneuraminate	pearson		(:COMPETITIVE)	log2(FC)	consensus per regulator
-	4-oxo-N-acetylneuraminate		Regulation-of-Enzyme-Activity	novel -		0.075	0_evo04_0_11_evo04tpiA		1/1/2000	Regulation of <i>N</i>-acetylneuraminate lyase by 4-oxo-N-acetylneuraminate	pearson		(:COMPETITIVE)	log2(FC)	consensus per regulator
-	4-oxo-N-acetylneuraminate		Regulation-of-Enzyme-Activity	novel -		0.025	0_evo04_0_11_evo04tpiAEvo01		1/1/2000	Regulation of <i>N</i>-acetylneuraminate lyase by 4-oxo-N-acetylneuraminate	pearson		(:COMPETITIVE)	log2(FC)	consensus per regulator
-	4-oxo-N-acetylneuraminate		Regulation-of-Enzyme-Activity	novel -		0.025	0_evo04_0_11_evo04tpiAEvo02		1/1/2000	Regulation of <i>N</i>-acetylneuraminate lyase by 4-oxo-N-acetylneuraminate	pearson		(:COMPETITIVE)	log2(FC)	consensus per regulator
-	4-oxo-N-acetylneuraminate		Regulation-of-Enzyme-Activity	novel -		0.025	0_evo04_0_11_evo04tpiAEvo04		1/1/2000	Regulation of <i>N</i>-acetylneuraminate lyase by 4-oxo-N-acetylneuraminate	pearson		(:COMPETITIVE)	log2(FC)	consensus per regulator
-	4-phospho-hydroxy-L-threonine		Regulation-of-Enzyme-Activity	restored fast +		1	0_evo04_0_11		0-1-0	Regulation of threonine synthase by 4-phospho-hydroxy-L-threonine	pearson	phthr_c		log2(FC)	consensus per regulator
-	4-phospho-hydroxy-L-threonine		Regulation-of-Enzyme-Activity	novel +		0.25	0_evo04_0_11_evo04ptsHIcrr		0-0-1	Regulation of threonine synthase by 4-phospho-hydroxy-L-threonine	pearson	phthr_c		log2(FC)	consensus per regulator
-	4-phospho-hydroxy-L-threonine		Regulation-of-Enzyme-Activity	novel +		0.25	0_evo04_0_11_evo04ptsHIcrrEvo03		0-0-1	Regulation of threonine synthase by 4-phospho-hydroxy-L-threonine	pearson	phthr_c		log2(FC)	consensus per regulator
-	4-phospho-hydroxy-L-threonine		Regulation-of-Enzyme-Activity	restored fast +		1	0_evo04_0_11_evo04tpiA		0-1-0	Regulation of threonine synthase by 4-phospho-hydroxy-L-threonine	pearson	phthr_c		log2(FC)	consensus per regulator
-	4-phospho-hydroxy-L-threonine		Regulation-of-Enzyme-Activity	restored fast +		0.25	0_evo04_0_11_evo04tpiAEvo01		0-1-0	Regulation of threonine synthase by 4-phospho-hydroxy-L-threonine	pearson	phthr_c		log2(FC)	consensus per regulator
-	4-phospho-hydroxy-L-threonine		Regulation-of-Enzyme-Activity	restored fast +		0.25	0_evo04_0_11_evo04tpiAEvo02		0-1-0	Regulation of threonine synthase by 4-phospho-hydroxy-L-threonine	pearson	phthr_c		log2(FC)	consensus per regulator
-	4-phospho-hydroxy-L-threonine		Regulation-of-Enzyme-Activity	restored fast +		0.25	0_evo04_0_11_evo04tpiAEvo03		0-1-0	Regulation of threonine synthase by 4-phospho-hydroxy-L-threonine	pearson	phthr_c		log2(FC)	consensus per regulator
-	4-phospho-hydroxy-L-threonine		Regulation-of-Enzyme-Activity	restored fast +		0.25	0_evo04_0_11_evo04tpiAEvo04		0-1-0	Regulation of threonine synthase by 4-phospho-hydroxy-L-threonine	pearson	phthr_c		log2(FC)	consensus per regulator
-	5-[[4-methoxy-3-(phenylmethoxy)phenyl]methyl]-2,4-pyrimidinediamine		Regulation-of-Enzyme-Activity	restored fast +		0.11	0_evo04_0_11		0-1-0	Regulation of dihydrofolate reductase by 5-[[4-methoxy-3-(phenylmethoxy)phenyl]methyl]-2,4-pyrimidinediamine	pearson			log2(FC)	consensus per regulator
-	5-[[4-methoxy-3-(phenylmethoxy)phenyl]methyl]-2,4-pyrimidinediamine		Regulation-of-Enzyme-Activity	restored fast +		0.055	0_evo04_0_11_evo04gnd		0-1-0	Regulation of dihydrofolate reductase by 5-[[4-methoxy-3-(phenylmethoxy)phenyl]methyl]-2,4-pyrimidinediamine	pearson			log2(FC)	consensus per regulator
-	5-[[4-methoxy-3-(phenylmethoxy)phenyl]methyl]-2,4-pyrimidinediamine		Regulation-of-Enzyme-Activity	restored fast +		0.018333333	0_evo04_0_11_evo04gndEvo01		0-1-0	Regulation of dihydrofolate reductase by 5-[[4-methoxy-3-(phenylmethoxy)phenyl]methyl]-2,4-pyrimidinediamine	pearson			log2(FC)	consensus per regulator
-	5-[[4-methoxy-3-(phenylmethoxy)phenyl]methyl]-2,4-pyrimidinediamine		Regulation-of-Enzyme-Activity	restored fast +		0.018333333	0_evo04_0_11_evo04gndEvo02		0-1-0	Regulation of dihydrofolate reductase by 5-[[4-methoxy-3-(phenylmethoxy)phenyl]methyl]-2,4-pyrimidinediamine	pearson			log2(FC)	consensus per regulator
-	5-[[4-methoxy-3-(phenylmethoxy)phenyl]methyl]-2,4-pyrimidinediamine		Regulation-of-Enzyme-Activity	restored fast +		0.018333333	0_evo04_0_11_evo04gndEvo03		0-1-0	Regulation of dihydrofolate reductase by 5-[[4-methoxy-3-(phenylmethoxy)phenyl]methyl]-2,4-pyrimidinediamine	pearson			log2(FC)	consensus per regulator
-	5-[[4-methoxy-3-(phenylmethoxy)phenyl]methyl]-2,4-pyrimidinediamine		Regulation-of-Enzyme-Activity	novel -		0.013888889	0_evo04_0_11_evo04ptsHIcrr		1/1/2000	Regulation of dihydrofolate reductase by 5-[[4-methoxy-3-(phenylmethoxy)phenyl]methyl]-2,4-pyrimidinediamine	pearson			log2(FC)	consensus per regulator
-	5-[[4-methoxy-3-(phenylmethoxy)phenyl]methyl]-2,4-pyrimidinediamine		Regulation-of-Enzyme-Activity	novel -		0.013888889	0_evo04_0_11_evo04ptsHIcrrEvo03		1/1/2000	Regulation of dihydrofolate reductase by 5-[[4-methoxy-3-(phenylmethoxy)phenyl]methyl]-2,4-pyrimidinediamine	pearson			log2(FC)	consensus per regulator
-	5-[[4-methoxy-3-(phenylmethoxy)phenyl]methyl]-2,4-pyrimidinediamine		Regulation-of-Enzyme-Activity	restored fast +		0.055	0_evo04_0_11_evo04sdhCB		0-1-0	Regulation of dihydrofolate reductase by 5-[[4-methoxy-3-(phenylmethoxy)phenyl]methyl]-2,4-pyrimidinediamine	pearson			log2(FC)	consensus per regulator
-	5-[[4-methoxy-3-(phenylmethoxy)phenyl]methyl]-2,4-pyrimidinediamine		Regulation-of-Enzyme-Activity	restored fast +		0.018333333	0_evo04_0_11_evo04sdhCBEvo01		0-1-0	Regulation of dihydrofolate reductase by 5-[[4-methoxy-3-(phenylmethoxy)phenyl]methyl]-2,4-pyrimidinediamine	pearson			log2(FC)	consensus per regulator
-	5-[[4-methoxy-3-(phenylmethoxy)phenyl]methyl]-2,4-pyrimidinediamine		Regulation-of-Enzyme-Activity	restored fast +		0.018333333	0_evo04_0_11_evo04sdhCBEvo02		0-1-0	Regulation of dihydrofolate reductase by 5-[[4-methoxy-3-(phenylmethoxy)phenyl]methyl]-2,4-pyrimidinediamine	pearson			log2(FC)	consensus per regulator
-	5-[[4-methoxy-3-(phenylmethoxy)phenyl]methyl]-2,4-pyrimidinediamine		Regulation-of-Enzyme-Activity	restored fast +		0.018333333	0_evo04_0_11_evo04sdhCBEvo03		0-1-0	Regulation of dihydrofolate reductase by 5-[[4-methoxy-3-(phenylmethoxy)phenyl]methyl]-2,4-pyrimidinediamine	pearson			log2(FC)	consensus per regulator
-	rplA		Protein-Mediated-Translation-Regulation	restored fast +		1.288333333	0_evo04_0_11		0-1-0	Regulation of rplKAJL-rpoBC by 50S ribosomal subunit protein L1	pearson			log2(FC)	consensus per regulator
-	rplA		Protein-Mediated-Translation-Regulation	restored fast +		0.165	0_evo04_0_11_evo04gnd		0-1-0	Regulation of rplKAJL-rpoBC by 50S ribosomal subunit protein L1	pearson			log2(FC)	consensus per regulator
-	rplA		Protein-Mediated-Translation-Regulation	restored fast +		0.055	0_evo04_0_11_evo04gndEvo01		0-1-0	Regulation of rplKAJL-rpoBC by 50S ribosomal subunit protein L1	pearson			log2(FC)	consensus per regulator
-	rplA		Protein-Mediated-Translation-Regulation	restored fast +		0.055	0_evo04_0_11_evo04gndEvo02		0-1-0	Regulation of rplKAJL-rpoBC by 50S ribosomal subunit protein L1	pearson			log2(FC)	consensus per regulator
-	rplA		Protein-Mediated-Translation-Regulation	restored fast +		0.055	0_evo04_0_11_evo04gndEvo03		0-1-0	Regulation of rplKAJL-rpoBC by 50S ribosomal subunit protein L1	pearson			log2(FC)	consensus per regulator
-	rplA		Protein-Mediated-Translation-Regulation	restored fast +		0.291666667	0_evo04_0_11_evo04ptsHIcrr		0-1-0	Regulation of rplKAJL-rpoBC by 50S ribosomal subunit protein L1	pearson			log2(FC)	consensus per regulator
-	rplA		Protein-Mediated-Translation-Regulation	restored fast +		0.041666667	0_evo04_0_11_evo04ptsHIcrrEvo01		0-1-0	Regulation of rplKAJL-rpoBC by 50S ribosomal subunit protein L1	pearson			log2(FC)	consensus per regulator
-	rplA		Protein-Mediated-Translation-Regulation	restored fast +		0.083333333	0_evo04_0_11_evo04ptsHIcrrEvo02		0-1-0	Regulation of rplKAJL-rpoBC by 50S ribosomal subunit protein L1	pearson			log2(FC)	consensus per regulator
-	rplA		Protein-Mediated-Translation-Regulation	restored fast +		0.083333333	0_evo04_0_11_evo04ptsHIcrrEvo03		0-1-0	Regulation of rplKAJL-rpoBC by 50S ribosomal subunit protein L1	pearson			log2(FC)	consensus per regulator
-	rplA		Protein-Mediated-Translation-Regulation	restored fast +		0.083333333	0_evo04_0_11_evo04ptsHIcrrEvo04		0-1-0	Regulation of rplKAJL-rpoBC by 50S ribosomal subunit protein L1	pearson			log2(FC)	consensus per regulator
-	rplA		Protein-Mediated-Translation-Regulation	restored fast +		0.165	0_evo04_0_11_evo04sdhCB		0-1-0	Regulation of rplKAJL-rpoBC by 50S ribosomal subunit protein L1	pearson			log2(FC)	consensus per regulator
-	rplA		Protein-Mediated-Translation-Regulation	restored fast +		0.055	0_evo04_0_11_evo04sdhCBEvo01		0-1-0	Regulation of rplKAJL-rpoBC by 50S ribosomal subunit protein L1	pearson			log2(FC)	consensus per regulator
-	rplA		Protein-Mediated-Translation-Regulation	restored fast +		0.055	0_evo04_0_11_evo04sdhCBEvo02		0-1-0	Regulation of rplKAJL-rpoBC by 50S ribosomal subunit protein L1	pearson			log2(FC)	consensus per regulator
-	rplA		Protein-Mediated-Translation-Regulation	restored fast +		0.055	0_evo04_0_11_evo04sdhCBEvo03		0-1-0	Regulation of rplKAJL-rpoBC by 50S ribosomal subunit protein L1	pearson			log2(FC)	consensus per regulator
-	rplA		Protein-Mediated-Translation-Regulation	restored fast +		0.666666667	0_evo04_0_11_evo04tpiA		0-1-0	Regulation of rplKAJL-rpoBC by 50S ribosomal subunit protein L1	pearson			log2(FC)	consensus per regulator
-	rplA		Protein-Mediated-Translation-Regulation	restored fast +		0.166666667	0_evo04_0_11_evo04tpiAEvo01		0-1-0	Regulation of rplKAJL-rpoBC by 50S ribosomal subunit protein L1	pearson			log2(FC)	consensus per regulator
-	rplA		Protein-Mediated-Translation-Regulation	restored fast +		0.166666667	0_evo04_0_11_evo04tpiAEvo02		0-1-0	Regulation of rplKAJL-rpoBC by 50S ribosomal subunit protein L1	pearson			log2(FC)	consensus per regulator
-	rplA		Protein-Mediated-Translation-Regulation	restored fast +		0.166666667	0_evo04_0_11_evo04tpiAEvo03		0-1-0	Regulation of rplKAJL-rpoBC by 50S ribosomal subunit protein L1	pearson			log2(FC)	consensus per regulator
-	rplA		Protein-Mediated-Translation-Regulation	restored fast +		0.166666667	0_evo04_0_11_evo04tpiAEvo04		0-1-0	Regulation of rplKAJL-rpoBC by 50S ribosomal subunit protein L1	pearson			log2(FC)	consensus per regulator
-	rplY		Protein-Mediated-Translation-Regulation	restored fast +		1	0_evo04_0_11		0-1-0	Regulation of rplY by 50S ribosomal subunit protein L25	pearson			log2(FC)	consensus per regulator
-	rplY		Protein-Mediated-Translation-Regulation	restored fast +		1	0_evo04_0_11_evo04ptsHIcrr		0-1-0	Regulation of rplY by 50S ribosomal subunit protein L25	pearson			log2(FC)	consensus per regulator
-	rplY		Protein-Mediated-Translation-Regulation	restored fast +		0.25	0_evo04_0_11_evo04ptsHIcrrEvo01		0-1-0	Regulation of rplY by 50S ribosomal subunit protein L25	pearson			log2(FC)	consensus per regulator
-	rplY		Protein-Mediated-Translation-Regulation	restored fast +		0.25	0_evo04_0_11_evo04ptsHIcrrEvo02		0-1-0	Regulation of rplY by 50S ribosomal subunit protein L25	pearson			log2(FC)	consensus per regulator
-	rplY		Protein-Mediated-Translation-Regulation	restored fast +		0.25	0_evo04_0_11_evo04ptsHIcrrEvo03		0-1-0	Regulation of rplY by 50S ribosomal subunit protein L25	pearson			log2(FC)	consensus per regulator
-	rplY		Protein-Mediated-Translation-Regulation	restored fast +		0.25	0_evo04_0_11_evo04ptsHIcrrEvo04		0-1-0	Regulation of rplY by 50S ribosomal subunit protein L25	pearson			log2(FC)	consensus per regulator
-	5-enolpyruvoyl-shikimate 3-phosphate		Regulation-of-Enzyme-Activity	restored fast +		0.706	0_evo04_0_11		0-1-0	Regulation of 3-phosphoshikimate-1-carboxyvinyltransferase by 5-enolpyruvoyl-shikimate 3-phosphate	pearson	3psme_c		log2(FC)	consensus per regulator
-	5-enolpyruvoyl-shikimate 3-phosphate		Regulation-of-Enzyme-Activity	restored fast +		0.208	0_evo04_0_11_evo04pgi		0-1-0	Regulation of 3-phosphoshikimate-1-carboxyvinyltransferase by 5-enolpyruvoyl-shikimate 3-phosphate	pearson	3psme_c		log2(FC)	consensus per regulator
-	5-enolpyruvoyl-shikimate 3-phosphate		Regulation-of-Enzyme-Activity	restored fast +		0.026	0_evo04_0_11_evo04pgiEvo01		0-1-0	Regulation of 3-phosphoshikimate-1-carboxyvinyltransferase by 5-enolpyruvoyl-shikimate 3-phosphate	pearson	3psme_c		log2(FC)	consensus per regulator
-	5-enolpyruvoyl-shikimate 3-phosphate		Regulation-of-Enzyme-Activity	restored fast +		0.026	0_evo04_0_11_evo04pgiEvo02		0-1-0	Regulation of 3-phosphoshikimate-1-carboxyvinyltransferase by 5-enolpyruvoyl-shikimate 3-phosphate	pearson	3psme_c		log2(FC)	consensus per regulator
-	5-enolpyruvoyl-shikimate 3-phosphate		Regulation-of-Enzyme-Activity	restored fast +		0.026	0_evo04_0_11_evo04pgiEvo03		0-1-0	Regulation of 3-phosphoshikimate-1-carboxyvinyltransferase by 5-enolpyruvoyl-shikimate 3-phosphate	pearson	3psme_c		log2(FC)	consensus per regulator
-	5-enolpyruvoyl-shikimate 3-phosphate		Regulation-of-Enzyme-Activity	restored fast +		0.026	0_evo04_0_11_evo04pgiEvo04		0-1-0	Regulation of 3-phosphoshikimate-1-carboxyvinyltransferase by 5-enolpyruvoyl-shikimate 3-phosphate	pearson	3psme_c		log2(FC)	consensus per regulator
-	5-enolpyruvoyl-shikimate 3-phosphate		Regulation-of-Enzyme-Activity	restored fast +		0.026	0_evo04_0_11_evo04pgiEvo05		0-1-0	Regulation of 3-phosphoshikimate-1-carboxyvinyltransferase by 5-enolpyruvoyl-shikimate 3-phosphate	pearson	3psme_c		log2(FC)	consensus per regulator
-	5-enolpyruvoyl-shikimate 3-phosphate		Regulation-of-Enzyme-Activity	restored fast +		0.026	0_evo04_0_11_evo04pgiEvo06		0-1-0	Regulation of 3-phosphoshikimate-1-carboxyvinyltransferase by 5-enolpyruvoyl-shikimate 3-phosphate	pearson	3psme_c		log2(FC)	consensus per regulator
-	5-enolpyruvoyl-shikimate 3-phosphate		Regulation-of-Enzyme-Activity	restored fast +		0.026	0_evo04_0_11_evo04pgiEvo07		0-1-0	Regulation of 3-phosphoshikimate-1-carboxyvinyltransferase by 5-enolpyruvoyl-shikimate 3-phosphate	pearson	3psme_c		log2(FC)	consensus per regulator
-	5-enolpyruvoyl-shikimate 3-phosphate		Regulation-of-Enzyme-Activity	restored fast +		0.026	0_evo04_0_11_evo04pgiEvo08		0-1-0	Regulation of 3-phosphoshikimate-1-carboxyvinyltransferase by 5-enolpyruvoyl-shikimate 3-phosphate	pearson	3psme_c		log2(FC)	consensus per regulator
-	5-enolpyruvoyl-shikimate 3-phosphate		Regulation-of-Enzyme-Activity	restored fast +		0.1	0_evo04_0_11_evo04ptsHIcrr		0-1-0	Regulation of 3-phosphoshikimate-1-carboxyvinyltransferase by 5-enolpyruvoyl-shikimate 3-phosphate	pearson	3psme_c		log2(FC)	consensus per regulator
-	5-enolpyruvoyl-shikimate 3-phosphate		Regulation-of-Enzyme-Activity	partially-restored +		0.049982539	0_evo04_0_11_evo04ptsHIcrrEvo01		0-2-1	Regulation of 3-phosphoshikimate-1-carboxyvinyltransferase by 5-enolpyruvoyl-shikimate 3-phosphate	pearson	3psme_c		log2(FC)	consensus per regulator
-	5-enolpyruvoyl-shikimate 3-phosphate		Regulation-of-Enzyme-Activity	restored fast +		0.05	0_evo04_0_11_evo04ptsHIcrrEvo02		0-1-0	Regulation of 3-phosphoshikimate-1-carboxyvinyltransferase by 5-enolpyruvoyl-shikimate 3-phosphate	pearson	3psme_c		log2(FC)	consensus per regulator
-	5-enolpyruvoyl-shikimate 3-phosphate		Regulation-of-Enzyme-Activity	unrestored +		0.049593553	0_evo04_0_11_evo04ptsHIcrrEvo03		0-1-1	Regulation of 3-phosphoshikimate-1-carboxyvinyltransferase by 5-enolpyruvoyl-shikimate 3-phosphate	pearson	3psme_c		log2(FC)	consensus per regulator
-	5-enolpyruvoyl-shikimate 3-phosphate		Regulation-of-Enzyme-Activity	restored fast +		0.05	0_evo04_0_11_evo04ptsHIcrrEvo04		0-1-0	Regulation of 3-phosphoshikimate-1-carboxyvinyltransferase by 5-enolpyruvoyl-shikimate 3-phosphate	pearson	3psme_c		log2(FC)	consensus per regulator
-	5-enolpyruvoyl-shikimate 3-phosphate		Regulation-of-Enzyme-Activity	restored fast +		0.198	0_evo04_0_11_evo04sdhCB		0-1-0	Regulation of 3-phosphoshikimate-1-carboxyvinyltransferase by 5-enolpyruvoyl-shikimate 3-phosphate	pearson	3psme_c		log2(FC)	consensus per regulator
-	5-enolpyruvoyl-shikimate 3-phosphate		Regulation-of-Enzyme-Activity	restored fast +		0.066	0_evo04_0_11_evo04sdhCBEvo01		0-1-0	Regulation of 3-phosphoshikimate-1-carboxyvinyltransferase by 5-enolpyruvoyl-shikimate 3-phosphate	pearson	3psme_c		log2(FC)	consensus per regulator
-	5-enolpyruvoyl-shikimate 3-phosphate		Regulation-of-Enzyme-Activity	restored fast +		0.066	0_evo04_0_11_evo04sdhCBEvo02		0-1-0	Regulation of 3-phosphoshikimate-1-carboxyvinyltransferase by 5-enolpyruvoyl-shikimate 3-phosphate	pearson	3psme_c		log2(FC)	consensus per regulator
-	5-enolpyruvoyl-shikimate 3-phosphate		Regulation-of-Enzyme-Activity	restored fast +		0.066	0_evo04_0_11_evo04sdhCBEvo03		0-1-0	Regulation of 3-phosphoshikimate-1-carboxyvinyltransferase by 5-enolpyruvoyl-shikimate 3-phosphate	pearson	3psme_c		log2(FC)	consensus per regulator
-	5-enolpyruvoyl-shikimate 3-phosphate		Regulation-of-Enzyme-Activity	restored fast +		0.2	0_evo04_0_11_evo04tpiA		0-1-0	Regulation of 3-phosphoshikimate-1-carboxyvinyltransferase by 5-enolpyruvoyl-shikimate 3-phosphate	pearson	3psme_c		log2(FC)	consensus per regulator
-	5-enolpyruvoyl-shikimate 3-phosphate		Regulation-of-Enzyme-Activity	restored fast +		0.05	0_evo04_0_11_evo04tpiAEvo01		0-1-0	Regulation of 3-phosphoshikimate-1-carboxyvinyltransferase by 5-enolpyruvoyl-shikimate 3-phosphate	pearson	3psme_c		log2(FC)	consensus per regulator
-	5-enolpyruvoyl-shikimate 3-phosphate		Regulation-of-Enzyme-Activity	restored fast +		0.05	0_evo04_0_11_evo04tpiAEvo02		0-1-0	Regulation of 3-phosphoshikimate-1-carboxyvinyltransferase by 5-enolpyruvoyl-shikimate 3-phosphate	pearson	3psme_c		log2(FC)	consensus per regulator
-	5-enolpyruvoyl-shikimate 3-phosphate		Regulation-of-Enzyme-Activity	restored fast +		0.05	0_evo04_0_11_evo04tpiAEvo03		0-1-0	Regulation of 3-phosphoshikimate-1-carboxyvinyltransferase by 5-enolpyruvoyl-shikimate 3-phosphate	pearson	3psme_c		log2(FC)	consensus per regulator
-	5-enolpyruvoyl-shikimate 3-phosphate		Regulation-of-Enzyme-Activity	restored fast +		0.05	0_evo04_0_11_evo04tpiAEvo04		0-1-0	Regulation of 3-phosphoshikimate-1-carboxyvinyltransferase by 5-enolpyruvoyl-shikimate 3-phosphate	pearson	3psme_c		log2(FC)	consensus per regulator
-	5-methyl-tetrahydropteroyl-&alpha;-glutamylglutamate		Regulation-of-Enzyme-Activity	restored fast +		0.2475	0_evo04_0_11		0-1-0	Regulation of cobalamin-independent homocysteine transmethylase by 5-methyl-tetrahydropteroyl-&alpha;-glutamylglutamate	pearson			log2(FC)	consensus per regulator
-	5-methyl-tetrahydropteroyl-&alpha;-glutamylglutamate		Regulation-of-Enzyme-Activity	restored fast +		0.2475	0_evo04_0_11_evo04sdhCB		0-1-0	Regulation of cobalamin-independent homocysteine transmethylase by 5-methyl-tetrahydropteroyl-&alpha;-glutamylglutamate	pearson			log2(FC)	consensus per regulator
-	5-methyl-tetrahydropteroyl-&alpha;-glutamylglutamate		Regulation-of-Enzyme-Activity	restored fast +		0.0825	0_evo04_0_11_evo04sdhCBEvo01		0-1-0	Regulation of cobalamin-independent homocysteine transmethylase by 5-methyl-tetrahydropteroyl-&alpha;-glutamylglutamate	pearson			log2(FC)	consensus per regulator
-	5-methyl-tetrahydropteroyl-&alpha;-glutamylglutamate		Regulation-of-Enzyme-Activity	restored fast +		0.0825	0_evo04_0_11_evo04sdhCBEvo02		0-1-0	Regulation of cobalamin-independent homocysteine transmethylase by 5-methyl-tetrahydropteroyl-&alpha;-glutamylglutamate	pearson			log2(FC)	consensus per regulator
-	5-methyl-tetrahydropteroyl-&alpha;-glutamylglutamate		Regulation-of-Enzyme-Activity	restored fast +		0.0825	0_evo04_0_11_evo04sdhCBEvo03		0-1-0	Regulation of cobalamin-independent homocysteine transmethylase by 5-methyl-tetrahydropteroyl-&alpha;-glutamylglutamate	pearson			log2(FC)	consensus per regulator
-	5-phospho-&beta;-D-ribosylamine		Regulation-of-Enzyme-Activity	restored fast +		1.243333333	0_evo04_0_11		0-1-0	Regulation of phosphoribosylamine-glycine ligase by 5-phospho-&beta;-D-ribosylamine	pearson	pram_c	(:COMPETITIVE)	log2(FC)	consensus per regulator
-	5-phospho-&beta;-D-ribosylamine		Regulation-of-Enzyme-Activity	restored fast +		0.33	0_evo04_0_11_evo04gnd		0-1-0	Regulation of phosphoribosylamine-glycine ligase by 5-phospho-&beta;-D-ribosylamine	pearson	pram_c	(:COMPETITIVE)	log2(FC)	consensus per regulator
-	5-phospho-&beta;-D-ribosylamine		Regulation-of-Enzyme-Activity	restored fast +		0.11	0_evo04_0_11_evo04gndEvo01		0-1-0	Regulation of phosphoribosylamine-glycine ligase by 5-phospho-&beta;-D-ribosylamine	pearson	pram_c	(:COMPETITIVE)	log2(FC)	consensus per regulator
-	5-phospho-&beta;-D-ribosylamine		Regulation-of-Enzyme-Activity	restored fast +		0.11	0_evo04_0_11_evo04gndEvo02		0-1-0	Regulation of phosphoribosylamine-glycine ligase by 5-phospho-&beta;-D-ribosylamine	pearson	pram_c	(:COMPETITIVE)	log2(FC)	consensus per regulator
-	5-phospho-&beta;-D-ribosylamine		Regulation-of-Enzyme-Activity	restored fast +		0.11	0_evo04_0_11_evo04gndEvo03		0-1-0	Regulation of phosphoribosylamine-glycine ligase by 5-phospho-&beta;-D-ribosylamine	pearson	pram_c	(:COMPETITIVE)	log2(FC)	consensus per regulator
-	5-phospho-&beta;-D-ribosylamine		Regulation-of-Enzyme-Activity	restored fast +		0.333333333	0_evo04_0_11_evo04ptsHIcrr		0-1-0	Regulation of phosphoribosylamine-glycine ligase by 5-phospho-&beta;-D-ribosylamine	pearson	pram_c	(:COMPETITIVE)	log2(FC)	consensus per regulator
-	5-phospho-&beta;-D-ribosylamine		Regulation-of-Enzyme-Activity	restored fast +		0.083333333	0_evo04_0_11_evo04ptsHIcrrEvo01		0-1-0	Regulation of phosphoribosylamine-glycine ligase by 5-phospho-&beta;-D-ribosylamine	pearson	pram_c	(:COMPETITIVE)	log2(FC)	consensus per regulator
-	5-phospho-&beta;-D-ribosylamine		Regulation-of-Enzyme-Activity	restored fast +		0.083333333	0_evo04_0_11_evo04ptsHIcrrEvo02		0-1-0	Regulation of phosphoribosylamine-glycine ligase by 5-phospho-&beta;-D-ribosylamine	pearson	pram_c	(:COMPETITIVE)	log2(FC)	consensus per regulator
-	5-phospho-&beta;-D-ribosylamine		Regulation-of-Enzyme-Activity	restored fast +		0.083333333	0_evo04_0_11_evo04ptsHIcrrEvo03		0-1-0	Regulation of phosphoribosylamine-glycine ligase by 5-phospho-&beta;-D-ribosylamine	pearson	pram_c	(:COMPETITIVE)	log2(FC)	consensus per regulator
-	5-phospho-&beta;-D-ribosylamine		Regulation-of-Enzyme-Activity	restored fast +		0.083333333	0_evo04_0_11_evo04ptsHIcrrEvo04		0-1-0	Regulation of phosphoribosylamine-glycine ligase by 5-phospho-&beta;-D-ribosylamine	pearson	pram_c	(:COMPETITIVE)	log2(FC)	consensus per regulator
-	5-phospho-&beta;-D-ribosylamine		Regulation-of-Enzyme-Activity	restored fast +		0.33	0_evo04_0_11_evo04sdhCB		0-1-0	Regulation of phosphoribosylamine-glycine ligase by 5-phospho-&beta;-D-ribosylamine	pearson	pram_c	(:COMPETITIVE)	log2(FC)	consensus per regulator
-	5-phospho-&beta;-D-ribosylamine		Regulation-of-Enzyme-Activity	restored fast +		0.11	0_evo04_0_11_evo04sdhCBEvo01		0-1-0	Regulation of phosphoribosylamine-glycine ligase by 5-phospho-&beta;-D-ribosylamine	pearson	pram_c	(:COMPETITIVE)	log2(FC)	consensus per regulator
-	5-phospho-&beta;-D-ribosylamine		Regulation-of-Enzyme-Activity	restored fast +		0.11	0_evo04_0_11_evo04sdhCBEvo02		0-1-0	Regulation of phosphoribosylamine-glycine ligase by 5-phospho-&beta;-D-ribosylamine	pearson	pram_c	(:COMPETITIVE)	log2(FC)	consensus per regulator
-	5-phospho-&beta;-D-ribosylamine		Regulation-of-Enzyme-Activity	restored fast +		0.11	0_evo04_0_11_evo04sdhCBEvo03		0-1-0	Regulation of phosphoribosylamine-glycine ligase by 5-phospho-&beta;-D-ribosylamine	pearson	pram_c	(:COMPETITIVE)	log2(FC)	consensus per regulator
-	5-phospho-&beta;-D-ribosylamine		Regulation-of-Enzyme-Activity	restored fast +		0.25	0_evo04_0_11_evo04tpiA		0-1-0	Regulation of phosphoribosylamine-glycine ligase by 5-phospho-&beta;-D-ribosylamine	pearson	pram_c	(:COMPETITIVE)	log2(FC)	consensus per regulator
-	5-phospho-&beta;-D-ribosylamine		Regulation-of-Enzyme-Activity	restored fast +		0.083333333	0_evo04_0_11_evo04tpiAEvo01		0-1-0	Regulation of phosphoribosylamine-glycine ligase by 5-phospho-&beta;-D-ribosylamine	pearson	pram_c	(:COMPETITIVE)	log2(FC)	consensus per regulator
-	5-phospho-&beta;-D-ribosylamine		Regulation-of-Enzyme-Activity	restored fast +		0.083333333	0_evo04_0_11_evo04tpiAEvo02		0-1-0	Regulation of phosphoribosylamine-glycine ligase by 5-phospho-&beta;-D-ribosylamine	pearson	pram_c	(:COMPETITIVE)	log2(FC)	consensus per regulator
-	5-phospho-&beta;-D-ribosylamine		Regulation-of-Enzyme-Activity	unrestored +		0.081066403	0_evo04_0_11_evo04tpiAEvo03		0-1-1	Regulation of phosphoribosylamine-glycine ligase by 5-phospho-&beta;-D-ribosylamine	pearson	pram_c	(:COMPETITIVE)	log2(FC)	consensus per regulator
-	5-phospho-&beta;-D-ribosylamine		Regulation-of-Enzyme-Activity	restored fast +		0.083333333	0_evo04_0_11_evo04tpiAEvo04		0-1-0	Regulation of phosphoribosylamine-glycine ligase by 5-phospho-&beta;-D-ribosylamine	pearson	pram_c	(:COMPETITIVE)	log2(FC)	consensus per regulator
-	5-phospho-D-arabinonohydroxamate		Regulation-of-Enzyme-Activity	partially-restored -		0.714227191	0_evo04_0_11		2-0-1	Regulation of mannose-6-phosphate isomerase by 5-phospho-D-arabinonohydroxamate	pearson		(:COMPETITIVE)	log2(FC)	consensus per regulator
-	5-phospho-D-arabinonohydroxamate		Regulation-of-Enzyme-Activity	partially-restored -		0.714227191	0_evo04_0_11_evo04ptsHIcrr		2-0-1	Regulation of mannose-6-phosphate isomerase by 5-phospho-D-arabinonohydroxamate	pearson		(:COMPETITIVE)	log2(FC)	consensus per regulator
-	5-phospho-D-arabinonohydroxamate		Regulation-of-Enzyme-Activity	unrestored -		0.245471546	0_evo04_0_11_evo04ptsHIcrrEvo01		1-0-0	Regulation of mannose-6-phosphate isomerase by 5-phospho-D-arabinonohydroxamate	pearson		(:COMPETITIVE)	log2(FC)	consensus per regulator
-	5-phospho-D-arabinonohydroxamate		Regulation-of-Enzyme-Activity	partially-restored -		0.249963083	0_evo04_0_11_evo04ptsHIcrrEvo02		2-0-1	Regulation of mannose-6-phosphate isomerase by 5-phospho-D-arabinonohydroxamate	pearson		(:COMPETITIVE)	log2(FC)	consensus per regulator
-	5-phospho-D-arabinonohydroxamate		Regulation-of-Enzyme-Activity	unrestored -		0.248728659	0_evo04_0_11_evo04ptsHIcrrEvo03		1-0-0	Regulation of mannose-6-phosphate isomerase by 5-phospho-D-arabinonohydroxamate	pearson		(:COMPETITIVE)	log2(FC)	consensus per regulator
-	5-phospho-D-arabinonohydroxamate		Regulation-of-Enzyme-Activity	restored fast -		0.25	0_evo04_0_11_evo04ptsHIcrrEvo04		1-0-1	Regulation of mannose-6-phosphate isomerase by 5-phospho-D-arabinonohydroxamate	pearson		(:COMPETITIVE)	log2(FC)	consensus per regulator
+	a cardiolipin		Regulation-of-Enzyme-Activity	restored fast -		0.487284359	0_evo04_0_11		1-0-1	Regulation of malate:quinone oxidoreductase by a cardiolipin	pearson			log2(FC)	consensus per regulator
+	a cardiolipin		Regulation-of-Enzyme-Activity	restored fast -		0.12375	0_evo04_0_11_evo04gnd		1-0-1	Regulation of malate:quinone oxidoreductase by a cardiolipin	pearson			log2(FC)	consensus per regulator
+	a cardiolipin		Regulation-of-Enzyme-Activity	restored fast -		0.04125	0_evo04_0_11_evo04gndEvo01		1-0-1	Regulation of malate:quinone oxidoreductase by a cardiolipin	pearson			log2(FC)	consensus per regulator
+	a cardiolipin		Regulation-of-Enzyme-Activity	restored fast -		0.04125	0_evo04_0_11_evo04gndEvo02		1-0-1	Regulation of malate:quinone oxidoreductase by a cardiolipin	pearson			log2(FC)	consensus per regulator
+	a cardiolipin		Regulation-of-Enzyme-Activity	restored fast -		0.04125	0_evo04_0_11_evo04gndEvo03		1-0-1	Regulation of malate:quinone oxidoreductase by a cardiolipin	pearson			log2(FC)	consensus per regulator
+	a cardiolipin		Regulation-of-Enzyme-Activity	unrestored -		0.12787045	0_evo04_0_11_evo04pgi		1-0-0	Regulation of malate:quinone oxidoreductase by a cardiolipin	pearson			log2(FC)	consensus per regulator
+	a cardiolipin		Regulation-of-Enzyme-Activity	unrestored -		0.016007368	0_evo04_0_11_evo04pgiEvo01		1-0-0	Regulation of malate:quinone oxidoreductase by a cardiolipin	pearson			log2(FC)	consensus per regulator
+	a cardiolipin		Regulation-of-Enzyme-Activity	unrestored -		0.016003569	0_evo04_0_11_evo04pgiEvo02		1-0-0	Regulation of malate:quinone oxidoreductase by a cardiolipin	pearson			log2(FC)	consensus per regulator
+	a cardiolipin		Regulation-of-Enzyme-Activity	unrestored -		0.016171575	0_evo04_0_11_evo04pgiEvo03		1-0-0	Regulation of malate:quinone oxidoreductase by a cardiolipin	pearson			log2(FC)	consensus per regulator
+	a cardiolipin		Regulation-of-Enzyme-Activity	partially-restored -		0.015939211	0_evo04_0_11_evo04pgiEvo04		2-0-1	Regulation of malate:quinone oxidoreductase by a cardiolipin	pearson			log2(FC)	consensus per regulator
+	a cardiolipin		Regulation-of-Enzyme-Activity	unrestored -		0.016163504	0_evo04_0_11_evo04pgiEvo05		1-0-0	Regulation of malate:quinone oxidoreductase by a cardiolipin	pearson			log2(FC)	consensus per regulator
+	a cardiolipin		Regulation-of-Enzyme-Activity	unrestored -		0.01624513	0_evo04_0_11_evo04pgiEvo06		1-0-0	Regulation of malate:quinone oxidoreductase by a cardiolipin	pearson			log2(FC)	consensus per regulator
+	a cardiolipin		Regulation-of-Enzyme-Activity	unrestored -		0.016005979	0_evo04_0_11_evo04pgiEvo07		1-0-0	Regulation of malate:quinone oxidoreductase by a cardiolipin	pearson			log2(FC)	consensus per regulator
+	a cardiolipin		Regulation-of-Enzyme-Activity	unrestored -		0.015888104	0_evo04_0_11_evo04pgiEvo08		1-0-0	Regulation of malate:quinone oxidoreductase by a cardiolipin	pearson			log2(FC)	consensus per regulator
+	a cardiolipin		Regulation-of-Enzyme-Activity	restored fast -		0.123003108	0_evo04_0_11_evo04ptsHIcrr		1-0-1	Regulation of malate:quinone oxidoreductase by a cardiolipin	pearson			log2(FC)	consensus per regulator
+	a cardiolipin		Regulation-of-Enzyme-Activity	restored fast -		0.030896343	0_evo04_0_11_evo04ptsHIcrrEvo01		1-0-1	Regulation of malate:quinone oxidoreductase by a cardiolipin	pearson			log2(FC)	consensus per regulator
+	a cardiolipin		Regulation-of-Enzyme-Activity	partially-restored -		0.030238176	0_evo04_0_11_evo04ptsHIcrrEvo02		2-0-1	Regulation of malate:quinone oxidoreductase by a cardiolipin	pearson			log2(FC)	consensus per regulator
+	a cardiolipin		Regulation-of-Enzyme-Activity	restored fast -		0.03125	0_evo04_0_11_evo04ptsHIcrrEvo03		1-0-1	Regulation of malate:quinone oxidoreductase by a cardiolipin	pearson			log2(FC)	consensus per regulator
+	a cardiolipin		Regulation-of-Enzyme-Activity	restored fast -		0.030725905	0_evo04_0_11_evo04ptsHIcrrEvo04		1-0-1	Regulation of malate:quinone oxidoreductase by a cardiolipin	pearson			log2(FC)	consensus per regulator
+	a cardiolipin		Regulation-of-Enzyme-Activity	restored fast -		0.12375	0_evo04_0_11_evo04sdhCB		1-0-1	Regulation of malate:quinone oxidoreductase by a cardiolipin	pearson			log2(FC)	consensus per regulator
+	a cardiolipin		Regulation-of-Enzyme-Activity	restored fast -		0.04125	0_evo04_0_11_evo04sdhCBEvo01		1-0-1	Regulation of malate:quinone oxidoreductase by a cardiolipin	pearson			log2(FC)	consensus per regulator
+	a cardiolipin		Regulation-of-Enzyme-Activity	restored fast -		0.04125	0_evo04_0_11_evo04sdhCBEvo02		1-0-1	Regulation of malate:quinone oxidoreductase by a cardiolipin	pearson			log2(FC)	consensus per regulator
+	a cardiolipin		Regulation-of-Enzyme-Activity	restored fast -		0.04125	0_evo04_0_11_evo04sdhCBEvo03		1-0-1	Regulation of malate:quinone oxidoreductase by a cardiolipin	pearson			log2(FC)	consensus per regulator
+	a cardiolipin		Regulation-of-Enzyme-Activity	partially-restored -		0.122946928	0_evo04_0_11_evo04tpiA		2-0-1	Regulation of malate:quinone oxidoreductase by a cardiolipin	pearson			log2(FC)	consensus per regulator
+	a cardiolipin		Regulation-of-Enzyme-Activity	partially-restored -		0.03024973	0_evo04_0_11_evo04tpiAEvo01		2-0-1	Regulation of malate:quinone oxidoreductase by a cardiolipin	pearson			log2(FC)	consensus per regulator
+	a cardiolipin		Regulation-of-Enzyme-Activity	partially-restored -		0.031210857	0_evo04_0_11_evo04tpiAEvo02		2-0-1	Regulation of malate:quinone oxidoreductase by a cardiolipin	pearson			log2(FC)	consensus per regulator
+	a cardiolipin		Regulation-of-Enzyme-Activity	partially-restored -		0.030712049	0_evo04_0_11_evo04tpiAEvo03		2-0-1	Regulation of malate:quinone oxidoreductase by a cardiolipin	pearson			log2(FC)	consensus per regulator
+	a cardiolipin		Regulation-of-Enzyme-Activity	partially-restored -		0.030774292	0_evo04_0_11_evo04tpiAEvo04		2-0-1	Regulation of malate:quinone oxidoreductase by a cardiolipin	pearson			log2(FC)	consensus per regulator
-	a oxygen substituted quinate		Regulation-of-Enzyme-Activity	restored fast +		0.142857143	0_evo04_0_11		0-1-0	Regulation of 3-dehydroquinate synthase by a oxygen substituted quinate	pearson			log2(FC)	consensus per regulator
-	a oxygen substituted quinate		Regulation-of-Enzyme-Activity	restored fast +		0.142857143	0_evo04_0_11_evo04tpiA		0-1-0	Regulation of 3-dehydroquinate synthase by a oxygen substituted quinate	pearson			log2(FC)	consensus per regulator
-	a oxygen substituted quinate		Regulation-of-Enzyme-Activity	restored fast +		0.035714286	0_evo04_0_11_evo04tpiAEvo01		0-1-0	Regulation of 3-dehydroquinate synthase by a oxygen substituted quinate	pearson			log2(FC)	consensus per regulator
-	a oxygen substituted quinate		Regulation-of-Enzyme-Activity	restored fast +		0.035714286	0_evo04_0_11_evo04tpiAEvo02		0-1-0	Regulation of 3-dehydroquinate synthase by a oxygen substituted quinate	pearson			log2(FC)	consensus per regulator
-	a oxygen substituted quinate		Regulation-of-Enzyme-Activity	restored fast +		0.035714286	0_evo04_0_11_evo04tpiAEvo03		0-1-0	Regulation of 3-dehydroquinate synthase by a oxygen substituted quinate	pearson			log2(FC)	consensus per regulator
-	a oxygen substituted quinate		Regulation-of-Enzyme-Activity	restored fast +		0.035714286	0_evo04_0_11_evo04tpiAEvo04		0-1-0	Regulation of 3-dehydroquinate synthase by a oxygen substituted quinate	pearson			log2(FC)	consensus per regulator
+	a phospholipid		Regulation-of-Enzyme-Activity	novel +		0.125	0_evo04_0_11		0-0-1	Regulation of L-lactate dehydrogenase by a phospholipid	pearson			log2(FC)	consensus per regulator
+	a phospholipid		Regulation-of-Enzyme-Activity	novel +		0.125	0_evo04_0_11_evo04tpiA		0-0-1	Regulation of L-lactate dehydrogenase by a phospholipid	pearson			log2(FC)	consensus per regulator
+	a phospholipid		Regulation-of-Enzyme-Activity	novel +		0.125	0_evo04_0_11_evo04tpiAEvo02		0-0-1	Regulation of L-lactate dehydrogenase by a phospholipid	pearson			log2(FC)	consensus per regulator
-	a sulfhydryl reagent		Regulation-of-Enzyme-Activity	novel +		0.6575	0_evo04_0_11		0-0-1	Regulation of N-acetylglutamylphosphate reductase by a sulfhydryl reagent	pearson			log2(FC)	consensus per regulator
-	a sulfhydryl reagent		Regulation-of-Enzyme-Activity	restored fast -		0.4125	0_evo04_0_11_evo04gnd		1-0-1	Regulation of N-acetylglutamylphosphate reductase by a sulfhydryl reagent	pearson			log2(FC)	consensus per regulator
-	a sulfhydryl reagent		Regulation-of-Enzyme-Activity	restored fast -		0.1375	0_evo04_0_11_evo04gndEvo01		1-0-1	Regulation of N-acetylglutamylphosphate reductase by a sulfhydryl reagent	pearson			log2(FC)	consensus per regulator
-	a sulfhydryl reagent		Regulation-of-Enzyme-Activity	restored fast -		0.1375	0_evo04_0_11_evo04gndEvo02		1-0-1	Regulation of N-acetylglutamylphosphate reductase by a sulfhydryl reagent	pearson			log2(FC)	consensus per regulator
-	a sulfhydryl reagent		Regulation-of-Enzyme-Activity	restored fast -		0.1375	0_evo04_0_11_evo04gndEvo03		1-0-1	Regulation of N-acetylglutamylphosphate reductase by a sulfhydryl reagent	pearson			log2(FC)	consensus per regulator
-	a sulfhydryl reagent		Regulation-of-Enzyme-Activity	restored fast +		0.151666667	0_evo04_0_11_evo04pgi		0-1-0	Regulation of N-acetylglutamylphosphate reductase by a sulfhydryl reagent	pearson			log2(FC)	consensus per regulator
-	a sulfhydryl reagent		Regulation-of-Enzyme-Activity	restored fast +		0.021666667	0_evo04_0_11_evo04pgiEvo01		0-1-0	Regulation of N-acetylglutamylphosphate reductase by a sulfhydryl reagent	pearson			log2(FC)	consensus per regulator
-	a sulfhydryl reagent		Regulation-of-Enzyme-Activity	novel +		0.0325	0_evo04_0_11_evo04pgiEvo02		0-0-1	Regulation of argininosuccinate lyase by a sulfhydryl reagent	pearson			log2(FC)	consensus per regulator
-	a sulfhydryl reagent		Regulation-of-Enzyme-Activity	restored fast +		0.021666667	0_evo04_0_11_evo04pgiEvo03		0-1-0	Regulation of N-acetylglutamylphosphate reductase by a sulfhydryl reagent	pearson			log2(FC)	consensus per regulator
-	a sulfhydryl reagent		Regulation-of-Enzyme-Activity	restored fast +		0.021666667	0_evo04_0_11_evo04pgiEvo04		0-1-0	Regulation of N-acetylglutamylphosphate reductase by a sulfhydryl reagent	pearson			log2(FC)	consensus per regulator
-	a sulfhydryl reagent		Regulation-of-Enzyme-Activity	restored fast +		0.021666667	0_evo04_0_11_evo04pgiEvo05		0-1-0	Regulation of N-acetylglutamylphosphate reductase by a sulfhydryl reagent	pearson			log2(FC)	consensus per regulator
-	a sulfhydryl reagent		Regulation-of-Enzyme-Activity	restored fast +		0.021666667	0_evo04_0_11_evo04pgiEvo06		0-1-0	Regulation of N-acetylglutamylphosphate reductase by a sulfhydryl reagent	pearson			log2(FC)	consensus per regulator
-	a sulfhydryl reagent		Regulation-of-Enzyme-Activity	restored fast +		0.021666667	0_evo04_0_11_evo04pgiEvo07		0-1-0	Regulation of N-acetylglutamylphosphate reductase by a sulfhydryl reagent	pearson			log2(FC)	consensus per regulator
-	a sulfhydryl reagent		Regulation-of-Enzyme-Activity	restored fast +		0.021666667	0_evo04_0_11_evo04pgiEvo08		0-1-0	Regulation of N-acetylglutamylphosphate reductase by a sulfhydryl reagent	pearson			log2(FC)	consensus per regulator
-	a sulfhydryl reagent		Regulation-of-Enzyme-Activity	novel +		0.208333333	0_evo04_0_11_evo04ptsHIcrr		0-0-1	Regulation of N-acetylglutamylphosphate reductase by a sulfhydryl reagent	pearson			log2(FC)	consensus per regulator
-	a sulfhydryl reagent		Regulation-of-Enzyme-Activity	novel +		0.104166667	0_evo04_0_11_evo04ptsHIcrrEvo01		0-0-1	Regulation of N-acetylglutamylphosphate reductase by a sulfhydryl reagent	pearson			log2(FC)	consensus per regulator
-	a sulfhydryl reagent		Regulation-of-Enzyme-Activity	novel +		0.104166667	0_evo04_0_11_evo04ptsHIcrrEvo03		0-0-1	Regulation of N-acetylglutamylphosphate reductase by a sulfhydryl reagent	pearson			log2(FC)	consensus per regulator
-	a sulfhydryl reagent		Regulation-of-Enzyme-Activity	restored fast +		0.11	0_evo04_0_11_evo04sdhCB		0-1-0	Regulation of N-acetylglutamylphosphate reductase by a sulfhydryl reagent	pearson			log2(FC)	consensus per regulator
-	a sulfhydryl reagent		Regulation-of-Enzyme-Activity	unrestored +		0.054830157	0_evo04_0_11_evo04sdhCBEvo01		0-1-1	Regulation of N-acetylglutamylphosphate reductase by a sulfhydryl reagent	pearson			log2(FC)	consensus per regulator
-	a sulfhydryl reagent		Regulation-of-Enzyme-Activity	restored fast +		0.055	0_evo04_0_11_evo04sdhCBEvo02		0-1-0	Regulation of N-acetylglutamylphosphate reductase by a sulfhydryl reagent	pearson			log2(FC)	consensus per regulator
-	a sulfhydryl reagent		Regulation-of-Enzyme-Activity	restored fast +		0.055	0_evo04_0_11_evo04sdhCBEvo03		0-1-0	Regulation of N-acetylglutamylphosphate reductase by a sulfhydryl reagent	pearson			log2(FC)	consensus per regulator
-	a sulfhydryl reagent		Regulation-of-Enzyme-Activity	novel +		0.416666667	0_evo04_0_11_evo04tpiA		0-0-1	Regulation of N-acetylglutamylphosphate reductase by a sulfhydryl reagent	pearson			log2(FC)	consensus per regulator
-	a sulfhydryl reagent		Regulation-of-Enzyme-Activity	novel +		0.104166667	0_evo04_0_11_evo04tpiAEvo01		0-0-1	Regulation of N-acetylglutamylphosphate reductase by a sulfhydryl reagent	pearson			log2(FC)	consensus per regulator
-	a sulfhydryl reagent		Regulation-of-Enzyme-Activity	novel +		0.104166667	0_evo04_0_11_evo04tpiAEvo02		0-0-1	Regulation of N-acetylglutamylphosphate reductase by a sulfhydryl reagent	pearson			log2(FC)	consensus per regulator
-	a sulfhydryl reagent		Regulation-of-Enzyme-Activity	novel +		0.104166667	0_evo04_0_11_evo04tpiAEvo03		0-0-1	Regulation of N-acetylglutamylphosphate reductase by a sulfhydryl reagent	pearson			log2(FC)	consensus per regulator
-	a sulfhydryl reagent		Regulation-of-Enzyme-Activity	novel +		0.104166667	0_evo04_0_11_evo04tpiAEvo04		0-0-1	Regulation of N-acetylglutamylphosphate reductase by a sulfhydryl reagent	pearson			log2(FC)	consensus per regulator
-	acetyl-CoA		Regulation-of-Enzyme-Activity	novel -		0.017857143	0_evo04_0_11		1/1/2000	Regulation of phosphoglucomutase by acetyl-CoA	pearson	accoa_c	(:NONCOMPETITIVE)	log2(FC)	consensus per regulator
-	acetyl-CoA		Regulation-of-Enzyme-Activity	novel -		0.017857143	0_evo04_0_11_evo04ptsHIcrr		1/1/2000	Regulation of phosphoglucomutase by acetyl-CoA	pearson	accoa_c	(:NONCOMPETITIVE)	log2(FC)	consensus per regulator
-	acetyl-CoA		Regulation-of-Enzyme-Activity	novel -		0.017857143	0_evo04_0_11_evo04ptsHIcrrEvo03		1/1/2000	Regulation of phosphoglucomutase by acetyl-CoA	pearson	accoa_c	(:NONCOMPETITIVE)	log2(FC)	consensus per regulator
-	acetyl-CoA carboxyltransferase		Protein-Mediated-Translation-Regulation	restored fast +		2.98	0_evo04_0_11		0-1-0	Regulation of accD by acetyl-CoA carboxyltransferase	pearson			log2(FC)	consensus per regulator
-	acetyl-CoA carboxyltransferase		Protein-Mediated-Translation-Regulation	restored fast +		1.98	0_evo04_0_11_evo04gnd		0-1-0	Regulation of accD by acetyl-CoA carboxyltransferase	pearson			log2(FC)	consensus per regulator
-	acetyl-CoA carboxyltransferase		Protein-Mediated-Translation-Regulation	restored fast +		0.66	0_evo04_0_11_evo04gndEvo01		0-1-0	Regulation of accD by acetyl-CoA carboxyltransferase	pearson			log2(FC)	consensus per regulator
-	acetyl-CoA carboxyltransferase		Protein-Mediated-Translation-Regulation	restored fast +		0.66	0_evo04_0_11_evo04gndEvo02		0-1-0	Regulation of accD by acetyl-CoA carboxyltransferase	pearson			log2(FC)	consensus per regulator
-	acetyl-CoA carboxyltransferase		Protein-Mediated-Translation-Regulation	restored fast +		0.66	0_evo04_0_11_evo04gndEvo03		0-1-0	Regulation of accD by acetyl-CoA carboxyltransferase	pearson			log2(FC)	consensus per regulator
-	acetyl-CoA carboxyltransferase		Protein-Mediated-Translation-Regulation	novel -		0.5	0_evo04_0_11_evo04ptsHIcrr		1/1/2000	Regulation of accD by acetyl-CoA carboxyltransferase	pearson			log2(FC)	consensus per regulator
-	acetyl-CoA carboxyltransferase		Protein-Mediated-Translation-Regulation	novel -		0.25	0_evo04_0_11_evo04ptsHIcrrEvo01		1/1/2000	Regulation of accD by acetyl-CoA carboxyltransferase	pearson			log2(FC)	consensus per regulator
-	acetyl-CoA carboxyltransferase		Protein-Mediated-Translation-Regulation	novel -		0.25	0_evo04_0_11_evo04ptsHIcrrEvo03		1/1/2000	Regulation of accD by acetyl-CoA carboxyltransferase	pearson			log2(FC)	consensus per regulator
-	acetyl-CoA carboxyltransferase		Protein-Mediated-Translation-Regulation	restored fast +		1	0_evo04_0_11_evo04tpiA		0-1-0	Regulation of accA by acetyl-CoA carboxyltransferase	pearson			log2(FC)	consensus per regulator
-	acetyl-CoA carboxyltransferase		Protein-Mediated-Translation-Regulation	restored fast +		0.25	0_evo04_0_11_evo04tpiAEvo01		0-1-0	Regulation of accA by acetyl-CoA carboxyltransferase	pearson			log2(FC)	consensus per regulator
-	acetyl-CoA carboxyltransferase		Protein-Mediated-Translation-Regulation	restored fast +		0.25	0_evo04_0_11_evo04tpiAEvo02		0-1-0	Regulation of accA by acetyl-CoA carboxyltransferase	pearson			log2(FC)	consensus per regulator
-	acetyl-CoA carboxyltransferase		Protein-Mediated-Translation-Regulation	restored fast +		0.25	0_evo04_0_11_evo04tpiAEvo03		0-1-0	Regulation of accA by acetyl-CoA carboxyltransferase	pearson			log2(FC)	consensus per regulator
-	acetyl-CoA carboxyltransferase		Protein-Mediated-Translation-Regulation	restored fast +		0.25	0_evo04_0_11_evo04tpiAEvo04		0-1-0	Regulation of accA by acetyl-CoA carboxyltransferase	pearson			log2(FC)	consensus per regulator
-	acrR		Transcription-Factor-Binding	restored fast +		0.381193692	0_evo04_0_11		0-1-0	Regulation of marRp by AcrR DNA-binding transcriptional repressor	pearson			log2(FC)	consensus per regulator
-	acrR		Transcription-Factor-Binding	restored fast +		0.271333333	0_evo04_0_11_evo04gnd		0-1-0	Regulation of marRp by AcrR DNA-binding transcriptional repressor	pearson			log2(FC)	consensus per regulator
-	acrR		Transcription-Factor-Binding	restored fast +		0.090444444	0_evo04_0_11_evo04gndEvo01		0-1-0	Regulation of marRp by AcrR DNA-binding transcriptional repressor	pearson			log2(FC)	consensus per regulator
-	acrR		Transcription-Factor-Binding	restored fast +		0.090444444	0_evo04_0_11_evo04gndEvo02		0-1-0	Regulation of marRp by AcrR DNA-binding transcriptional repressor	pearson			log2(FC)	consensus per regulator
-	acrR		Transcription-Factor-Binding	restored fast +		0.090444444	0_evo04_0_11_evo04gndEvo03		0-1-0	Regulation of marRp by AcrR DNA-binding transcriptional repressor	pearson			log2(FC)	consensus per regulator
-	acrR		Transcription-Factor-Binding	novel -		0.0325	0_evo04_0_11_evo04pgi		1/1/2000	Regulation of soxRp by AcrR DNA-binding transcriptional repressor	pearson			log2(FC)	consensus per regulator
-	acrR		Transcription-Factor-Binding	novel -		0.0325	0_evo04_0_11_evo04pgiEvo02		1/1/2000	Regulation of soxRp by AcrR DNA-binding transcriptional repressor	pearson			log2(FC)	consensus per regulator
-	acrR		Transcription-Factor-Binding	restored fast +		0.036527025	0_evo04_0_11_evo04ptsHIcrr		0-1-0	Regulation of marRp by AcrR DNA-binding transcriptional repressor	pearson			log2(FC)	consensus per regulator
-	acrR		Transcription-Factor-Binding	restored fast +		0.009259259	0_evo04_0_11_evo04ptsHIcrrEvo01		0-1-0	Regulation of marRp by AcrR DNA-binding transcriptional repressor	pearson			log2(FC)	consensus per regulator
-	acrR		Transcription-Factor-Binding	restored fast +		0.009259259	0_evo04_0_11_evo04ptsHIcrrEvo02		0-1-0	Regulation of marRp by AcrR DNA-binding transcriptional repressor	pearson			log2(FC)	consensus per regulator
-	acrR		Transcription-Factor-Binding	novel -		0.018518519	0_evo04_0_11_evo04ptsHIcrrEvo03		1/1/2000	Regulation of marRp by AcrR DNA-binding transcriptional repressor	pearson			log2(FC)	consensus per regulator
-	acrR		Transcription-Factor-Binding	restored fast +		0.009259259	0_evo04_0_11_evo04ptsHIcrrEvo04		0-1-0	Regulation of marRp by AcrR DNA-binding transcriptional repressor	pearson			log2(FC)	consensus per regulator
-	acrR		Transcription-Factor-Binding	restored fast +		0.073333333	0_evo04_0_11_evo04sdhCB		0-1-0	Regulation of marRp by AcrR DNA-binding transcriptional repressor	pearson			log2(FC)	consensus per regulator
-	acrR		Transcription-Factor-Binding	restored fast +		0.024444444	0_evo04_0_11_evo04sdhCBEvo01		0-1-0	Regulation of marRp by AcrR DNA-binding transcriptional repressor	pearson			log2(FC)	consensus per regulator
-	acrR		Transcription-Factor-Binding	restored fast +		0.024444444	0_evo04_0_11_evo04sdhCBEvo02		0-1-0	Regulation of marRp by AcrR DNA-binding transcriptional repressor	pearson			log2(FC)	consensus per regulator
-	acrR		Transcription-Factor-Binding	restored fast +		0.024444444	0_evo04_0_11_evo04sdhCBEvo03		0-1-0	Regulation of marRp by AcrR DNA-binding transcriptional repressor	pearson			log2(FC)	consensus per regulator
+	ada		Transcription-Factor-Binding	restored fast +		0.33	0_evo04_0_11		0-1-0	Regulation of aidBp by Ada DNA-binding transcriptional dual regulator	pearson			log2(FC)	consensus per regulator
+	ada		Transcription-Factor-Binding	restored fast +		0.33	0_evo04_0_11_evo04gnd		0-1-0	Regulation of aidBp by Ada DNA-binding transcriptional dual regulator	pearson			log2(FC)	consensus per regulator
+	ada		Transcription-Factor-Binding	restored fast +		0.11	0_evo04_0_11_evo04gndEvo01		0-1-0	Regulation of aidBp by Ada DNA-binding transcriptional dual regulator	pearson			log2(FC)	consensus per regulator
+	ada		Transcription-Factor-Binding	restored fast +		0.11	0_evo04_0_11_evo04gndEvo02		0-1-0	Regulation of aidBp by Ada DNA-binding transcriptional dual regulator	pearson			log2(FC)	consensus per regulator
+	ada		Transcription-Factor-Binding	restored fast +		0.11	0_evo04_0_11_evo04gndEvo03		0-1-0	Regulation of aidBp by Ada DNA-binding transcriptional dual regulator	pearson			log2(FC)	consensus per regulator
+	ada		Transcription-Factor-Binding	novel +		0.083333333	0_evo04_0_11_evo04ptsHIcrr		0-0-1	Regulation of aidBp by Ada DNA-binding transcriptional dual regulator	pearson			log2(FC)	consensus per regulator
+	ada		Transcription-Factor-Binding	novel +		0.083333333	0_evo04_0_11_evo04ptsHIcrrEvo01		0-0-1	Regulation of aidBp by Ada DNA-binding transcriptional dual regulator	pearson			log2(FC)	consensus per regulator
+	adiY		Transcription-Factor-Binding	restored fast +		0.418055556	0_evo04_0_11		0-1-0	Regulation of gadAp by AdiY DNA-binding transcriptional activator	pearson			log2(FC)	consensus per regulator
+	adiY		Transcription-Factor-Binding	restored fast +		0.1925	0_evo04_0_11_evo04gnd		0-1-0	Regulation of gadAp by AdiY DNA-binding transcriptional activator	pearson			log2(FC)	consensus per regulator
+	adiY		Transcription-Factor-Binding	restored fast +		0.064166667	0_evo04_0_11_evo04gndEvo01		0-1-0	Regulation of gadAp by AdiY DNA-binding transcriptional activator	pearson			log2(FC)	consensus per regulator
+	adiY		Transcription-Factor-Binding	restored fast +		0.064166667	0_evo04_0_11_evo04gndEvo02		0-1-0	Regulation of gadAp by AdiY DNA-binding transcriptional activator	pearson			log2(FC)	consensus per regulator
+	adiY		Transcription-Factor-Binding	restored fast +		0.064166667	0_evo04_0_11_evo04gndEvo03		0-1-0	Regulation of gadAp by AdiY DNA-binding transcriptional activator	pearson			log2(FC)	consensus per regulator
+	adiY		Transcription-Factor-Binding	novel +		0.012638889	0_evo04_0_11_evo04pgi		0-0-1	Regulation of gadAp by AdiY DNA-binding transcriptional activator	pearson			log2(FC)	consensus per regulator
+	adiY		Transcription-Factor-Binding	novel +		0.012638889	0_evo04_0_11_evo04pgiEvo02		0-0-1	Regulation of gadAp by AdiY DNA-binding transcriptional activator	pearson			log2(FC)	consensus per regulator
+	adiY		Transcription-Factor-Binding	novel +		0.048611111	0_evo04_0_11_evo04ptsHIcrr		0-0-1	Regulation of gadAp by AdiY DNA-binding transcriptional activator	pearson			log2(FC)	consensus per regulator
+	adiY		Transcription-Factor-Binding	novel +		0.048611111	0_evo04_0_11_evo04ptsHIcrrEvo01		0-0-1	Regulation of gadAp by AdiY DNA-binding transcriptional activator	pearson			log2(FC)	consensus per regulator
+	adiY		Transcription-Factor-Binding	restored fast -		0.007575758	0_evo04_0_11_evo04ptsHIcrrEvo02		1-0-1	Regulation of gltBp by AdiY DNA-binding transcriptional activator	pearson			log2(FC)	consensus per regulator
+	adiY		Transcription-Factor-Binding	novel -		0.015151515	0_evo04_0_11_evo04ptsHIcrrEvo03		1/1/2000	Regulation of gltBp by AdiY DNA-binding transcriptional activator	pearson			log2(FC)	consensus per regulator
+	adiY		Transcription-Factor-Binding	restored fast -		0.007575758	0_evo04_0_11_evo04ptsHIcrrEvo04		1-0-1	Regulation of gltBp by AdiY DNA-binding transcriptional activator	pearson			log2(FC)	consensus per regulator
+	adiY		Transcription-Factor-Binding	restored fast +		0.128333333	0_evo04_0_11_evo04sdhCB		0-1-0	Regulation of gadAp by AdiY DNA-binding transcriptional activator	pearson			log2(FC)	consensus per regulator
+	adiY		Transcription-Factor-Binding	unrestored +		0.063754901	0_evo04_0_11_evo04sdhCBEvo01		0-1-1	Regulation of gadAp by AdiY DNA-binding transcriptional activator	pearson			log2(FC)	consensus per regulator
+	adiY		Transcription-Factor-Binding	restored fast +		0.064166667	0_evo04_0_11_evo04sdhCBEvo02		0-1-0	Regulation of gadAp by AdiY DNA-binding transcriptional activator	pearson			log2(FC)	consensus per regulator
+	adiY		Transcription-Factor-Binding	restored fast +		0.064166667	0_evo04_0_11_evo04sdhCBEvo03		0-1-0	Regulation of gadAp by AdiY DNA-binding transcriptional activator	pearson			log2(FC)	consensus per regulator
+	adiY		Transcription-Factor-Binding	restored fast +		0.097222222	0_evo04_0_11_evo04tpiA		0-1-0	Regulation of gadAp by AdiY DNA-binding transcriptional activator	pearson			log2(FC)	consensus per regulator
+	adiY		Transcription-Factor-Binding	restored fast +		0.024305556	0_evo04_0_11_evo04tpiAEvo01		0-1-0	Regulation of gadAp by AdiY DNA-binding transcriptional activator	pearson			log2(FC)	consensus per regulator
+	adiY		Transcription-Factor-Binding	restored fast +		0.024305556	0_evo04_0_11_evo04tpiAEvo02		0-1-0	Regulation of gadAp by AdiY DNA-binding transcriptional activator	pearson			log2(FC)	consensus per regulator
+	adiY		Transcription-Factor-Binding	restored fast +		0.024305556	0_evo04_0_11_evo04tpiAEvo03		0-1-0	Regulation of gadAp by AdiY DNA-binding transcriptional activator	pearson			log2(FC)	consensus per regulator
+	adiY		Transcription-Factor-Binding	restored fast +		0.024305556	0_evo04_0_11_evo04tpiAEvo04		0-1-0	Regulation of gadAp by AdiY DNA-binding transcriptional activator	pearson			log2(FC)	consensus per regulator
-	ADP		Regulation-of-Enzyme-Activity	restored fast -		0.5	0_evo04_0_11		1-0-1	Regulation of anhydro-<i>N</i>-acetylmuramic acid kinase by ADP	pearson	adp_c		log2(FC)	consensus per regulator
-	ADP		Regulation-of-Enzyme-Activity	restored fast +		0.12375	0_evo04_0_11_evo04gnd		0-1-0	Regulation of malate:quinone oxidoreductase by ADP	pearson	adp_c	(:COMPETITIVE)	log2(FC)	consensus per regulator
-	ADP		Regulation-of-Enzyme-Activity	restored fast +		0.04125	0_evo04_0_11_evo04gndEvo01		0-1-0	Regulation of malate:quinone oxidoreductase by ADP	pearson	adp_c	(:COMPETITIVE)	log2(FC)	consensus per regulator
-	ADP		Regulation-of-Enzyme-Activity	restored fast +		0.04125	0_evo04_0_11_evo04gndEvo02		0-1-0	Regulation of malate:quinone oxidoreductase by ADP	pearson	adp_c	(:COMPETITIVE)	log2(FC)	consensus per regulator
-	ADP		Regulation-of-Enzyme-Activity	restored fast +		0.04125	0_evo04_0_11_evo04gndEvo03		0-1-0	Regulation of malate:quinone oxidoreductase by ADP	pearson	adp_c	(:COMPETITIVE)	log2(FC)	consensus per regulator
-	ADP		Regulation-of-Enzyme-Activity	unrestored +		0.12787045	0_evo04_0_11_evo04pgi		0-1-1	Regulation of malate:quinone oxidoreductase by ADP	pearson	adp_c	(:COMPETITIVE)	log2(FC)	consensus per regulator
-	ADP		Regulation-of-Enzyme-Activity	unrestored +		0.016007368	0_evo04_0_11_evo04pgiEvo01		0-1-1	Regulation of malate:quinone oxidoreductase by ADP	pearson	adp_c	(:COMPETITIVE)	log2(FC)	consensus per regulator
-	ADP		Regulation-of-Enzyme-Activity	unrestored +		0.016003569	0_evo04_0_11_evo04pgiEvo02		0-1-1	Regulation of malate:quinone oxidoreductase by ADP	pearson	adp_c	(:COMPETITIVE)	log2(FC)	consensus per regulator
-	ADP		Regulation-of-Enzyme-Activity	unrestored +		0.016171575	0_evo04_0_11_evo04pgiEvo03		0-1-1	Regulation of malate:quinone oxidoreductase by ADP	pearson	adp_c	(:COMPETITIVE)	log2(FC)	consensus per regulator
-	ADP		Regulation-of-Enzyme-Activity	partially-restored +		0.015939211	0_evo04_0_11_evo04pgiEvo04		0-2-1	Regulation of malate:quinone oxidoreductase by ADP	pearson	adp_c	(:COMPETITIVE)	log2(FC)	consensus per regulator
-	ADP		Regulation-of-Enzyme-Activity	unrestored +		0.016163504	0_evo04_0_11_evo04pgiEvo05		0-1-1	Regulation of malate:quinone oxidoreductase by ADP	pearson	adp_c	(:COMPETITIVE)	log2(FC)	consensus per regulator
-	ADP		Regulation-of-Enzyme-Activity	unrestored +		0.01624513	0_evo04_0_11_evo04pgiEvo06		0-1-1	Regulation of malate:quinone oxidoreductase by ADP	pearson	adp_c	(:COMPETITIVE)	log2(FC)	consensus per regulator
-	ADP		Regulation-of-Enzyme-Activity	unrestored +		0.016005979	0_evo04_0_11_evo04pgiEvo07		0-1-1	Regulation of malate:quinone oxidoreductase by ADP	pearson	adp_c	(:COMPETITIVE)	log2(FC)	consensus per regulator
-	ADP		Regulation-of-Enzyme-Activity	unrestored +		0.015888104	0_evo04_0_11_evo04pgiEvo08		0-1-1	Regulation of malate:quinone oxidoreductase by ADP	pearson	adp_c	(:COMPETITIVE)	log2(FC)	consensus per regulator
-	ADP		Regulation-of-Enzyme-Activity	restored fast -		0.5	0_evo04_0_11_evo04ptsHIcrr		1-0-1	Regulation of anhydro-<i>N</i>-acetylmuramic acid kinase by ADP	pearson	adp_c		log2(FC)	consensus per regulator
-	ADP		Regulation-of-Enzyme-Activity	unrestored -		0.248588176	0_evo04_0_11_evo04ptsHIcrrEvo01		1-0-0	Regulation of anhydro-<i>N</i>-acetylmuramic acid kinase by ADP	pearson	adp_c		log2(FC)	consensus per regulator
-	ADP		Regulation-of-Enzyme-Activity	restored fast -		0.25	0_evo04_0_11_evo04ptsHIcrrEvo02		1-0-1	Regulation of anhydro-<i>N</i>-acetylmuramic acid kinase by ADP	pearson	adp_c		log2(FC)	consensus per regulator
-	ADP		Regulation-of-Enzyme-Activity	unrestored -		0.249056011	0_evo04_0_11_evo04ptsHIcrrEvo03		1-0-0	Regulation of anhydro-<i>N</i>-acetylmuramic acid kinase by ADP	pearson	adp_c		log2(FC)	consensus per regulator
-	ADP		Regulation-of-Enzyme-Activity	restored fast -		0.25	0_evo04_0_11_evo04ptsHIcrrEvo04		1-0-1	Regulation of anhydro-<i>N</i>-acetylmuramic acid kinase by ADP	pearson	adp_c		log2(FC)	consensus per regulator
-	ADP		Regulation-of-Enzyme-Activity	restored fast +		0.12375	0_evo04_0_11_evo04sdhCB		0-1-0	Regulation of malate:quinone oxidoreductase by ADP	pearson	adp_c	(:COMPETITIVE)	log2(FC)	consensus per regulator
-	ADP		Regulation-of-Enzyme-Activity	restored fast +		0.04125	0_evo04_0_11_evo04sdhCBEvo01		0-1-0	Regulation of malate:quinone oxidoreductase by ADP	pearson	adp_c	(:COMPETITIVE)	log2(FC)	consensus per regulator
-	ADP		Regulation-of-Enzyme-Activity	restored fast +		0.04125	0_evo04_0_11_evo04sdhCBEvo02		0-1-0	Regulation of malate:quinone oxidoreductase by ADP	pearson	adp_c	(:COMPETITIVE)	log2(FC)	consensus per regulator
-	ADP		Regulation-of-Enzyme-Activity	restored fast +		0.04125	0_evo04_0_11_evo04sdhCBEvo03		0-1-0	Regulation of malate:quinone oxidoreductase by ADP	pearson	adp_c	(:COMPETITIVE)	log2(FC)	consensus per regulator
-	ADP		Regulation-of-Enzyme-Activity	partially-restored +		0.122946928	0_evo04_0_11_evo04tpiA		0-2-1	Regulation of malate:quinone oxidoreductase by ADP	pearson	adp_c	(:COMPETITIVE)	log2(FC)	consensus per regulator
-	ADP		Regulation-of-Enzyme-Activity	partially-restored +		0.03024973	0_evo04_0_11_evo04tpiAEvo01		0-2-1	Regulation of malate:quinone oxidoreductase by ADP	pearson	adp_c	(:COMPETITIVE)	log2(FC)	consensus per regulator
-	ADP		Regulation-of-Enzyme-Activity	partially-restored +		0.031210857	0_evo04_0_11_evo04tpiAEvo02		0-2-1	Regulation of malate:quinone oxidoreductase by ADP	pearson	adp_c	(:COMPETITIVE)	log2(FC)	consensus per regulator
-	ADP		Regulation-of-Enzyme-Activity	partially-restored +		0.030712049	0_evo04_0_11_evo04tpiAEvo03		0-2-1	Regulation of malate:quinone oxidoreductase by ADP	pearson	adp_c	(:COMPETITIVE)	log2(FC)	consensus per regulator
-	ADP		Regulation-of-Enzyme-Activity	partially-restored +		0.030774292	0_evo04_0_11_evo04tpiAEvo04		0-2-1	Regulation of malate:quinone oxidoreductase by ADP	pearson	adp_c	(:COMPETITIVE)	log2(FC)	consensus per regulator
-	Al<SUP>3+</SUP>		Regulation-of-Enzyme-Activity	novel -		0.017857143	0_evo04_0_11		1/1/2000	Regulation of phosphoglucomutase by Al<SUP>3+</SUP>	pearson			log2(FC)	consensus per regulator
-	Al<SUP>3+</SUP>		Regulation-of-Enzyme-Activity	novel -		0.017857143	0_evo04_0_11_evo04ptsHIcrr		1/1/2000	Regulation of phosphoglucomutase by Al<SUP>3+</SUP>	pearson			log2(FC)	consensus per regulator
-	Al<SUP>3+</SUP>		Regulation-of-Enzyme-Activity	novel -		0.017857143	0_evo04_0_11_evo04ptsHIcrrEvo03		1/1/2000	Regulation of phosphoglucomutase by Al<SUP>3+</SUP>	pearson			log2(FC)	consensus per regulator
-	AlaS-L-alanine		Transcription-Factor-Binding	restored fast +		1	0_evo04_0_11		0-1-0	Regulation of alaSp by AlaS-L-alanine	pearson			log2(FC)	consensus per regulator
-	AlaS-L-alanine		Transcription-Factor-Binding	restored fast +		1	0_evo04_0_11_evo04ptsHIcrr		0-1-0	Regulation of alaSp by AlaS-L-alanine	pearson			log2(FC)	consensus per regulator
-	AlaS-L-alanine		Transcription-Factor-Binding	restored fast +		0.25	0_evo04_0_11_evo04ptsHIcrrEvo01		0-1-0	Regulation of alaSp by AlaS-L-alanine	pearson			log2(FC)	consensus per regulator
-	AlaS-L-alanine		Transcription-Factor-Binding	restored fast +		0.25	0_evo04_0_11_evo04ptsHIcrrEvo02		0-1-0	Regulation of alaSp by AlaS-L-alanine	pearson			log2(FC)	consensus per regulator
-	AlaS-L-alanine		Transcription-Factor-Binding	restored fast +		0.25	0_evo04_0_11_evo04ptsHIcrrEvo03		0-1-0	Regulation of alaSp by AlaS-L-alanine	pearson			log2(FC)	consensus per regulator
-	AlaS-L-alanine		Transcription-Factor-Binding	restored fast +		0.25	0_evo04_0_11_evo04ptsHIcrrEvo04		0-1-0	Regulation of alaSp by AlaS-L-alanine	pearson			log2(FC)	consensus per regulator
-	AllR-allantoin		Transcription-Factor-Binding	novel -		0.43875	0_evo04_0_11		1/1/2000	Regulation of allAp by AllR-allantoin	pearson			log2(FC)	consensus per regulator
-	AllR-allantoin		Transcription-Factor-Binding	novel -		0.43875	0_evo04_0_11_evo04pgi		1/1/2000	Regulation of allAp by AllR-allantoin	pearson			log2(FC)	consensus per regulator
-	AllR-allantoin		Transcription-Factor-Binding	novel -		0.0325	0_evo04_0_11_evo04pgiEvo04		1/1/2000	Regulation of gclp by AllR-allantoin	pearson			log2(FC)	consensus per regulator
-	AllR-allantoin		Transcription-Factor-Binding	novel -		0.01625	0_evo04_0_11_evo04pgiEvo05		1/1/2000	Regulation of gclp by AllR-allantoin	pearson			log2(FC)	consensus per regulator
-	AllR-allantoin		Transcription-Factor-Binding	novel -		0.195	0_evo04_0_11_evo04pgiEvo06		1/1/2000	Regulation of allAp by AllR-allantoin	pearson			log2(FC)	consensus per regulator
-	AllR-allantoin		Transcription-Factor-Binding	novel -		0.195	0_evo04_0_11_evo04pgiEvo08		1/1/2000	Regulation of allAp by AllR-allantoin	pearson			log2(FC)	consensus per regulator
+	AllS-allantoin DNA-binding transcriptional activator		Transcription-Factor-Binding	novel -		0.166666667	0_evo04_0_11		1/1/2000	Regulation of allDp by AllS-allantoin DNA-binding transcriptional activator	pearson			log2(FC)	consensus per regulator
+	AllS-allantoin DNA-binding transcriptional activator		Transcription-Factor-Binding	novel -		0.166666667	0_evo04_0_11_evo04ptsHIcrr		1/1/2000	Regulation of allDp by AllS-allantoin DNA-binding transcriptional activator	pearson			log2(FC)	consensus per regulator
+	AllS-allantoin DNA-binding transcriptional activator		Transcription-Factor-Binding	novel -		0.083333333	0_evo04_0_11_evo04ptsHIcrrEvo01		1/1/2000	Regulation of allDp by AllS-allantoin DNA-binding transcriptional activator	pearson			log2(FC)	consensus per regulator
+	AllS-allantoin DNA-binding transcriptional activator		Transcription-Factor-Binding	novel -		0.083333333	0_evo04_0_11_evo04ptsHIcrrEvo03		1/1/2000	Regulation of allDp by AllS-allantoin DNA-binding transcriptional activator	pearson			log2(FC)	consensus per regulator
-	rpiR		Transcription-Factor-Binding	restored fast -		1	0_evo04_0_11		1-0-1	Regulation of rpiBp by AlsR DNA-binding transcriptional repressor	pearson			log2(FC)	consensus per regulator
-	rpiR		Transcription-Factor-Binding	restored fast -		1	0_evo04_0_11_evo04tpiA		1-0-1	Regulation of rpiBp by AlsR DNA-binding transcriptional repressor	pearson			log2(FC)	consensus per regulator
-	rpiR		Transcription-Factor-Binding	restored fast -		0.25	0_evo04_0_11_evo04tpiAEvo01		1-0-1	Regulation of rpiBp by AlsR DNA-binding transcriptional repressor	pearson			log2(FC)	consensus per regulator
-	rpiR		Transcription-Factor-Binding	restored fast -		0.25	0_evo04_0_11_evo04tpiAEvo02		1-0-1	Regulation of rpiBp by AlsR DNA-binding transcriptional repressor	pearson			log2(FC)	consensus per regulator
-	rpiR		Transcription-Factor-Binding	restored fast -		0.25	0_evo04_0_11_evo04tpiAEvo03		1-0-1	Regulation of rpiBp by AlsR DNA-binding transcriptional repressor	pearson			log2(FC)	consensus per regulator
-	rpiR		Transcription-Factor-Binding	restored fast -		0.25	0_evo04_0_11_evo04tpiAEvo04		1-0-1	Regulation of rpiBp by AlsR DNA-binding transcriptional repressor	pearson			log2(FC)	consensus per regulator
-	pepA		Transcription-Factor-Binding	restored fast +		0.310057101	0_evo04_0_11		0-1-0	Regulation of carAp1 by aminopeptidase A/I	pearson			log2(FC)	consensus per regulator
-	pepA		Transcription-Factor-Binding	restored fast +		0.055	0_evo04_0_11_evo04gnd		0-1-0	Regulation of carAp1 by aminopeptidase A/I	pearson			log2(FC)	consensus per regulator
-	pepA		Transcription-Factor-Binding	restored fast +		0.018333333	0_evo04_0_11_evo04gndEvo01		0-1-0	Regulation of carAp1 by aminopeptidase A/I	pearson			log2(FC)	consensus per regulator
-	pepA		Transcription-Factor-Binding	restored fast +		0.018333333	0_evo04_0_11_evo04gndEvo02		0-1-0	Regulation of carAp1 by aminopeptidase A/I	pearson			log2(FC)	consensus per regulator
-	pepA		Transcription-Factor-Binding	restored fast +		0.018333333	0_evo04_0_11_evo04gndEvo03		0-1-0	Regulation of carAp1 by aminopeptidase A/I	pearson			log2(FC)	consensus per regulator
-	pepA		Transcription-Factor-Binding	restored fast +		0.108333333	0_evo04_0_11_evo04pgi		0-1-0	Regulation of carAp1 by aminopeptidase A/I	pearson			log2(FC)	consensus per regulator
-	pepA		Transcription-Factor-Binding	restored fast +		0.014444444	0_evo04_0_11_evo04pgiEvo01		0-1-0	Regulation of carAp1 by aminopeptidase A/I	pearson			log2(FC)	consensus per regulator
-	pepA		Transcription-Factor-Binding	restored fast +		0.007222222	0_evo04_0_11_evo04pgiEvo02		0-1-0	Regulation of carAp1 by aminopeptidase A/I	pearson			log2(FC)	consensus per regulator
-	pepA		Transcription-Factor-Binding	restored fast +		0.014444444	0_evo04_0_11_evo04pgiEvo03		0-1-0	Regulation of carAp1 by aminopeptidase A/I	pearson			log2(FC)	consensus per regulator
-	pepA		Transcription-Factor-Binding	restored fast +		0.014444444	0_evo04_0_11_evo04pgiEvo04		0-1-0	Regulation of carAp1 by aminopeptidase A/I	pearson			log2(FC)	consensus per regulator
-	pepA		Transcription-Factor-Binding	restored fast +		0.014444444	0_evo04_0_11_evo04pgiEvo05		0-1-0	Regulation of carAp1 by aminopeptidase A/I	pearson			log2(FC)	consensus per regulator
-	pepA		Transcription-Factor-Binding	restored fast +		0.014444444	0_evo04_0_11_evo04pgiEvo06		0-1-0	Regulation of carAp1 by aminopeptidase A/I	pearson			log2(FC)	consensus per regulator
-	pepA		Transcription-Factor-Binding	restored fast +		0.014444444	0_evo04_0_11_evo04pgiEvo07		0-1-0	Regulation of carAp1 by aminopeptidase A/I	pearson			log2(FC)	consensus per regulator
-	pepA		Transcription-Factor-Binding	restored fast +		0.014444444	0_evo04_0_11_evo04pgiEvo08		0-1-0	Regulation of carAp1 by aminopeptidase A/I	pearson			log2(FC)	consensus per regulator
-	pepA		Transcription-Factor-Binding	restored fast +		0.055555556	0_evo04_0_11_evo04ptsHIcrr		0-1-0	Regulation of carAp1 by aminopeptidase A/I	pearson			log2(FC)	consensus per regulator
-	pepA		Transcription-Factor-Binding	restored fast +		0.013888889	0_evo04_0_11_evo04ptsHIcrrEvo01		0-1-0	Regulation of carAp1 by aminopeptidase A/I	pearson			log2(FC)	consensus per regulator
-	pepA		Transcription-Factor-Binding	restored fast +		0.013888889	0_evo04_0_11_evo04ptsHIcrrEvo02		0-1-0	Regulation of carAp1 by aminopeptidase A/I	pearson			log2(FC)	consensus per regulator
-	pepA		Transcription-Factor-Binding	restored fast +		0.013888889	0_evo04_0_11_evo04ptsHIcrrEvo03		0-1-0	Regulation of carAp1 by aminopeptidase A/I	pearson			log2(FC)	consensus per regulator
-	pepA		Transcription-Factor-Binding	restored fast +		0.013888889	0_evo04_0_11_evo04ptsHIcrrEvo04		0-1-0	Regulation of carAp1 by aminopeptidase A/I	pearson			log2(FC)	consensus per regulator
-	pepA		Transcription-Factor-Binding	restored fast +		0.091168212	0_evo04_0_11_evo04sdhCB		0-1-0	Regulation of carAp1 by aminopeptidase A/I	pearson			log2(FC)	consensus per regulator
-	pepA		Transcription-Factor-Binding	partially-restored +		0.035900248	0_evo04_0_11_evo04sdhCBEvo01		0-2-1	Regulation of carAp1 by aminopeptidase A/I	pearson			log2(FC)	consensus per regulator
-	pepA		Transcription-Factor-Binding	restored fast +		0.036666667	0_evo04_0_11_evo04sdhCBEvo02		0-1-0	Regulation of carAp1 by aminopeptidase A/I	pearson			log2(FC)	consensus per regulator
-	pepA		Transcription-Factor-Binding	restored fast +		0.036666667	0_evo04_0_11_evo04sdhCBEvo03		0-1-0	Regulation of carAp1 by aminopeptidase A/I	pearson			log2(FC)	consensus per regulator
-	pepA		Transcription-Factor-Binding	partially-restored +		0.094339739	0_evo04_0_11_evo04tpiA		0-2-1	Regulation of carAp1 by aminopeptidase A/I	pearson			log2(FC)	consensus per regulator
-	pepA		Transcription-Factor-Binding	partially-restored +		0.027179541	0_evo04_0_11_evo04tpiAEvo01		0-2-1	Regulation of carAp1 by aminopeptidase A/I	pearson			log2(FC)	consensus per regulator
-	pepA		Transcription-Factor-Binding	partially-restored +		0.026959298	0_evo04_0_11_evo04tpiAEvo02		0-2-1	Regulation of carAp1 by aminopeptidase A/I	pearson			log2(FC)	consensus per regulator
-	pepA		Transcription-Factor-Binding	unrestored +		0.027283336	0_evo04_0_11_evo04tpiAEvo03		0-1-1	Regulation of carAp1 by aminopeptidase A/I	pearson			log2(FC)	consensus per regulator
-	pepA		Transcription-Factor-Binding	partially-restored +		0.026764534	0_evo04_0_11_evo04tpiAEvo04		0-2-1	Regulation of carAp1 by aminopeptidase A/I	pearson			log2(FC)	consensus per regulator
+	ammonium		Regulation-of-Enzyme-Activity	restored fast +		0.886666667	0_evo04_0_11		0-1-0	Regulation of tryptophanase by ammonium	pearson	nh4_c		log2(FC)	consensus per regulator
+	ammonium		Regulation-of-Enzyme-Activity	restored fast +		0.303333333	0_evo04_0_11_evo04pgi		0-1-0	Regulation of tryptophanase by ammonium	pearson	nh4_c		log2(FC)	consensus per regulator
+	ammonium		Regulation-of-Enzyme-Activity	restored fast +		0.043333333	0_evo04_0_11_evo04pgiEvo01		0-1-0	Regulation of tryptophanase by ammonium	pearson	nh4_c		log2(FC)	consensus per regulator
+	ammonium		Regulation-of-Enzyme-Activity	restored fast +		0.043333333	0_evo04_0_11_evo04pgiEvo02		0-1-0	Regulation of tryptophanase by ammonium	pearson	nh4_c		log2(FC)	consensus per regulator
+	ammonium		Regulation-of-Enzyme-Activity	restored fast +		0.043333333	0_evo04_0_11_evo04pgiEvo03		0-1-0	Regulation of tryptophanase by ammonium	pearson	nh4_c		log2(FC)	consensus per regulator
+	ammonium		Regulation-of-Enzyme-Activity	restored fast +		0.043333333	0_evo04_0_11_evo04pgiEvo04		0-1-0	Regulation of tryptophanase by ammonium	pearson	nh4_c		log2(FC)	consensus per regulator
+	ammonium		Regulation-of-Enzyme-Activity	unrestored +		0.043331228	0_evo04_0_11_evo04pgiEvo05		0-1-1	Regulation of tryptophanase by ammonium	pearson	nh4_c		log2(FC)	consensus per regulator
+	ammonium		Regulation-of-Enzyme-Activity	restored fast +		0.043333333	0_evo04_0_11_evo04pgiEvo06		0-1-0	Regulation of tryptophanase by ammonium	pearson	nh4_c		log2(FC)	consensus per regulator
+	ammonium		Regulation-of-Enzyme-Activity	restored fast +		0.043333333	0_evo04_0_11_evo04pgiEvo07		0-1-0	Regulation of tryptophanase by ammonium	pearson	nh4_c		log2(FC)	consensus per regulator
+	ammonium		Regulation-of-Enzyme-Activity	restored fast +		0.043333333	0_evo04_0_11_evo04pgiEvo08		0-1-0	Regulation of tryptophanase by ammonium	pearson	nh4_c		log2(FC)	consensus per regulator
+	ammonium		Regulation-of-Enzyme-Activity	restored fast +		0.333333333	0_evo04_0_11_evo04ptsHIcrr		0-1-0	Regulation of tryptophanase by ammonium	pearson	nh4_c		log2(FC)	consensus per regulator
+	ammonium		Regulation-of-Enzyme-Activity	restored fast +		0.083333333	0_evo04_0_11_evo04ptsHIcrrEvo01		0-1-0	Regulation of tryptophanase by ammonium	pearson	nh4_c		log2(FC)	consensus per regulator
+	ammonium		Regulation-of-Enzyme-Activity	restored fast +		0.083333333	0_evo04_0_11_evo04ptsHIcrrEvo02		0-1-0	Regulation of tryptophanase by ammonium	pearson	nh4_c		log2(FC)	consensus per regulator
+	ammonium		Regulation-of-Enzyme-Activity	restored fast +		0.083333333	0_evo04_0_11_evo04ptsHIcrrEvo03		0-1-0	Regulation of tryptophanase by ammonium	pearson	nh4_c		log2(FC)	consensus per regulator
+	ammonium		Regulation-of-Enzyme-Activity	restored fast +		0.083333333	0_evo04_0_11_evo04ptsHIcrrEvo04		0-1-0	Regulation of tryptophanase by ammonium	pearson	nh4_c		log2(FC)	consensus per regulator
+	ammonium		Regulation-of-Enzyme-Activity	restored fast +		0.25	0_evo04_0_11_evo04tpiA		0-1-0	Regulation of tryptophanase by ammonium	pearson	nh4_c		log2(FC)	consensus per regulator
+	ammonium		Regulation-of-Enzyme-Activity	restored fast +		0.083333333	0_evo04_0_11_evo04tpiAEvo01		0-1-0	Regulation of tryptophanase by ammonium	pearson	nh4_c		log2(FC)	consensus per regulator
+	ammonium		Regulation-of-Enzyme-Activity	partially-restored +		0.083310511	0_evo04_0_11_evo04tpiAEvo02		0-2-1	Regulation of tryptophanase by ammonium	pearson	nh4_c		log2(FC)	consensus per regulator
+	ammonium		Regulation-of-Enzyme-Activity	restored fast +		0.083333333	0_evo04_0_11_evo04tpiAEvo03		0-1-0	Regulation of tryptophanase by ammonium	pearson	nh4_c		log2(FC)	consensus per regulator
+	ammonium		Regulation-of-Enzyme-Activity	restored fast +		0.083333333	0_evo04_0_11_evo04tpiAEvo04		0-1-0	Regulation of tryptophanase by ammonium	pearson	nh4_c		log2(FC)	consensus per regulator
-	AMP		Regulation-of-Enzyme-Activity	restored fast +		2.323284359	0_evo04_0_11		0-1-0	Regulation of ribose-phosphate diphosphokinase by AMP	pearson	amp_c	(:UNCOMPETITIVE)	log2(FC)	consensus per regulator
-	AMP		Regulation-of-Enzyme-Activity	restored fast +		0.81675	0_evo04_0_11_evo04gnd		0-1-0	Regulation of ribose-phosphate diphosphokinase by AMP	pearson	amp_c	(:UNCOMPETITIVE)	log2(FC)	consensus per regulator
-	AMP		Regulation-of-Enzyme-Activity	restored fast +		0.27225	0_evo04_0_11_evo04gndEvo01		0-1-0	Regulation of ribose-phosphate diphosphokinase by AMP	pearson	amp_c	(:UNCOMPETITIVE)	log2(FC)	consensus per regulator
-	AMP		Regulation-of-Enzyme-Activity	restored fast +		0.27225	0_evo04_0_11_evo04gndEvo02		0-1-0	Regulation of ribose-phosphate diphosphokinase by AMP	pearson	amp_c	(:UNCOMPETITIVE)	log2(FC)	consensus per regulator
-	AMP		Regulation-of-Enzyme-Activity	restored fast +		0.27225	0_evo04_0_11_evo04gndEvo03		0-1-0	Regulation of ribose-phosphate diphosphokinase by AMP	pearson	amp_c	(:UNCOMPETITIVE)	log2(FC)	consensus per regulator
-	AMP		Regulation-of-Enzyme-Activity	unrestored -		0.223987244	0_evo04_0_11_evo04pgi		1-0-0	Regulation of acetyl-CoA synthetase (AMP-forming) by AMP	pearson	amp_c		log2(FC)	consensus per regulator
-	AMP		Regulation-of-Enzyme-Activity	unrestored -		0.032358201	0_evo04_0_11_evo04pgiEvo01		1-0-0	Regulation of acetyl-CoA synthetase (AMP-forming) by AMP	pearson	amp_c		log2(FC)	consensus per regulator
-	AMP		Regulation-of-Enzyme-Activity	unrestored -		0.032495933	0_evo04_0_11_evo04pgiEvo02		1-0-0	Regulation of acetyl-CoA synthetase (AMP-forming) by AMP	pearson	amp_c		log2(FC)	consensus per regulator
-	AMP		Regulation-of-Enzyme-Activity	unrestored -		0.032176549	0_evo04_0_11_evo04pgiEvo03		1-0-0	Regulation of acetyl-CoA synthetase (AMP-forming) by AMP	pearson	amp_c		log2(FC)	consensus per regulator
-	AMP		Regulation-of-Enzyme-Activity	partially-restored -		0.032260217	0_evo04_0_11_evo04pgiEvo04		2-0-1	Regulation of acetyl-CoA synthetase (AMP-forming) by AMP	pearson	amp_c		log2(FC)	consensus per regulator
-	AMP		Regulation-of-Enzyme-Activity	unrestored -		0.032451213	0_evo04_0_11_evo04pgiEvo05		1-0-0	Regulation of acetyl-CoA synthetase (AMP-forming) by AMP	pearson	amp_c		log2(FC)	consensus per regulator
-	AMP		Regulation-of-Enzyme-Activity	unrestored -		0.032011768	0_evo04_0_11_evo04pgiEvo06		1-0-0	Regulation of acetyl-CoA synthetase (AMP-forming) by AMP	pearson	amp_c		log2(FC)	consensus per regulator
-	AMP		Regulation-of-Enzyme-Activity	partially-restored -		0.031920996	0_evo04_0_11_evo04pgiEvo07		2-0-1	Regulation of acetyl-CoA synthetase (AMP-forming) by AMP	pearson	amp_c		log2(FC)	consensus per regulator
-	AMP		Regulation-of-Enzyme-Activity	unrestored -		0.031795501	0_evo04_0_11_evo04pgiEvo08		1-0-0	Regulation of acetyl-CoA synthetase (AMP-forming) by AMP	pearson	amp_c		log2(FC)	consensus per regulator
-	AMP		Regulation-of-Enzyme-Activity	restored fast +		0.573003108	0_evo04_0_11_evo04ptsHIcrr		0-1-0	Regulation of ribose-phosphate diphosphokinase by AMP	pearson	amp_c	(:UNCOMPETITIVE)	log2(FC)	consensus per regulator
-	AMP		Regulation-of-Enzyme-Activity	restored fast +		0.143396343	0_evo04_0_11_evo04ptsHIcrrEvo01		0-1-0	Regulation of ribose-phosphate diphosphokinase by AMP	pearson	amp_c	(:UNCOMPETITIVE)	log2(FC)	consensus per regulator
-	AMP		Regulation-of-Enzyme-Activity	restored fast +		0.142630859	0_evo04_0_11_evo04ptsHIcrrEvo02		0-1-0	Regulation of ribose-phosphate diphosphokinase by AMP	pearson	amp_c	(:UNCOMPETITIVE)	log2(FC)	consensus per regulator
-	AMP		Regulation-of-Enzyme-Activity	restored fast +		0.14375	0_evo04_0_11_evo04ptsHIcrrEvo03		0-1-0	Regulation of ribose-phosphate diphosphokinase by AMP	pearson	amp_c	(:UNCOMPETITIVE)	log2(FC)	consensus per regulator
-	AMP		Regulation-of-Enzyme-Activity	restored fast +		0.143225905	0_evo04_0_11_evo04ptsHIcrrEvo04		0-1-0	Regulation of ribose-phosphate diphosphokinase by AMP	pearson	amp_c	(:UNCOMPETITIVE)	log2(FC)	consensus per regulator
-	AMP		Regulation-of-Enzyme-Activity	restored fast +		0.81675	0_evo04_0_11_evo04sdhCB		0-1-0	Regulation of ribose-phosphate diphosphokinase by AMP	pearson	amp_c	(:UNCOMPETITIVE)	log2(FC)	consensus per regulator
-	AMP		Regulation-of-Enzyme-Activity	restored fast +		0.27225	0_evo04_0_11_evo04sdhCBEvo01		0-1-0	Regulation of ribose-phosphate diphosphokinase by AMP	pearson	amp_c	(:UNCOMPETITIVE)	log2(FC)	consensus per regulator
-	AMP		Regulation-of-Enzyme-Activity	restored fast +		0.27225	0_evo04_0_11_evo04sdhCBEvo02		0-1-0	Regulation of ribose-phosphate diphosphokinase by AMP	pearson	amp_c	(:UNCOMPETITIVE)	log2(FC)	consensus per regulator
-	AMP		Regulation-of-Enzyme-Activity	restored fast +		0.27225	0_evo04_0_11_evo04sdhCBEvo03		0-1-0	Regulation of ribose-phosphate diphosphokinase by AMP	pearson	amp_c	(:UNCOMPETITIVE)	log2(FC)	consensus per regulator
-	AMP		Regulation-of-Enzyme-Activity	restored fast -		0.183856264	0_evo04_0_11_evo04tpiA		1-0-1	Regulation of acetyl-CoA synthetase (AMP-forming) by AMP	pearson	amp_c		log2(FC)	consensus per regulator
-	AMP		Regulation-of-Enzyme-Activity	partially-restored -		0.061485179	0_evo04_0_11_evo04tpiAEvo01		2-0-1	Regulation of acetyl-CoA synthetase (AMP-forming) by AMP	pearson	amp_c		log2(FC)	consensus per regulator
-	AMP		Regulation-of-Enzyme-Activity	unrestored -		0.061026295	0_evo04_0_11_evo04tpiAEvo02		1-0-0	Regulation of acetyl-CoA synthetase (AMP-forming) by AMP	pearson	amp_c		log2(FC)	consensus per regulator
-	AMP		Regulation-of-Enzyme-Activity	restored fast -		0.0625	0_evo04_0_11_evo04tpiAEvo03		1-0-1	Regulation of acetyl-CoA synthetase (AMP-forming) by AMP	pearson	amp_c		log2(FC)	consensus per regulator
-	AMP		Regulation-of-Enzyme-Activity	restored fast -		0.0625	0_evo04_0_11_evo04tpiAEvo04		1-0-1	Regulation of acetyl-CoA synthetase (AMP-forming) by AMP	pearson	amp_c		log2(FC)	consensus per regulator
-	AMP-PCP		Regulation-of-Enzyme-Activity	restored fast +		1.243333333	0_evo04_0_11		0-1-0	Regulation of phosphoribosylamine-glycine ligase by AMP-PCP	pearson		(:COMPETITIVE)	log2(FC)	consensus per regulator
-	AMP-PCP		Regulation-of-Enzyme-Activity	restored fast +		0.33	0_evo04_0_11_evo04gnd		0-1-0	Regulation of phosphoribosylamine-glycine ligase by AMP-PCP	pearson		(:COMPETITIVE)	log2(FC)	consensus per regulator
-	AMP-PCP		Regulation-of-Enzyme-Activity	restored fast +		0.11	0_evo04_0_11_evo04gndEvo01		0-1-0	Regulation of phosphoribosylamine-glycine ligase by AMP-PCP	pearson		(:COMPETITIVE)	log2(FC)	consensus per regulator
-	AMP-PCP		Regulation-of-Enzyme-Activity	restored fast +		0.11	0_evo04_0_11_evo04gndEvo02		0-1-0	Regulation of phosphoribosylamine-glycine ligase by AMP-PCP	pearson		(:COMPETITIVE)	log2(FC)	consensus per regulator
-	AMP-PCP		Regulation-of-Enzyme-Activity	restored fast +		0.11	0_evo04_0_11_evo04gndEvo03		0-1-0	Regulation of phosphoribosylamine-glycine ligase by AMP-PCP	pearson		(:COMPETITIVE)	log2(FC)	consensus per regulator
-	AMP-PCP		Regulation-of-Enzyme-Activity	restored fast +		0.333333333	0_evo04_0_11_evo04ptsHIcrr		0-1-0	Regulation of phosphoribosylamine-glycine ligase by AMP-PCP	pearson		(:COMPETITIVE)	log2(FC)	consensus per regulator
-	AMP-PCP		Regulation-of-Enzyme-Activity	restored fast +		0.083333333	0_evo04_0_11_evo04ptsHIcrrEvo01		0-1-0	Regulation of phosphoribosylamine-glycine ligase by AMP-PCP	pearson		(:COMPETITIVE)	log2(FC)	consensus per regulator
-	AMP-PCP		Regulation-of-Enzyme-Activity	restored fast +		0.083333333	0_evo04_0_11_evo04ptsHIcrrEvo02		0-1-0	Regulation of phosphoribosylamine-glycine ligase by AMP-PCP	pearson		(:COMPETITIVE)	log2(FC)	consensus per regulator
-	AMP-PCP		Regulation-of-Enzyme-Activity	restored fast +		0.083333333	0_evo04_0_11_evo04ptsHIcrrEvo03		0-1-0	Regulation of phosphoribosylamine-glycine ligase by AMP-PCP	pearson		(:COMPETITIVE)	log2(FC)	consensus per regulator
-	AMP-PCP		Regulation-of-Enzyme-Activity	restored fast +		0.083333333	0_evo04_0_11_evo04ptsHIcrrEvo04		0-1-0	Regulation of phosphoribosylamine-glycine ligase by AMP-PCP	pearson		(:COMPETITIVE)	log2(FC)	consensus per regulator
-	AMP-PCP		Regulation-of-Enzyme-Activity	restored fast +		0.33	0_evo04_0_11_evo04sdhCB		0-1-0	Regulation of phosphoribosylamine-glycine ligase by AMP-PCP	pearson		(:COMPETITIVE)	log2(FC)	consensus per regulator
-	AMP-PCP		Regulation-of-Enzyme-Activity	restored fast +		0.11	0_evo04_0_11_evo04sdhCBEvo01		0-1-0	Regulation of phosphoribosylamine-glycine ligase by AMP-PCP	pearson		(:COMPETITIVE)	log2(FC)	consensus per regulator
-	AMP-PCP		Regulation-of-Enzyme-Activity	restored fast +		0.11	0_evo04_0_11_evo04sdhCBEvo02		0-1-0	Regulation of phosphoribosylamine-glycine ligase by AMP-PCP	pearson		(:COMPETITIVE)	log2(FC)	consensus per regulator
-	AMP-PCP		Regulation-of-Enzyme-Activity	restored fast +		0.11	0_evo04_0_11_evo04sdhCBEvo03		0-1-0	Regulation of phosphoribosylamine-glycine ligase by AMP-PCP	pearson		(:COMPETITIVE)	log2(FC)	consensus per regulator
-	AMP-PCP		Regulation-of-Enzyme-Activity	restored fast +		0.25	0_evo04_0_11_evo04tpiA		0-1-0	Regulation of phosphoribosylamine-glycine ligase by AMP-PCP	pearson		(:COMPETITIVE)	log2(FC)	consensus per regulator
-	AMP-PCP		Regulation-of-Enzyme-Activity	restored fast +		0.083333333	0_evo04_0_11_evo04tpiAEvo01		0-1-0	Regulation of phosphoribosylamine-glycine ligase by AMP-PCP	pearson		(:COMPETITIVE)	log2(FC)	consensus per regulator
-	AMP-PCP		Regulation-of-Enzyme-Activity	restored fast +		0.083333333	0_evo04_0_11_evo04tpiAEvo02		0-1-0	Regulation of phosphoribosylamine-glycine ligase by AMP-PCP	pearson		(:COMPETITIVE)	log2(FC)	consensus per regulator
-	AMP-PCP		Regulation-of-Enzyme-Activity	unrestored +		0.081066403	0_evo04_0_11_evo04tpiAEvo03		0-1-1	Regulation of phosphoribosylamine-glycine ligase by AMP-PCP	pearson		(:COMPETITIVE)	log2(FC)	consensus per regulator
-	AMP-PCP		Regulation-of-Enzyme-Activity	restored fast +		0.083333333	0_evo04_0_11_evo04tpiAEvo04		0-1-0	Regulation of phosphoribosylamine-glycine ligase by AMP-PCP	pearson		(:COMPETITIVE)	log2(FC)	consensus per regulator
-	an aminoalkylphosphinate		Regulation-of-Enzyme-Activity	restored fast -		0.66	0_evo04_0_11		1-0-1	Regulation of D-alanine-D-alanine ligase A by an aminoalkylphosphinate	pearson			log2(FC)	consensus per regulator
-	an aminoalkylphosphinate		Regulation-of-Enzyme-Activity	restored fast -		0.33	0_evo04_0_11_evo04gnd		1-0-1	Regulation of D-alanine-D-alanine ligase A by an aminoalkylphosphinate	pearson			log2(FC)	consensus per regulator
-	an aminoalkylphosphinate		Regulation-of-Enzyme-Activity	restored fast -		0.11	0_evo04_0_11_evo04gndEvo01		1-0-1	Regulation of D-alanine-D-alanine ligase A by an aminoalkylphosphinate	pearson			log2(FC)	consensus per regulator
-	an aminoalkylphosphinate		Regulation-of-Enzyme-Activity	restored fast -		0.11	0_evo04_0_11_evo04gndEvo02		1-0-1	Regulation of D-alanine-D-alanine ligase A by an aminoalkylphosphinate	pearson			log2(FC)	consensus per regulator
-	an aminoalkylphosphinate		Regulation-of-Enzyme-Activity	restored fast -		0.11	0_evo04_0_11_evo04gndEvo03		1-0-1	Regulation of D-alanine-D-alanine ligase A by an aminoalkylphosphinate	pearson			log2(FC)	consensus per regulator
-	an aminoalkylphosphinate		Regulation-of-Enzyme-Activity	novel -		0.083333333	0_evo04_0_11_evo04ptsHIcrr		1/1/2000	Regulation of D-alanine-D-alanine ligase A by an aminoalkylphosphinate	pearson			log2(FC)	consensus per regulator
-	an aminoalkylphosphinate		Regulation-of-Enzyme-Activity	novel -		0.083333333	0_evo04_0_11_evo04ptsHIcrrEvo03		1/1/2000	Regulation of D-alanine-D-alanine ligase A by an aminoalkylphosphinate	pearson			log2(FC)	consensus per regulator
-	an aminoalkylphosphinate		Regulation-of-Enzyme-Activity	restored fast -		0.33	0_evo04_0_11_evo04sdhCB		1-0-1	Regulation of D-alanine-D-alanine ligase A by an aminoalkylphosphinate	pearson			log2(FC)	consensus per regulator
-	an aminoalkylphosphinate		Regulation-of-Enzyme-Activity	restored fast -		0.11	0_evo04_0_11_evo04sdhCBEvo01		1-0-1	Regulation of D-alanine-D-alanine ligase A by an aminoalkylphosphinate	pearson			log2(FC)	consensus per regulator
-	an aminoalkylphosphinate		Regulation-of-Enzyme-Activity	restored fast -		0.11	0_evo04_0_11_evo04sdhCBEvo02		1-0-1	Regulation of D-alanine-D-alanine ligase A by an aminoalkylphosphinate	pearson			log2(FC)	consensus per regulator
-	an aminoalkylphosphinate		Regulation-of-Enzyme-Activity	restored fast -		0.11	0_evo04_0_11_evo04sdhCBEvo03		1-0-1	Regulation of D-alanine-D-alanine ligase A by an aminoalkylphosphinate	pearson			log2(FC)	consensus per regulator
+	an L-1-phosphatidyl-<i>sn</i>-glycerol		Regulation-of-Enzyme-Activity	restored fast -		0.487284359	0_evo04_0_11		1-0-1	Regulation of malate:quinone oxidoreductase by an L-1-phosphatidyl-<i>sn</i>-glycerol	pearson			log2(FC)	consensus per regulator
+	an L-1-phosphatidyl-<i>sn</i>-glycerol		Regulation-of-Enzyme-Activity	restored fast -		0.12375	0_evo04_0_11_evo04gnd		1-0-1	Regulation of malate:quinone oxidoreductase by an L-1-phosphatidyl-<i>sn</i>-glycerol	pearson			log2(FC)	consensus per regulator
+	an L-1-phosphatidyl-<i>sn</i>-glycerol		Regulation-of-Enzyme-Activity	restored fast -		0.04125	0_evo04_0_11_evo04gndEvo01		1-0-1	Regulation of malate:quinone oxidoreductase by an L-1-phosphatidyl-<i>sn</i>-glycerol	pearson			log2(FC)	consensus per regulator
+	an L-1-phosphatidyl-<i>sn</i>-glycerol		Regulation-of-Enzyme-Activity	restored fast -		0.04125	0_evo04_0_11_evo04gndEvo02		1-0-1	Regulation of malate:quinone oxidoreductase by an L-1-phosphatidyl-<i>sn</i>-glycerol	pearson			log2(FC)	consensus per regulator
+	an L-1-phosphatidyl-<i>sn</i>-glycerol		Regulation-of-Enzyme-Activity	restored fast -		0.04125	0_evo04_0_11_evo04gndEvo03		1-0-1	Regulation of malate:quinone oxidoreductase by an L-1-phosphatidyl-<i>sn</i>-glycerol	pearson			log2(FC)	consensus per regulator
+	an L-1-phosphatidyl-<i>sn</i>-glycerol		Regulation-of-Enzyme-Activity	unrestored -		0.12787045	0_evo04_0_11_evo04pgi		1-0-0	Regulation of malate:quinone oxidoreductase by an L-1-phosphatidyl-<i>sn</i>-glycerol	pearson			log2(FC)	consensus per regulator
+	an L-1-phosphatidyl-<i>sn</i>-glycerol		Regulation-of-Enzyme-Activity	unrestored -		0.016007368	0_evo04_0_11_evo04pgiEvo01		1-0-0	Regulation of malate:quinone oxidoreductase by an L-1-phosphatidyl-<i>sn</i>-glycerol	pearson			log2(FC)	consensus per regulator
+	an L-1-phosphatidyl-<i>sn</i>-glycerol		Regulation-of-Enzyme-Activity	unrestored -		0.016003569	0_evo04_0_11_evo04pgiEvo02		1-0-0	Regulation of malate:quinone oxidoreductase by an L-1-phosphatidyl-<i>sn</i>-glycerol	pearson			log2(FC)	consensus per regulator
+	an L-1-phosphatidyl-<i>sn</i>-glycerol		Regulation-of-Enzyme-Activity	unrestored -		0.016171575	0_evo04_0_11_evo04pgiEvo03		1-0-0	Regulation of malate:quinone oxidoreductase by an L-1-phosphatidyl-<i>sn</i>-glycerol	pearson			log2(FC)	consensus per regulator
+	an L-1-phosphatidyl-<i>sn</i>-glycerol		Regulation-of-Enzyme-Activity	partially-restored -		0.015939211	0_evo04_0_11_evo04pgiEvo04		2-0-1	Regulation of malate:quinone oxidoreductase by an L-1-phosphatidyl-<i>sn</i>-glycerol	pearson			log2(FC)	consensus per regulator
+	an L-1-phosphatidyl-<i>sn</i>-glycerol		Regulation-of-Enzyme-Activity	unrestored -		0.016163504	0_evo04_0_11_evo04pgiEvo05		1-0-0	Regulation of malate:quinone oxidoreductase by an L-1-phosphatidyl-<i>sn</i>-glycerol	pearson			log2(FC)	consensus per regulator
+	an L-1-phosphatidyl-<i>sn</i>-glycerol		Regulation-of-Enzyme-Activity	unrestored -		0.01624513	0_evo04_0_11_evo04pgiEvo06		1-0-0	Regulation of malate:quinone oxidoreductase by an L-1-phosphatidyl-<i>sn</i>-glycerol	pearson			log2(FC)	consensus per regulator
+	an L-1-phosphatidyl-<i>sn</i>-glycerol		Regulation-of-Enzyme-Activity	unrestored -		0.016005979	0_evo04_0_11_evo04pgiEvo07		1-0-0	Regulation of malate:quinone oxidoreductase by an L-1-phosphatidyl-<i>sn</i>-glycerol	pearson			log2(FC)	consensus per regulator
+	an L-1-phosphatidyl-<i>sn</i>-glycerol		Regulation-of-Enzyme-Activity	unrestored -		0.015888104	0_evo04_0_11_evo04pgiEvo08		1-0-0	Regulation of malate:quinone oxidoreductase by an L-1-phosphatidyl-<i>sn</i>-glycerol	pearson			log2(FC)	consensus per regulator
+	an L-1-phosphatidyl-<i>sn</i>-glycerol		Regulation-of-Enzyme-Activity	restored fast -		0.123003108	0_evo04_0_11_evo04ptsHIcrr		1-0-1	Regulation of malate:quinone oxidoreductase by an L-1-phosphatidyl-<i>sn</i>-glycerol	pearson			log2(FC)	consensus per regulator
+	an L-1-phosphatidyl-<i>sn</i>-glycerol		Regulation-of-Enzyme-Activity	restored fast -		0.030896343	0_evo04_0_11_evo04ptsHIcrrEvo01		1-0-1	Regulation of malate:quinone oxidoreductase by an L-1-phosphatidyl-<i>sn</i>-glycerol	pearson			log2(FC)	consensus per regulator
+	an L-1-phosphatidyl-<i>sn</i>-glycerol		Regulation-of-Enzyme-Activity	partially-restored -		0.030238176	0_evo04_0_11_evo04ptsHIcrrEvo02		2-0-1	Regulation of malate:quinone oxidoreductase by an L-1-phosphatidyl-<i>sn</i>-glycerol	pearson			log2(FC)	consensus per regulator
+	an L-1-phosphatidyl-<i>sn</i>-glycerol		Regulation-of-Enzyme-Activity	restored fast -		0.03125	0_evo04_0_11_evo04ptsHIcrrEvo03		1-0-1	Regulation of malate:quinone oxidoreductase by an L-1-phosphatidyl-<i>sn</i>-glycerol	pearson			log2(FC)	consensus per regulator
+	an L-1-phosphatidyl-<i>sn</i>-glycerol		Regulation-of-Enzyme-Activity	restored fast -		0.030725905	0_evo04_0_11_evo04ptsHIcrrEvo04		1-0-1	Regulation of malate:quinone oxidoreductase by an L-1-phosphatidyl-<i>sn</i>-glycerol	pearson			log2(FC)	consensus per regulator
+	an L-1-phosphatidyl-<i>sn</i>-glycerol		Regulation-of-Enzyme-Activity	restored fast -		0.12375	0_evo04_0_11_evo04sdhCB		1-0-1	Regulation of malate:quinone oxidoreductase by an L-1-phosphatidyl-<i>sn</i>-glycerol	pearson			log2(FC)	consensus per regulator
+	an L-1-phosphatidyl-<i>sn</i>-glycerol		Regulation-of-Enzyme-Activity	restored fast -		0.04125	0_evo04_0_11_evo04sdhCBEvo01		1-0-1	Regulation of malate:quinone oxidoreductase by an L-1-phosphatidyl-<i>sn</i>-glycerol	pearson			log2(FC)	consensus per regulator
+	an L-1-phosphatidyl-<i>sn</i>-glycerol		Regulation-of-Enzyme-Activity	restored fast -		0.04125	0_evo04_0_11_evo04sdhCBEvo02		1-0-1	Regulation of malate:quinone oxidoreductase by an L-1-phosphatidyl-<i>sn</i>-glycerol	pearson			log2(FC)	consensus per regulator
+	an L-1-phosphatidyl-<i>sn</i>-glycerol		Regulation-of-Enzyme-Activity	restored fast -		0.04125	0_evo04_0_11_evo04sdhCBEvo03		1-0-1	Regulation of malate:quinone oxidoreductase by an L-1-phosphatidyl-<i>sn</i>-glycerol	pearson			log2(FC)	consensus per regulator
+	an L-1-phosphatidyl-<i>sn</i>-glycerol		Regulation-of-Enzyme-Activity	partially-restored -		0.122946928	0_evo04_0_11_evo04tpiA		2-0-1	Regulation of malate:quinone oxidoreductase by an L-1-phosphatidyl-<i>sn</i>-glycerol	pearson			log2(FC)	consensus per regulator
+	an L-1-phosphatidyl-<i>sn</i>-glycerol		Regulation-of-Enzyme-Activity	partially-restored -		0.03024973	0_evo04_0_11_evo04tpiAEvo01		2-0-1	Regulation of malate:quinone oxidoreductase by an L-1-phosphatidyl-<i>sn</i>-glycerol	pearson			log2(FC)	consensus per regulator
+	an L-1-phosphatidyl-<i>sn</i>-glycerol		Regulation-of-Enzyme-Activity	partially-restored -		0.031210857	0_evo04_0_11_evo04tpiAEvo02		2-0-1	Regulation of malate:quinone oxidoreductase by an L-1-phosphatidyl-<i>sn</i>-glycerol	pearson			log2(FC)	consensus per regulator
+	an L-1-phosphatidyl-<i>sn</i>-glycerol		Regulation-of-Enzyme-Activity	partially-restored -		0.030712049	0_evo04_0_11_evo04tpiAEvo03		2-0-1	Regulation of malate:quinone oxidoreductase by an L-1-phosphatidyl-<i>sn</i>-glycerol	pearson			log2(FC)	consensus per regulator
+	an L-1-phosphatidyl-<i>sn</i>-glycerol		Regulation-of-Enzyme-Activity	partially-restored -		0.030774292	0_evo04_0_11_evo04tpiAEvo04		2-0-1	Regulation of malate:quinone oxidoreductase by an L-1-phosphatidyl-<i>sn</i>-glycerol	pearson			log2(FC)	consensus per regulator
-	an L-isoleucyl-[tRNA<SUP>ile</SUP>]		Ribosome-Mediated-Attenuation	novel -		0.121851852	0_evo04_0_11		1/1/2000	Regulation of ilvL attenuator by an L-isoleucyl-[tRNA<SUP>ile</SUP>]	pearson			log2(FC)	consensus per regulator
-	an L-isoleucyl-[tRNA<SUP>ile</SUP>]		Ribosome-Mediated-Attenuation	novel -		0.024444444	0_evo04_0_11_evo04gnd		1/1/2000	Regulation of ilvL attenuator by an L-isoleucyl-[tRNA<SUP>ile</SUP>]	pearson			log2(FC)	consensus per regulator
-	an L-isoleucyl-[tRNA<SUP>ile</SUP>]		Ribosome-Mediated-Attenuation	novel -		0.012222222	0_evo04_0_11_evo04gndEvo02		1/1/2000	Regulation of ilvL attenuator by an L-isoleucyl-[tRNA<SUP>ile</SUP>]	pearson			log2(FC)	consensus per regulator
-	an L-isoleucyl-[tRNA<SUP>ile</SUP>]		Ribosome-Mediated-Attenuation	novel -		0.012222222	0_evo04_0_11_evo04gndEvo03		1/1/2000	Regulation of ilvL attenuator by an L-isoleucyl-[tRNA<SUP>ile</SUP>]	pearson			log2(FC)	consensus per regulator
-	an L-isoleucyl-[tRNA<SUP>ile</SUP>]		Ribosome-Mediated-Attenuation	novel -		0.004814815	0_evo04_0_11_evo04pgi		1/1/2000	Regulation of ilvL attenuator by an L-isoleucyl-[tRNA<SUP>ile</SUP>]	pearson			log2(FC)	consensus per regulator
-	an L-isoleucyl-[tRNA<SUP>ile</SUP>]		Ribosome-Mediated-Attenuation	novel -		0.004814815	0_evo04_0_11_evo04pgiEvo04		1/1/2000	Regulation of ilvL attenuator by an L-isoleucyl-[tRNA<SUP>ile</SUP>]	pearson			log2(FC)	consensus per regulator
-	an L-isoleucyl-[tRNA<SUP>ile</SUP>]		Ribosome-Mediated-Attenuation	novel -		0.046296296	0_evo04_0_11_evo04ptsHIcrr		1/1/2000	Regulation of ilvL attenuator by an L-isoleucyl-[tRNA<SUP>ile</SUP>]	pearson			log2(FC)	consensus per regulator
-	an L-isoleucyl-[tRNA<SUP>ile</SUP>]		Ribosome-Mediated-Attenuation	novel -		0.023148148	0_evo04_0_11_evo04ptsHIcrrEvo02		1/1/2000	Regulation of ilvL attenuator by an L-isoleucyl-[tRNA<SUP>ile</SUP>]	pearson			log2(FC)	consensus per regulator
-	an L-isoleucyl-[tRNA<SUP>ile</SUP>]		Ribosome-Mediated-Attenuation	novel +		0.009259259	0_evo04_0_11_evo04ptsHIcrrEvo03		0-0-1	Regulation of ilvL attenuator by an L-isoleucyl-[tRNA<SUP>ile</SUP>]	pearson			log2(FC)	consensus per regulator
-	an L-isoleucyl-[tRNA<SUP>ile</SUP>]		Ribosome-Mediated-Attenuation	novel -		0.023148148	0_evo04_0_11_evo04ptsHIcrrEvo04		1/1/2000	Regulation of ilvL attenuator by an L-isoleucyl-[tRNA<SUP>ile</SUP>]	pearson			log2(FC)	consensus per regulator
-	an L-isoleucyl-[tRNA<SUP>ile</SUP>]		Ribosome-Mediated-Attenuation	restored fast -		0.024444444	0_evo04_0_11_evo04sdhCB		1-0-1	Regulation of ilvL attenuator by an L-isoleucyl-[tRNA<SUP>ile</SUP>]	pearson			log2(FC)	consensus per regulator
-	an L-isoleucyl-[tRNA<SUP>ile</SUP>]		Ribosome-Mediated-Attenuation	unrestored -		0.012192673	0_evo04_0_11_evo04sdhCBEvo01		1-0-0	Regulation of ilvL attenuator by an L-isoleucyl-[tRNA<SUP>ile</SUP>]	pearson			log2(FC)	consensus per regulator
-	an L-isoleucyl-[tRNA<SUP>ile</SUP>]		Ribosome-Mediated-Attenuation	restored fast -		0.012222222	0_evo04_0_11_evo04sdhCBEvo02		1-0-1	Regulation of ilvL attenuator by an L-isoleucyl-[tRNA<SUP>ile</SUP>]	pearson			log2(FC)	consensus per regulator
-	an L-isoleucyl-[tRNA<SUP>ile</SUP>]		Ribosome-Mediated-Attenuation	restored fast -		0.012222222	0_evo04_0_11_evo04sdhCBEvo03		1-0-1	Regulation of ilvL attenuator by an L-isoleucyl-[tRNA<SUP>ile</SUP>]	pearson			log2(FC)	consensus per regulator
-	an L-isoleucyl-[tRNA<SUP>ile</SUP>]		Ribosome-Mediated-Attenuation	novel -		0.046296296	0_evo04_0_11_evo04tpiA		1/1/2000	Regulation of ilvL attenuator by an L-isoleucyl-[tRNA<SUP>ile</SUP>]	pearson			log2(FC)	consensus per regulator
-	an L-isoleucyl-[tRNA<SUP>ile</SUP>]		Ribosome-Mediated-Attenuation	novel -		0.013888889	0_evo04_0_11_evo04tpiAEvo01		1/1/2000	Regulation of thrL attenuator by an L-isoleucyl-[tRNA<SUP>ile</SUP>]	pearson			log2(FC)	consensus per regulator
-	an L-isoleucyl-[tRNA<SUP>ile</SUP>]		Ribosome-Mediated-Attenuation	novel -		0.023148148	0_evo04_0_11_evo04tpiAEvo03		1/1/2000	Regulation of ilvL attenuator by an L-isoleucyl-[tRNA<SUP>ile</SUP>]	pearson			log2(FC)	consensus per regulator
-	an L-isoleucyl-[tRNA<SUP>ile</SUP>]		Ribosome-Mediated-Attenuation	novel -		0.009259259	0_evo04_0_11_evo04tpiAEvo04		1/1/2000	Regulation of ilvL attenuator by an L-isoleucyl-[tRNA<SUP>ile</SUP>]	pearson			log2(FC)	consensus per regulator
-	an L-leucyl-[tRNA<SUP>leu</SUP>]		Ribosome-Mediated-Attenuation	novel -		0.066296296	0_evo04_0_11		1/1/2000	Regulation of ilvL attenuator by an L-leucyl-[tRNA<SUP>leu</SUP>]	pearson			log2(FC)	consensus per regulator
-	an L-leucyl-[tRNA<SUP>leu</SUP>]		Ribosome-Mediated-Attenuation	novel -		0.024444444	0_evo04_0_11_evo04gnd		1/1/2000	Regulation of ilvL attenuator by an L-leucyl-[tRNA<SUP>leu</SUP>]	pearson			log2(FC)	consensus per regulator
-	an L-leucyl-[tRNA<SUP>leu</SUP>]		Ribosome-Mediated-Attenuation	novel -		0.012222222	0_evo04_0_11_evo04gndEvo02		1/1/2000	Regulation of ilvL attenuator by an L-leucyl-[tRNA<SUP>leu</SUP>]	pearson			log2(FC)	consensus per regulator
-	an L-leucyl-[tRNA<SUP>leu</SUP>]		Ribosome-Mediated-Attenuation	novel -		0.012222222	0_evo04_0_11_evo04gndEvo03		1/1/2000	Regulation of ilvL attenuator by an L-leucyl-[tRNA<SUP>leu</SUP>]	pearson			log2(FC)	consensus per regulator
-	an L-leucyl-[tRNA<SUP>leu</SUP>]		Ribosome-Mediated-Attenuation	novel -		0.004814815	0_evo04_0_11_evo04pgi		1/1/2000	Regulation of ilvL attenuator by an L-leucyl-[tRNA<SUP>leu</SUP>]	pearson			log2(FC)	consensus per regulator
-	an L-leucyl-[tRNA<SUP>leu</SUP>]		Ribosome-Mediated-Attenuation	novel -		0.004814815	0_evo04_0_11_evo04pgiEvo04		1/1/2000	Regulation of ilvL attenuator by an L-leucyl-[tRNA<SUP>leu</SUP>]	pearson			log2(FC)	consensus per regulator
-	an L-leucyl-[tRNA<SUP>leu</SUP>]		Ribosome-Mediated-Attenuation	novel -		0.018518519	0_evo04_0_11_evo04ptsHIcrr		1/1/2000	Regulation of ilvL attenuator by an L-leucyl-[tRNA<SUP>leu</SUP>]	pearson			log2(FC)	consensus per regulator
-	an L-leucyl-[tRNA<SUP>leu</SUP>]		Ribosome-Mediated-Attenuation	novel -		0.009259259	0_evo04_0_11_evo04ptsHIcrrEvo02		1/1/2000	Regulation of ilvL attenuator by an L-leucyl-[tRNA<SUP>leu</SUP>]	pearson			log2(FC)	consensus per regulator
-	an L-leucyl-[tRNA<SUP>leu</SUP>]		Ribosome-Mediated-Attenuation	novel +		0.009259259	0_evo04_0_11_evo04ptsHIcrrEvo03		0-0-1	Regulation of ilvL attenuator by an L-leucyl-[tRNA<SUP>leu</SUP>]	pearson			log2(FC)	consensus per regulator
-	an L-leucyl-[tRNA<SUP>leu</SUP>]		Ribosome-Mediated-Attenuation	novel -		0.009259259	0_evo04_0_11_evo04ptsHIcrrEvo04		1/1/2000	Regulation of ilvL attenuator by an L-leucyl-[tRNA<SUP>leu</SUP>]	pearson			log2(FC)	consensus per regulator
-	an L-leucyl-[tRNA<SUP>leu</SUP>]		Ribosome-Mediated-Attenuation	restored fast -		0.024444444	0_evo04_0_11_evo04sdhCB		1-0-1	Regulation of ilvL attenuator by an L-leucyl-[tRNA<SUP>leu</SUP>]	pearson			log2(FC)	consensus per regulator
-	an L-leucyl-[tRNA<SUP>leu</SUP>]		Ribosome-Mediated-Attenuation	unrestored -		0.012192673	0_evo04_0_11_evo04sdhCBEvo01		1-0-0	Regulation of ilvL attenuator by an L-leucyl-[tRNA<SUP>leu</SUP>]	pearson			log2(FC)	consensus per regulator
-	an L-leucyl-[tRNA<SUP>leu</SUP>]		Ribosome-Mediated-Attenuation	restored fast -		0.012222222	0_evo04_0_11_evo04sdhCBEvo02		1-0-1	Regulation of ilvL attenuator by an L-leucyl-[tRNA<SUP>leu</SUP>]	pearson			log2(FC)	consensus per regulator
-	an L-leucyl-[tRNA<SUP>leu</SUP>]		Ribosome-Mediated-Attenuation	restored fast -		0.012222222	0_evo04_0_11_evo04sdhCBEvo03		1-0-1	Regulation of ilvL attenuator by an L-leucyl-[tRNA<SUP>leu</SUP>]	pearson			log2(FC)	consensus per regulator
-	an L-leucyl-[tRNA<SUP>leu</SUP>]		Ribosome-Mediated-Attenuation	novel -		0.018518519	0_evo04_0_11_evo04tpiA		1/1/2000	Regulation of ilvL attenuator by an L-leucyl-[tRNA<SUP>leu</SUP>]	pearson			log2(FC)	consensus per regulator
-	an L-leucyl-[tRNA<SUP>leu</SUP>]		Ribosome-Mediated-Attenuation	novel -		0.009259259	0_evo04_0_11_evo04tpiAEvo03		1/1/2000	Regulation of ilvL attenuator by an L-leucyl-[tRNA<SUP>leu</SUP>]	pearson			log2(FC)	consensus per regulator
-	an L-leucyl-[tRNA<SUP>leu</SUP>]		Ribosome-Mediated-Attenuation	novel -		0.009259259	0_evo04_0_11_evo04tpiAEvo04		1/1/2000	Regulation of ilvL attenuator by an L-leucyl-[tRNA<SUP>leu</SUP>]	pearson			log2(FC)	consensus per regulator
-	an L-threonyl-[tRNA<SUP>thr</SUP>]		Ribosome-Mediated-Attenuation	novel -		0.055555556	0_evo04_0_11		1/1/2000	Regulation of thrL attenuator by an L-threonyl-[tRNA<SUP>thr</SUP>]	pearson			log2(FC)	consensus per regulator
-	an L-threonyl-[tRNA<SUP>thr</SUP>]		Ribosome-Mediated-Attenuation	novel -		0.027777778	0_evo04_0_11_evo04ptsHIcrr		1/1/2000	Regulation of thrL attenuator by an L-threonyl-[tRNA<SUP>thr</SUP>]	pearson			log2(FC)	consensus per regulator
-	an L-threonyl-[tRNA<SUP>thr</SUP>]		Ribosome-Mediated-Attenuation	novel -		0.013888889	0_evo04_0_11_evo04ptsHIcrrEvo02		1/1/2000	Regulation of thrL attenuator by an L-threonyl-[tRNA<SUP>thr</SUP>]	pearson			log2(FC)	consensus per regulator
-	an L-threonyl-[tRNA<SUP>thr</SUP>]		Ribosome-Mediated-Attenuation	novel -		0.013888889	0_evo04_0_11_evo04ptsHIcrrEvo04		1/1/2000	Regulation of thrL attenuator by an L-threonyl-[tRNA<SUP>thr</SUP>]	pearson			log2(FC)	consensus per regulator
-	an L-threonyl-[tRNA<SUP>thr</SUP>]		Ribosome-Mediated-Attenuation	novel -		0.027777778	0_evo04_0_11_evo04tpiA		1/1/2000	Regulation of thrL attenuator by an L-threonyl-[tRNA<SUP>thr</SUP>]	pearson			log2(FC)	consensus per regulator
-	an L-threonyl-[tRNA<SUP>thr</SUP>]		Ribosome-Mediated-Attenuation	novel -		0.013888889	0_evo04_0_11_evo04tpiAEvo01		1/1/2000	Regulation of thrL attenuator by an L-threonyl-[tRNA<SUP>thr</SUP>]	pearson			log2(FC)	consensus per regulator
-	an L-threonyl-[tRNA<SUP>thr</SUP>]		Ribosome-Mediated-Attenuation	novel -		0.013888889	0_evo04_0_11_evo04tpiAEvo03		1/1/2000	Regulation of thrL attenuator by an L-threonyl-[tRNA<SUP>thr</SUP>]	pearson			log2(FC)	consensus per regulator
-	an L-valyl-[tRNA<SUP>val</SUP>]		Ribosome-Mediated-Attenuation	novel -		0.066296296	0_evo04_0_11		1/1/2000	Regulation of ilvL attenuator by an L-valyl-[tRNA<SUP>val</SUP>]	pearson			log2(FC)	consensus per regulator
-	an L-valyl-[tRNA<SUP>val</SUP>]		Ribosome-Mediated-Attenuation	novel -		0.024444444	0_evo04_0_11_evo04gnd		1/1/2000	Regulation of ilvL attenuator by an L-valyl-[tRNA<SUP>val</SUP>]	pearson			log2(FC)	consensus per regulator
-	an L-valyl-[tRNA<SUP>val</SUP>]		Ribosome-Mediated-Attenuation	novel -		0.012222222	0_evo04_0_11_evo04gndEvo02		1/1/2000	Regulation of ilvL attenuator by an L-valyl-[tRNA<SUP>val</SUP>]	pearson			log2(FC)	consensus per regulator
-	an L-valyl-[tRNA<SUP>val</SUP>]		Ribosome-Mediated-Attenuation	novel -		0.012222222	0_evo04_0_11_evo04gndEvo03		1/1/2000	Regulation of ilvL attenuator by an L-valyl-[tRNA<SUP>val</SUP>]	pearson			log2(FC)	consensus per regulator
-	an L-valyl-[tRNA<SUP>val</SUP>]		Ribosome-Mediated-Attenuation	novel -		0.004814815	0_evo04_0_11_evo04pgi		1/1/2000	Regulation of ilvL attenuator by an L-valyl-[tRNA<SUP>val</SUP>]	pearson			log2(FC)	consensus per regulator
-	an L-valyl-[tRNA<SUP>val</SUP>]		Ribosome-Mediated-Attenuation	novel -		0.004814815	0_evo04_0_11_evo04pgiEvo04		1/1/2000	Regulation of ilvL attenuator by an L-valyl-[tRNA<SUP>val</SUP>]	pearson			log2(FC)	consensus per regulator
-	an L-valyl-[tRNA<SUP>val</SUP>]		Ribosome-Mediated-Attenuation	novel -		0.018518519	0_evo04_0_11_evo04ptsHIcrr		1/1/2000	Regulation of ilvL attenuator by an L-valyl-[tRNA<SUP>val</SUP>]	pearson			log2(FC)	consensus per regulator
-	an L-valyl-[tRNA<SUP>val</SUP>]		Ribosome-Mediated-Attenuation	novel -		0.009259259	0_evo04_0_11_evo04ptsHIcrrEvo02		1/1/2000	Regulation of ilvL attenuator by an L-valyl-[tRNA<SUP>val</SUP>]	pearson			log2(FC)	consensus per regulator
-	an L-valyl-[tRNA<SUP>val</SUP>]		Ribosome-Mediated-Attenuation	novel +		0.009259259	0_evo04_0_11_evo04ptsHIcrrEvo03		0-0-1	Regulation of ilvL attenuator by an L-valyl-[tRNA<SUP>val</SUP>]	pearson			log2(FC)	consensus per regulator
-	an L-valyl-[tRNA<SUP>val</SUP>]		Ribosome-Mediated-Attenuation	novel -		0.009259259	0_evo04_0_11_evo04ptsHIcrrEvo04		1/1/2000	Regulation of ilvL attenuator by an L-valyl-[tRNA<SUP>val</SUP>]	pearson			log2(FC)	consensus per regulator
-	an L-valyl-[tRNA<SUP>val</SUP>]		Ribosome-Mediated-Attenuation	restored fast -		0.024444444	0_evo04_0_11_evo04sdhCB		1-0-1	Regulation of ilvL attenuator by an L-valyl-[tRNA<SUP>val</SUP>]	pearson			log2(FC)	consensus per regulator
-	an L-valyl-[tRNA<SUP>val</SUP>]		Ribosome-Mediated-Attenuation	unrestored -		0.012192673	0_evo04_0_11_evo04sdhCBEvo01		1-0-0	Regulation of ilvL attenuator by an L-valyl-[tRNA<SUP>val</SUP>]	pearson			log2(FC)	consensus per regulator
-	an L-valyl-[tRNA<SUP>val</SUP>]		Ribosome-Mediated-Attenuation	restored fast -		0.012222222	0_evo04_0_11_evo04sdhCBEvo02		1-0-1	Regulation of ilvL attenuator by an L-valyl-[tRNA<SUP>val</SUP>]	pearson			log2(FC)	consensus per regulator
-	an L-valyl-[tRNA<SUP>val</SUP>]		Ribosome-Mediated-Attenuation	restored fast -		0.012222222	0_evo04_0_11_evo04sdhCBEvo03		1-0-1	Regulation of ilvL attenuator by an L-valyl-[tRNA<SUP>val</SUP>]	pearson			log2(FC)	consensus per regulator
-	an L-valyl-[tRNA<SUP>val</SUP>]		Ribosome-Mediated-Attenuation	novel -		0.018518519	0_evo04_0_11_evo04tpiA		1/1/2000	Regulation of ilvL attenuator by an L-valyl-[tRNA<SUP>val</SUP>]	pearson			log2(FC)	consensus per regulator
-	an L-valyl-[tRNA<SUP>val</SUP>]		Ribosome-Mediated-Attenuation	novel -		0.009259259	0_evo04_0_11_evo04tpiAEvo03		1/1/2000	Regulation of ilvL attenuator by an L-valyl-[tRNA<SUP>val</SUP>]	pearson			log2(FC)	consensus per regulator
-	an L-valyl-[tRNA<SUP>val</SUP>]		Ribosome-Mediated-Attenuation	novel -		0.009259259	0_evo04_0_11_evo04tpiAEvo04		1/1/2000	Regulation of ilvL attenuator by an L-valyl-[tRNA<SUP>val</SUP>]	pearson			log2(FC)	consensus per regulator
+	appY		Transcription-Factor-Binding	restored fast +		0.153214286	0_evo04_0_11		0-1-0	Regulation of appCp by AppY DNA-binding transcriptional activator	pearson			log2(FC)	consensus per regulator
+	appY		Transcription-Factor-Binding	restored fast +		0.153214286	0_evo04_0_11_evo04gnd		0-1-0	Regulation of appCp by AppY DNA-binding transcriptional activator	pearson			log2(FC)	consensus per regulator
+	appY		Transcription-Factor-Binding	restored fast +		0.051071429	0_evo04_0_11_evo04gndEvo01		0-1-0	Regulation of appCp by AppY DNA-binding transcriptional activator	pearson			log2(FC)	consensus per regulator
+	appY		Transcription-Factor-Binding	restored fast +		0.051071429	0_evo04_0_11_evo04gndEvo02		0-1-0	Regulation of appCp by AppY DNA-binding transcriptional activator	pearson			log2(FC)	consensus per regulator
+	appY		Transcription-Factor-Binding	restored fast +		0.051071429	0_evo04_0_11_evo04gndEvo03		0-1-0	Regulation of appCp by AppY DNA-binding transcriptional activator	pearson			log2(FC)	consensus per regulator
+	appY		Transcription-Factor-Binding	novel +		0.020833333	0_evo04_0_11_evo04ptsHIcrr		0-0-1	Regulation of appCp by AppY DNA-binding transcriptional activator	pearson			log2(FC)	consensus per regulator
+	appY		Transcription-Factor-Binding	novel +		0.020833333	0_evo04_0_11_evo04ptsHIcrrEvo01		0-0-1	Regulation of appCp by AppY DNA-binding transcriptional activator	pearson			log2(FC)	consensus per regulator
-	araC		Transcription-Factor-Binding	restored fast -		0.1875	0_evo04_0_11		1-0-1	Regulation of ytfQRT-yjfF by AraC	pearson			log2(FC)	consensus per regulator
-	araC		Transcription-Factor-Binding	restored fast -		0.1875	0_evo04_0_11_evo04tpiA		1-0-1	Regulation of ytfQRT-yjfF by AraC	pearson			log2(FC)	consensus per regulator
-	araC		Transcription-Factor-Binding	restored fast -		0.0625	0_evo04_0_11_evo04tpiAEvo01		1-0-1	Regulation of ytfQRT-yjfF by AraC	pearson			log2(FC)	consensus per regulator
-	araC		Transcription-Factor-Binding	partially-restored -		0.062008106	0_evo04_0_11_evo04tpiAEvo02		2-0-1	Regulation of ytfQRT-yjfF by AraC	pearson			log2(FC)	consensus per regulator
-	araC		Transcription-Factor-Binding	restored fast -		0.0625	0_evo04_0_11_evo04tpiAEvo03		1-0-1	Regulation of ytfQRT-yjfF by AraC	pearson			log2(FC)	consensus per regulator
-	araC		Transcription-Factor-Binding	restored fast -		0.0625	0_evo04_0_11_evo04tpiAEvo04		1-0-1	Regulation of ytfQRT-yjfF by AraC	pearson			log2(FC)	consensus per regulator
-	AraC DNA-binding transcriptional dual regulator		Transcription-Factor-Binding	restored fast -		0.566666667	0_evo04_0_11		1-0-1	Regulation of araBp by AraC DNA-binding transcriptional dual regulator	pearson			log2(FC)	consensus per regulator
-	AraC DNA-binding transcriptional dual regulator		Transcription-Factor-Binding	restored fast -		0.2	0_evo04_0_11_evo04ptsHIcrr		1-0-1	Regulation of araCp by AraC DNA-binding transcriptional dual regulator	pearson			log2(FC)	consensus per regulator
-	AraC DNA-binding transcriptional dual regulator		Transcription-Factor-Binding	restored fast -		0.05	0_evo04_0_11_evo04ptsHIcrrEvo01		1-0-1	Regulation of araCp by AraC DNA-binding transcriptional dual regulator	pearson			log2(FC)	consensus per regulator
-	AraC DNA-binding transcriptional dual regulator		Transcription-Factor-Binding	restored fast -		0.05	0_evo04_0_11_evo04ptsHIcrrEvo02		1-0-1	Regulation of araCp by AraC DNA-binding transcriptional dual regulator	pearson			log2(FC)	consensus per regulator
-	AraC DNA-binding transcriptional dual regulator		Transcription-Factor-Binding	restored fast -		0.05	0_evo04_0_11_evo04ptsHIcrrEvo03		1-0-1	Regulation of araCp by AraC DNA-binding transcriptional dual regulator	pearson			log2(FC)	consensus per regulator
-	AraC DNA-binding transcriptional dual regulator		Transcription-Factor-Binding	restored fast -		0.05	0_evo04_0_11_evo04ptsHIcrrEvo04		1-0-1	Regulation of araCp by AraC DNA-binding transcriptional dual regulator	pearson			log2(FC)	consensus per regulator
-	AraC DNA-binding transcriptional dual regulator		Transcription-Factor-Binding	restored fast -		0.366666667	0_evo04_0_11_evo04tpiA		1-0-1	Regulation of araBp by AraC DNA-binding transcriptional dual regulator	pearson			log2(FC)	consensus per regulator
-	AraC DNA-binding transcriptional dual regulator		Transcription-Factor-Binding	restored fast -		0.091666667	0_evo04_0_11_evo04tpiAEvo01		1-0-1	Regulation of araBp by AraC DNA-binding transcriptional dual regulator	pearson			log2(FC)	consensus per regulator
-	AraC DNA-binding transcriptional dual regulator		Transcription-Factor-Binding	restored fast -		0.091666667	0_evo04_0_11_evo04tpiAEvo02		1-0-1	Regulation of araBp by AraC DNA-binding transcriptional dual regulator	pearson			log2(FC)	consensus per regulator
-	AraC DNA-binding transcriptional dual regulator		Transcription-Factor-Binding	restored fast -		0.091666667	0_evo04_0_11_evo04tpiAEvo03		1-0-1	Regulation of araBp by AraC DNA-binding transcriptional dual regulator	pearson			log2(FC)	consensus per regulator
-	AraC DNA-binding transcriptional dual regulator		Transcription-Factor-Binding	restored fast -		0.091666667	0_evo04_0_11_evo04tpiAEvo04		1-0-1	Regulation of araBp by AraC DNA-binding transcriptional dual regulator	pearson			log2(FC)	consensus per regulator
+	AraC-L-arabinose DNA-binding transcriptional activator		Transcription-Factor-Binding	restored fast +		1.233333333	0_evo04_0_11		0-1-0	Regulation of araBp by AraC-L-arabinose DNA-binding transcriptional activator	pearson			log2(FC)	consensus per regulator
+	AraC-L-arabinose DNA-binding transcriptional activator		Transcription-Factor-Binding	novel +		0.021666667	0_evo04_0_11_evo04pgi		0-0-1	Regulation of araFp by AraC-L-arabinose DNA-binding transcriptional activator	pearson			log2(FC)	consensus per regulator
+	AraC-L-arabinose DNA-binding transcriptional activator		Transcription-Factor-Binding	novel +		0.021666667	0_evo04_0_11_evo04pgiEvo02		0-0-1	Regulation of araFp by AraC-L-arabinose DNA-binding transcriptional activator	pearson			log2(FC)	consensus per regulator
+	AraC-L-arabinose DNA-binding transcriptional activator		Transcription-Factor-Binding	restored fast +		0.7	0_evo04_0_11_evo04ptsHIcrr		0-1-0	Regulation of araFp by AraC-L-arabinose DNA-binding transcriptional activator	pearson			log2(FC)	consensus per regulator
+	AraC-L-arabinose DNA-binding transcriptional activator		Transcription-Factor-Binding	restored fast +		0.175	0_evo04_0_11_evo04ptsHIcrrEvo01		0-1-0	Regulation of araFp by AraC-L-arabinose DNA-binding transcriptional activator	pearson			log2(FC)	consensus per regulator
+	AraC-L-arabinose DNA-binding transcriptional activator		Transcription-Factor-Binding	restored fast +		0.175	0_evo04_0_11_evo04ptsHIcrrEvo02		0-1-0	Regulation of araFp by AraC-L-arabinose DNA-binding transcriptional activator	pearson			log2(FC)	consensus per regulator
+	AraC-L-arabinose DNA-binding transcriptional activator		Transcription-Factor-Binding	restored fast +		0.175	0_evo04_0_11_evo04ptsHIcrrEvo03		0-1-0	Regulation of araFp by AraC-L-arabinose DNA-binding transcriptional activator	pearson			log2(FC)	consensus per regulator
+	AraC-L-arabinose DNA-binding transcriptional activator		Transcription-Factor-Binding	restored fast +		0.175	0_evo04_0_11_evo04ptsHIcrrEvo04		0-1-0	Regulation of araFp by AraC-L-arabinose DNA-binding transcriptional activator	pearson			log2(FC)	consensus per regulator
+	AraC-L-arabinose DNA-binding transcriptional activator		Transcription-Factor-Binding	restored fast +		0.533333333	0_evo04_0_11_evo04tpiA		0-1-0	Regulation of araBp by AraC-L-arabinose DNA-binding transcriptional activator	pearson			log2(FC)	consensus per regulator
+	AraC-L-arabinose DNA-binding transcriptional activator		Transcription-Factor-Binding	restored fast +		0.133333333	0_evo04_0_11_evo04tpiAEvo01		0-1-0	Regulation of araBp by AraC-L-arabinose DNA-binding transcriptional activator	pearson			log2(FC)	consensus per regulator
+	AraC-L-arabinose DNA-binding transcriptional activator		Transcription-Factor-Binding	restored fast +		0.133333333	0_evo04_0_11_evo04tpiAEvo02		0-1-0	Regulation of araBp by AraC-L-arabinose DNA-binding transcriptional activator	pearson			log2(FC)	consensus per regulator
+	AraC-L-arabinose DNA-binding transcriptional activator		Transcription-Factor-Binding	restored fast +		0.133333333	0_evo04_0_11_evo04tpiAEvo03		0-1-0	Regulation of araBp by AraC-L-arabinose DNA-binding transcriptional activator	pearson			log2(FC)	consensus per regulator
+	AraC-L-arabinose DNA-binding transcriptional activator		Transcription-Factor-Binding	restored fast +		0.133333333	0_evo04_0_11_evo04tpiAEvo04		0-1-0	Regulation of araBp by AraC-L-arabinose DNA-binding transcriptional activator	pearson			log2(FC)	consensus per regulator
-	arcA		Transcription-Factor-Binding	restored fast +		25.44514799	0_evo04_0_11		0-1-0	Regulation of rpsJp by ArcA-Phosphorylated DNA-binding transcriptional dual regulator	pearson			log2(FC)	consensus per regulator
-	arcA		Transcription-Factor-Binding	restored fast +		9.618071429	0_evo04_0_11_evo04gnd		0-1-0	Regulation of rpsJp by ArcA-Phosphorylated DNA-binding transcriptional dual regulator	pearson			log2(FC)	consensus per regulator
-	arcA		Transcription-Factor-Binding	restored fast +		3.20602381	0_evo04_0_11_evo04gndEvo01		0-1-0	Regulation of rpsJp by ArcA-Phosphorylated DNA-binding transcriptional dual regulator	pearson			log2(FC)	consensus per regulator
-	arcA		Transcription-Factor-Binding	restored fast +		3.20602381	0_evo04_0_11_evo04gndEvo02		0-1-0	Regulation of rpsJp by ArcA-Phosphorylated DNA-binding transcriptional dual regulator	pearson			log2(FC)	consensus per regulator
-	arcA		Transcription-Factor-Binding	restored fast +		3.20602381	0_evo04_0_11_evo04gndEvo03		0-1-0	Regulation of rpsJp by ArcA-Phosphorylated DNA-binding transcriptional dual regulator	pearson			log2(FC)	consensus per regulator
-	arcA		Transcription-Factor-Binding	unrestored -		1.142411937	0_evo04_0_11_evo04pgi		1-0-0	Regulation of aceBp by ArcA-Phosphorylated DNA-binding transcriptional dual regulator	pearson			log2(FC)	consensus per regulator
-	arcA		Transcription-Factor-Binding	restored fast -		0.174777778	0_evo04_0_11_evo04pgiEvo01		1-0-1	Regulation of aceBp by ArcA-Phosphorylated DNA-binding transcriptional dual regulator	pearson			log2(FC)	consensus per regulator
-	arcA		Transcription-Factor-Binding	unrestored -		0.21258434	0_evo04_0_11_evo04pgiEvo02		1-0-0	Regulation of aceBp by ArcA-Phosphorylated DNA-binding transcriptional dual regulator	pearson			log2(FC)	consensus per regulator
-	arcA		Transcription-Factor-Binding	unrestored -		0.191853686	0_evo04_0_11_evo04pgiEvo03		1-0-0	Regulation of aceBp by ArcA-Phosphorylated DNA-binding transcriptional dual regulator	pearson			log2(FC)	consensus per regulator
-	arcA		Transcription-Factor-Binding	restored fast -		0.205116419	0_evo04_0_11_evo04pgiEvo04		1-0-1	Regulation of gatYp by ArcA-Phosphorylated DNA-binding transcriptional dual regulator	pearson			log2(FC)	consensus per regulator
-	arcA		Transcription-Factor-Binding	unrestored -		0.225283016	0_evo04_0_11_evo04pgiEvo05		1-0-0	Regulation of aceBp by ArcA-Phosphorylated DNA-binding transcriptional dual regulator	pearson			log2(FC)	consensus per regulator
-	arcA		Transcription-Factor-Binding	restored fast -		0.137222222	0_evo04_0_11_evo04pgiEvo06		1-0-1	Regulation of gatYp by ArcA-Phosphorylated DNA-binding transcriptional dual regulator	pearson			log2(FC)	consensus per regulator
-	arcA		Transcription-Factor-Binding	restored fast -		0.167194444	0_evo04_0_11_evo04pgiEvo07		1-0-1	Regulation of aceBp by ArcA-Phosphorylated DNA-binding transcriptional dual regulator	pearson			log2(FC)	consensus per regulator
-	arcA		Transcription-Factor-Binding	restored fast -		0.173333333	0_evo04_0_11_evo04pgiEvo08		1-0-1	Regulation of gatYp by ArcA-Phosphorylated DNA-binding transcriptional dual regulator	pearson			log2(FC)	consensus per regulator
-	arcA		Transcription-Factor-Binding	restored fast +		3.844763056	0_evo04_0_11_evo04ptsHIcrr		0-1-0	Regulation of rpsJp by ArcA-Phosphorylated DNA-binding transcriptional dual regulator	pearson			log2(FC)	consensus per regulator
+	arcA		Transcription-Factor-Binding	restored fast +		0.959202818	0_evo04_0_11_evo04ptsHIcrrEvo01		0-1-0	Regulation of fumBp by ArcA-Phosphorylated DNA-binding transcriptional dual regulator	pearson			log2(FC)	consensus per regulator
-	arcA		Transcription-Factor-Binding	restored fast +		0.966263068	0_evo04_0_11_evo04ptsHIcrrEvo02		0-1-0	Regulation of rpsJp by ArcA-Phosphorylated DNA-binding transcriptional dual regulator	pearson			log2(FC)	consensus per regulator
-	arcA		Transcription-Factor-Binding	restored fast +		0.948005673	0_evo04_0_11_evo04ptsHIcrrEvo03		0-1-0	Regulation of rpsJp by ArcA-Phosphorylated DNA-binding transcriptional dual regulator	pearson			log2(FC)	consensus per regulator
-	arcA		Transcription-Factor-Binding	restored fast +		0.971291498	0_evo04_0_11_evo04ptsHIcrrEvo04		0-1-0	Regulation of rpsJp by ArcA-Phosphorylated DNA-binding transcriptional dual regulator	pearson			log2(FC)	consensus per regulator
-	arcA		Transcription-Factor-Binding	restored fast +		7.901863733	0_evo04_0_11_evo04sdhCB		0-1-0	Regulation of rpsJp by ArcA-Phosphorylated DNA-binding transcriptional dual regulator	pearson			log2(FC)	consensus per regulator
-	arcA		Transcription-Factor-Binding	restored fast +		2.568076628	0_evo04_0_11_evo04sdhCBEvo01		0-1-0	Regulation of rpsJp by ArcA-Phosphorylated DNA-binding transcriptional dual regulator	pearson			log2(FC)	consensus per regulator
-	arcA		Transcription-Factor-Binding	restored fast +		2.670382342	0_evo04_0_11_evo04sdhCBEvo02		0-1-0	Regulation of rpsJp by ArcA-Phosphorylated DNA-binding transcriptional dual regulator	pearson			log2(FC)	consensus per regulator
-	arcA		Transcription-Factor-Binding	restored fast +		2.663404762	0_evo04_0_11_evo04sdhCBEvo03		0-1-0	Regulation of rpsJp by ArcA-Phosphorylated DNA-binding transcriptional dual regulator	pearson			log2(FC)	consensus per regulator
-	arcA		Transcription-Factor-Binding	restored fast +		3.755449775	0_evo04_0_11_evo04tpiA		0-1-0	Regulation of rpsJp by ArcA-Phosphorylated DNA-binding transcriptional dual regulator	pearson			log2(FC)	consensus per regulator
-	arcA		Transcription-Factor-Binding	restored fast +		1.06407125	0_evo04_0_11_evo04tpiAEvo01		0-1-0	Regulation of rpsJp by ArcA-Phosphorylated DNA-binding transcriptional dual regulator	pearson			log2(FC)	consensus per regulator
-	arcA		Transcription-Factor-Binding	unrestored -		0.816912999	0_evo04_0_11_evo04tpiAEvo02		1-0-0	Regulation of aceBp by ArcA-Phosphorylated DNA-binding transcriptional dual regulator	pearson			log2(FC)	consensus per regulator
-	arcA		Transcription-Factor-Binding	restored fast +		1.028173769	0_evo04_0_11_evo04tpiAEvo03		0-1-0	Regulation of rpsJp by ArcA-Phosphorylated DNA-binding transcriptional dual regulator	pearson			log2(FC)	consensus per regulator
-	arcA		Transcription-Factor-Binding	restored fast +		1.026885033	0_evo04_0_11_evo04tpiAEvo04		0-1-0	Regulation of rpsJp by ArcA-Phosphorylated DNA-binding transcriptional dual regulator	pearson			log2(FC)	consensus per regulator
-	arcZ		RNA-Mediated-Translation-Regulation	restored fast +		0.554166667	0_evo04_0_11		0-1-0	Regulation of flhDC by ArcZ small regulatory RNA	pearson			log2(FC)	consensus per regulator
-	arcZ		RNA-Mediated-Translation-Regulation	restored fast +		0.0825	0_evo04_0_11_evo04gnd		0-1-0	Regulation of flhDC by ArcZ small regulatory RNA	pearson			log2(FC)	consensus per regulator
-	arcZ		RNA-Mediated-Translation-Regulation	restored fast +		0.0275	0_evo04_0_11_evo04gndEvo01		0-1-0	Regulation of flhDC by ArcZ small regulatory RNA	pearson			log2(FC)	consensus per regulator
-	arcZ		RNA-Mediated-Translation-Regulation	restored fast +		0.0275	0_evo04_0_11_evo04gndEvo02		0-1-0	Regulation of flhDC by ArcZ small regulatory RNA	pearson			log2(FC)	consensus per regulator
-	arcZ		RNA-Mediated-Translation-Regulation	restored fast +		0.0275	0_evo04_0_11_evo04gndEvo03		0-1-0	Regulation of flhDC by ArcZ small regulatory RNA	pearson			log2(FC)	consensus per regulator
-	arcZ		RNA-Mediated-Translation-Regulation	novel +		0.021666667	0_evo04_0_11_evo04pgi		0-0-1	Regulation of flhDC by ArcZ small regulatory RNA	pearson			log2(FC)	consensus per regulator
-	arcZ		RNA-Mediated-Translation-Regulation	novel +		0.021666667	0_evo04_0_11_evo04pgiEvo04		0-0-1	Regulation of flhDC by ArcZ small regulatory RNA	pearson			log2(FC)	consensus per regulator
-	arcZ		RNA-Mediated-Translation-Regulation	restored fast +		0.291666667	0_evo04_0_11_evo04ptsHIcrr		0-1-0	Regulation of flhDC by ArcZ small regulatory RNA	pearson			log2(FC)	consensus per regulator
+	arcZ		RNA-Mediated-Translation-Regulation	restored fast +		0.0625	0_evo04_0_11_evo04ptsHIcrrEvo01		0-1-0	Regulation of rpoS by ArcZ small regulatory RNA	pearson		(:TRANSLATION-BLOCKING)	log2(FC)	consensus per regulator
+	arcZ		RNA-Mediated-Translation-Regulation	restored fast +		0.0625	0_evo04_0_11_evo04ptsHIcrrEvo02		0-1-0	Regulation of rpoS by ArcZ small regulatory RNA	pearson		(:TRANSLATION-BLOCKING)	log2(FC)	consensus per regulator
+	arcZ		RNA-Mediated-Translation-Regulation	restored fast +		0.0625	0_evo04_0_11_evo04ptsHIcrrEvo03		0-1-0	Regulation of rpoS by ArcZ small regulatory RNA	pearson		(:TRANSLATION-BLOCKING)	log2(FC)	consensus per regulator
-	arcZ		RNA-Mediated-Translation-Regulation	restored fast +		0.104166667	0_evo04_0_11_evo04ptsHIcrrEvo04		0-1-0	Regulation of flhDC by ArcZ small regulatory RNA	pearson			log2(FC)	consensus per regulator
-	arcZ		RNA-Mediated-Translation-Regulation	restored fast +		0.055	0_evo04_0_11_evo04sdhCB		0-1-0	Regulation of flhDC by ArcZ small regulatory RNA	pearson			log2(FC)	consensus per regulator
-	arcZ		RNA-Mediated-Translation-Regulation	unrestored +		0.027217054	0_evo04_0_11_evo04sdhCBEvo01		0-1-1	Regulation of flhDC by ArcZ small regulatory RNA	pearson			log2(FC)	consensus per regulator
-	arcZ		RNA-Mediated-Translation-Regulation	restored fast +		0.0275	0_evo04_0_11_evo04sdhCBEvo02		0-1-0	Regulation of flhDC by ArcZ small regulatory RNA	pearson			log2(FC)	consensus per regulator
-	arcZ		RNA-Mediated-Translation-Regulation	restored fast +		0.0275	0_evo04_0_11_evo04sdhCBEvo03		0-1-0	Regulation of flhDC by ArcZ small regulatory RNA	pearson			log2(FC)	consensus per regulator
+	arcZ		RNA-Mediated-Translation-Regulation	restored fast +		0.125	0_evo04_0_11_evo04tpiA		0-1-0	Regulation of rpoS by ArcZ small regulatory RNA	pearson		(:TRANSLATION-BLOCKING)	log2(FC)	consensus per regulator
+	arcZ		RNA-Mediated-Translation-Regulation	restored fast +		0.03125	0_evo04_0_11_evo04tpiAEvo01		0-1-0	Regulation of rpoS by ArcZ small regulatory RNA	pearson		(:TRANSLATION-BLOCKING)	log2(FC)	consensus per regulator
+	arcZ		RNA-Mediated-Translation-Regulation	restored fast +		0.03125	0_evo04_0_11_evo04tpiAEvo02		0-1-0	Regulation of rpoS by ArcZ small regulatory RNA	pearson		(:TRANSLATION-BLOCKING)	log2(FC)	consensus per regulator
+	arcZ		RNA-Mediated-Translation-Regulation	restored fast +		0.03125	0_evo04_0_11_evo04tpiAEvo03		0-1-0	Regulation of rpoS by ArcZ small regulatory RNA	pearson		(:TRANSLATION-BLOCKING)	log2(FC)	consensus per regulator
+	arcZ		RNA-Mediated-Translation-Regulation	restored fast +		0.03125	0_evo04_0_11_evo04tpiAEvo04		0-1-0	Regulation of rpoS by ArcZ small regulatory RNA	pearson		(:TRANSLATION-BLOCKING)	log2(FC)	consensus per regulator
+	ArgP DNA-binding transcriptional dual regulator		Transcription-Factor-Binding	restored fast -		6.744497047	0_evo04_0_11		1-0-1	Regulation of asd by ArgP DNA-binding transcriptional dual regulator	pearson			log2(FC)	consensus per regulator
+	ArgP DNA-binding transcriptional dual regulator		Transcription-Factor-Binding	restored fast -		1.037142857	0_evo04_0_11_evo04gnd		1-0-1	Regulation of lysPp by ArgP DNA-binding transcriptional dual regulator	pearson			log2(FC)	consensus per regulator
+	ArgP DNA-binding transcriptional dual regulator		Transcription-Factor-Binding	restored fast -		0.345714286	0_evo04_0_11_evo04gndEvo01		1-0-1	Regulation of lysPp by ArgP DNA-binding transcriptional dual regulator	pearson			log2(FC)	consensus per regulator
+	ArgP DNA-binding transcriptional dual regulator		Transcription-Factor-Binding	restored fast -		0.345714286	0_evo04_0_11_evo04gndEvo02		1-0-1	Regulation of lysPp by ArgP DNA-binding transcriptional dual regulator	pearson			log2(FC)	consensus per regulator
+	ArgP DNA-binding transcriptional dual regulator		Transcription-Factor-Binding	restored fast -		0.345714286	0_evo04_0_11_evo04gndEvo03		1-0-1	Regulation of lysPp by ArgP DNA-binding transcriptional dual regulator	pearson			log2(FC)	consensus per regulator
+	ArgP DNA-binding transcriptional dual regulator		Transcription-Factor-Binding	restored fast -		1.949483325	0_evo04_0_11_evo04ptsHIcrr		1-0-1	Regulation of asd by ArgP DNA-binding transcriptional dual regulator	pearson			log2(FC)	consensus per regulator
+	ArgP DNA-binding transcriptional dual regulator		Transcription-Factor-Binding	unrestored -		0.757637419	0_evo04_0_11_evo04ptsHIcrrEvo01		1-0-0	Regulation of asd by ArgP DNA-binding transcriptional dual regulator	pearson			log2(FC)	consensus per regulator
+	ArgP DNA-binding transcriptional dual regulator		Transcription-Factor-Binding	restored fast -		0.907738095	0_evo04_0_11_evo04ptsHIcrrEvo02		1-0-1	Regulation of asd by ArgP DNA-binding transcriptional dual regulator	pearson			log2(FC)	consensus per regulator
+	ArgP DNA-binding transcriptional dual regulator		Transcription-Factor-Binding	unrestored -		0.859404262	0_evo04_0_11_evo04ptsHIcrrEvo03		1-0-0	Regulation of asd by ArgP DNA-binding transcriptional dual regulator	pearson			log2(FC)	consensus per regulator
+	ArgP DNA-binding transcriptional dual regulator		Transcription-Factor-Binding	restored fast -		0.907738095	0_evo04_0_11_evo04ptsHIcrrEvo04		1-0-1	Regulation of asd by ArgP DNA-binding transcriptional dual regulator	pearson			log2(FC)	consensus per regulator
+	ArgP DNA-binding transcriptional dual regulator		Transcription-Factor-Binding	restored fast -		1.037142857	0_evo04_0_11_evo04sdhCB		1-0-1	Regulation of lysPp by ArgP DNA-binding transcriptional dual regulator	pearson			log2(FC)	consensus per regulator
+	ArgP DNA-binding transcriptional dual regulator		Transcription-Factor-Binding	restored fast -		0.345714286	0_evo04_0_11_evo04sdhCBEvo01		1-0-1	Regulation of lysPp by ArgP DNA-binding transcriptional dual regulator	pearson			log2(FC)	consensus per regulator
+	ArgP DNA-binding transcriptional dual regulator		Transcription-Factor-Binding	restored fast -		0.345714286	0_evo04_0_11_evo04sdhCBEvo02		1-0-1	Regulation of lysPp by ArgP DNA-binding transcriptional dual regulator	pearson			log2(FC)	consensus per regulator
+	ArgP DNA-binding transcriptional dual regulator		Transcription-Factor-Binding	restored fast -		0.345714286	0_evo04_0_11_evo04sdhCBEvo03		1-0-1	Regulation of lysPp by ArgP DNA-binding transcriptional dual regulator	pearson			log2(FC)	consensus per regulator
+	ArgP DNA-binding transcriptional dual regulator		Transcription-Factor-Binding	restored fast -		2.720728008	0_evo04_0_11_evo04tpiA		1-0-1	Regulation of asd by ArgP DNA-binding transcriptional dual regulator	pearson			log2(FC)	consensus per regulator
+	ArgP DNA-binding transcriptional dual regulator		Transcription-Factor-Binding	restored fast -		0.753766786	0_evo04_0_11_evo04tpiAEvo01		1-0-1	Regulation of asd by ArgP DNA-binding transcriptional dual regulator	pearson			log2(FC)	consensus per regulator
+	ArgP DNA-binding transcriptional dual regulator		Transcription-Factor-Binding	restored fast -		0.754477896	0_evo04_0_11_evo04tpiAEvo02		1-0-1	Regulation of asd by ArgP DNA-binding transcriptional dual regulator	pearson			log2(FC)	consensus per regulator
+	ArgP DNA-binding transcriptional dual regulator		Transcription-Factor-Binding	restored fast -		0.721975691	0_evo04_0_11_evo04tpiAEvo03		1-0-1	Regulation of asd by ArgP DNA-binding transcriptional dual regulator	pearson			log2(FC)	consensus per regulator
+	ArgP DNA-binding transcriptional dual regulator		Transcription-Factor-Binding	partially-restored -		0.636180605	0_evo04_0_11_evo04tpiAEvo04		2-0-1	Regulation of dapBp1 by ArgP DNA-binding transcriptional dual regulator	pearson			log2(FC)	consensus per regulator
-	ArgP-arginine DNA binding transcriptional dual regulator		Transcription-Factor-Binding	novel +		0.125	0_evo04_0_11		0-0-1	Regulation of argPp by ArgP-arginine DNA binding transcriptional dual regulator	pearson			log2(FC)	consensus per regulator
-	ArgP-arginine DNA binding transcriptional dual regulator		Transcription-Factor-Binding	novel +		0.125	0_evo04_0_11_evo04ptsHIcrr		0-0-1	Regulation of argPp by ArgP-arginine DNA binding transcriptional dual regulator	pearson			log2(FC)	consensus per regulator
-	ArgP-arginine DNA binding transcriptional dual regulator		Transcription-Factor-Binding	novel +		0.125	0_evo04_0_11_evo04ptsHIcrrEvo03		0-0-1	Regulation of argPp by ArgP-arginine DNA binding transcriptional dual regulator	pearson			log2(FC)	consensus per regulator
-	ArgR-L-arginine DNA-binding transcriptional dual regulator		Transcription-Factor-Binding	novel +		8.09712667	0_evo04_0_11		0-0-1	Regulation of hisJp by ArgR-L-arginine DNA-binding transcriptional dual regulator	pearson			log2(FC)	consensus per regulator
-	ArgR-L-arginine DNA-binding transcriptional dual regulator		Transcription-Factor-Binding	restored fast -		4.29	0_evo04_0_11_evo04gnd		1-0-1	Regulation of argAp by ArgR-L-arginine DNA-binding transcriptional dual regulator	pearson			log2(FC)	consensus per regulator
-	ArgR-L-arginine DNA-binding transcriptional dual regulator		Transcription-Factor-Binding	restored fast -		1.43	0_evo04_0_11_evo04gndEvo01		1-0-1	Regulation of argAp by ArgR-L-arginine DNA-binding transcriptional dual regulator	pearson			log2(FC)	consensus per regulator
-	ArgR-L-arginine DNA-binding transcriptional dual regulator		Transcription-Factor-Binding	restored fast -		1.43	0_evo04_0_11_evo04gndEvo02		1-0-1	Regulation of argAp by ArgR-L-arginine DNA-binding transcriptional dual regulator	pearson			log2(FC)	consensus per regulator
-	ArgR-L-arginine DNA-binding transcriptional dual regulator		Transcription-Factor-Binding	restored fast -		1.43	0_evo04_0_11_evo04gndEvo03		1-0-1	Regulation of argAp by ArgR-L-arginine DNA-binding transcriptional dual regulator	pearson			log2(FC)	consensus per regulator
-	ArgR-L-arginine DNA-binding transcriptional dual regulator		Transcription-Factor-Binding	restored fast +		1.755	0_evo04_0_11_evo04pgi		0-1-0	Regulation of argGp by ArgR-L-arginine DNA-binding transcriptional dual regulator	pearson			log2(FC)	consensus per regulator
-	ArgR-L-arginine DNA-binding transcriptional dual regulator		Transcription-Factor-Binding	restored fast +		0.245555556	0_evo04_0_11_evo04pgiEvo01		0-1-0	Regulation of argGp by ArgR-L-arginine DNA-binding transcriptional dual regulator	pearson			log2(FC)	consensus per regulator
-	ArgR-L-arginine DNA-binding transcriptional dual regulator		Transcription-Factor-Binding	novel +		0.346666667	0_evo04_0_11_evo04pgiEvo02		0-0-1	Regulation of argAp by ArgR-L-arginine DNA-binding transcriptional dual regulator	pearson			log2(FC)	consensus per regulator
-	ArgR-L-arginine DNA-binding transcriptional dual regulator		Transcription-Factor-Binding	restored fast +		0.238333333	0_evo04_0_11_evo04pgiEvo03		0-1-0	Regulation of argGp by ArgR-L-arginine DNA-binding transcriptional dual regulator	pearson			log2(FC)	consensus per regulator
-	ArgR-L-arginine DNA-binding transcriptional dual regulator		Transcription-Factor-Binding	restored fast +		0.238333333	0_evo04_0_11_evo04pgiEvo04		0-1-0	Regulation of argGp by ArgR-L-arginine DNA-binding transcriptional dual regulator	pearson			log2(FC)	consensus per regulator
-	ArgR-L-arginine DNA-binding transcriptional dual regulator		Transcription-Factor-Binding	restored fast +		0.245555556	0_evo04_0_11_evo04pgiEvo05		0-1-0	Regulation of argGp by ArgR-L-arginine DNA-binding transcriptional dual regulator	pearson			log2(FC)	consensus per regulator
-	ArgR-L-arginine DNA-binding transcriptional dual regulator		Transcription-Factor-Binding	restored fast +		0.245555556	0_evo04_0_11_evo04pgiEvo06		0-1-0	Regulation of argGp by ArgR-L-arginine DNA-binding transcriptional dual regulator	pearson			log2(FC)	consensus per regulator
-	ArgR-L-arginine DNA-binding transcriptional dual regulator		Transcription-Factor-Binding	restored fast +		0.245555556	0_evo04_0_11_evo04pgiEvo07		0-1-0	Regulation of argGp by ArgR-L-arginine DNA-binding transcriptional dual regulator	pearson			log2(FC)	consensus per regulator
-	ArgR-L-arginine DNA-binding transcriptional dual regulator		Transcription-Factor-Binding	restored fast +		0.245555556	0_evo04_0_11_evo04pgiEvo08		0-1-0	Regulation of argGp by ArgR-L-arginine DNA-binding transcriptional dual regulator	pearson			log2(FC)	consensus per regulator
-	ArgR-L-arginine DNA-binding transcriptional dual regulator		Transcription-Factor-Binding	novel +		2.52837667	0_evo04_0_11_evo04ptsHIcrr		0-0-1	Regulation of hisJp by ArgR-L-arginine DNA-binding transcriptional dual regulator	pearson			log2(FC)	consensus per regulator
-	ArgR-L-arginine DNA-binding transcriptional dual regulator		Transcription-Factor-Binding	novel +		1.03125	0_evo04_0_11_evo04ptsHIcrrEvo01		0-0-1	Regulation of hisJp by ArgR-L-arginine DNA-binding transcriptional dual regulator	pearson			log2(FC)	consensus per regulator
-	ArgR-L-arginine DNA-binding transcriptional dual regulator		Transcription-Factor-Binding	restored fast -		0.333333333	0_evo04_0_11_evo04ptsHIcrrEvo02		1-0-1	Regulation of argIp by ArgR-L-arginine DNA-binding transcriptional dual regulator	pearson			log2(FC)	consensus per regulator
-	ArgR-L-arginine DNA-binding transcriptional dual regulator		Transcription-Factor-Binding	novel +		1.49712667	0_evo04_0_11_evo04ptsHIcrrEvo03		0-0-1	Regulation of hisJp by ArgR-L-arginine DNA-binding transcriptional dual regulator	pearson			log2(FC)	consensus per regulator
-	ArgR-L-arginine DNA-binding transcriptional dual regulator		Transcription-Factor-Binding	restored fast -		0.333333333	0_evo04_0_11_evo04ptsHIcrrEvo04		1-0-1	Regulation of argIp by ArgR-L-arginine DNA-binding transcriptional dual regulator	pearson			log2(FC)	consensus per regulator
-	ArgR-L-arginine DNA-binding transcriptional dual regulator		Transcription-Factor-Binding	restored fast +		1.880759275	0_evo04_0_11_evo04sdhCB		0-1-0	Regulation of hisJp by ArgR-L-arginine DNA-binding transcriptional dual regulator	pearson			log2(FC)	consensus per regulator
-	ArgR-L-arginine DNA-binding transcriptional dual regulator		Transcription-Factor-Binding	novel +		1.045	0_evo04_0_11_evo04sdhCBEvo01		0-0-1	Regulation of argGp by ArgR-L-arginine DNA-binding transcriptional dual regulator	pearson			log2(FC)	consensus per regulator
-	ArgR-L-arginine DNA-binding transcriptional dual regulator		Transcription-Factor-Binding	restored fast +		0.86625	0_evo04_0_11_evo04sdhCBEvo02		0-1-0	Regulation of hisJp by ArgR-L-arginine DNA-binding transcriptional dual regulator	pearson			log2(FC)	consensus per regulator
-	ArgR-L-arginine DNA-binding transcriptional dual regulator		Transcription-Factor-Binding	restored fast +		0.86625	0_evo04_0_11_evo04sdhCBEvo03		0-1-0	Regulation of hisJp by ArgR-L-arginine DNA-binding transcriptional dual regulator	pearson			log2(FC)	consensus per regulator
-	ArgR-L-arginine DNA-binding transcriptional dual regulator		Transcription-Factor-Binding	novel +		4.177083333	0_evo04_0_11_evo04tpiA		0-0-1	Regulation of hisJp by ArgR-L-arginine DNA-binding transcriptional dual regulator	pearson			log2(FC)	consensus per regulator
-	ArgR-L-arginine DNA-binding transcriptional dual regulator		Transcription-Factor-Binding	novel +		0.583333333	0_evo04_0_11_evo04tpiAEvo01		0-0-1	Regulation of argAp by ArgR-L-arginine DNA-binding transcriptional dual regulator	pearson			log2(FC)	consensus per regulator
-	ArgR-L-arginine DNA-binding transcriptional dual regulator		Transcription-Factor-Binding	novel +		1.145833333	0_evo04_0_11_evo04tpiAEvo02		0-0-1	Regulation of argAp by ArgR-L-arginine DNA-binding transcriptional dual regulator	pearson			log2(FC)	consensus per regulator
-	ArgR-L-arginine DNA-binding transcriptional dual regulator		Transcription-Factor-Binding	novel +		1.270833333	0_evo04_0_11_evo04tpiAEvo03		0-0-1	Regulation of argEp1 by ArgR-L-arginine DNA-binding transcriptional dual regulator	pearson			log2(FC)	consensus per regulator
-	ArgR-L-arginine DNA-binding transcriptional dual regulator		Transcription-Factor-Binding	novel +		1.177083333	0_evo04_0_11_evo04tpiAEvo04		0-0-1	Regulation of hisJp by ArgR-L-arginine DNA-binding transcriptional dual regulator	pearson			log2(FC)	consensus per regulator
+	arrS		RNA-Mediated-Translation-Regulation	restored fast +		1.32	0_evo04_0_11		0-1-0	Regulation of gadE by ArrS small regulatory RNA	pearson			log2(FC)	consensus per regulator
+	arrS		RNA-Mediated-Translation-Regulation	restored fast +		0.99	0_evo04_0_11_evo04gnd		0-1-0	Regulation of gadE by ArrS small regulatory RNA	pearson			log2(FC)	consensus per regulator
+	arrS		RNA-Mediated-Translation-Regulation	restored fast +		0.33	0_evo04_0_11_evo04gndEvo01		0-1-0	Regulation of gadE by ArrS small regulatory RNA	pearson			log2(FC)	consensus per regulator
+	arrS		RNA-Mediated-Translation-Regulation	restored fast +		0.33	0_evo04_0_11_evo04gndEvo02		0-1-0	Regulation of gadE by ArrS small regulatory RNA	pearson			log2(FC)	consensus per regulator
+	arrS		RNA-Mediated-Translation-Regulation	restored fast +		0.33	0_evo04_0_11_evo04gndEvo03		0-1-0	Regulation of gadE by ArrS small regulatory RNA	pearson			log2(FC)	consensus per regulator
+	arrS		RNA-Mediated-Translation-Regulation	novel +		0.166666667	0_evo04_0_11_evo04ptsHIcrr		0-0-1	Regulation of gadE by ArrS small regulatory RNA	pearson			log2(FC)	consensus per regulator
+	arrS		RNA-Mediated-Translation-Regulation	novel +		0.166666667	0_evo04_0_11_evo04ptsHIcrrEvo01		0-0-1	Regulation of gadE by ArrS small regulatory RNA	pearson			log2(FC)	consensus per regulator
+	arrS		RNA-Mediated-Translation-Regulation	restored fast +		0.33	0_evo04_0_11_evo04sdhCB		0-1-0	Regulation of gadE by ArrS small regulatory RNA	pearson			log2(FC)	consensus per regulator
+	arrS		RNA-Mediated-Translation-Regulation	restored fast +		0.11	0_evo04_0_11_evo04sdhCBEvo01		0-1-0	Regulation of gadE by ArrS small regulatory RNA	pearson			log2(FC)	consensus per regulator
+	arrS		RNA-Mediated-Translation-Regulation	restored fast +		0.11	0_evo04_0_11_evo04sdhCBEvo02		0-1-0	Regulation of gadE by ArrS small regulatory RNA	pearson			log2(FC)	consensus per regulator
+	arrS		RNA-Mediated-Translation-Regulation	restored fast +		0.11	0_evo04_0_11_evo04sdhCBEvo03		0-1-0	Regulation of gadE by ArrS small regulatory RNA	pearson			log2(FC)	consensus per regulator
-	ascG		Transcription-Factor-Binding	restored fast +		0.9975	0_evo04_0_11		0-1-0	Regulation of prpRp by AscG DNA-binding transcriptional repressor	pearson			log2(FC)	consensus per regulator
-	ascG		Transcription-Factor-Binding	restored fast +		0.2475	0_evo04_0_11_evo04gnd		0-1-0	Regulation of prpRp by AscG DNA-binding transcriptional repressor	pearson			log2(FC)	consensus per regulator
-	ascG		Transcription-Factor-Binding	restored fast +		0.0825	0_evo04_0_11_evo04gndEvo01		0-1-0	Regulation of prpRp by AscG DNA-binding transcriptional repressor	pearson			log2(FC)	consensus per regulator
-	ascG		Transcription-Factor-Binding	restored fast +		0.0825	0_evo04_0_11_evo04gndEvo02		0-1-0	Regulation of prpRp by AscG DNA-binding transcriptional repressor	pearson			log2(FC)	consensus per regulator
-	ascG		Transcription-Factor-Binding	restored fast +		0.0825	0_evo04_0_11_evo04gndEvo03		0-1-0	Regulation of prpRp by AscG DNA-binding transcriptional repressor	pearson			log2(FC)	consensus per regulator
-	ascG		Transcription-Factor-Binding	restored fast +		0.375	0_evo04_0_11_evo04ptsHIcrr		0-1-0	Regulation of ybiTp by AscG DNA-binding transcriptional repressor	pearson			log2(FC)	consensus per regulator
-	ascG		Transcription-Factor-Binding	unrestored +		0.124846614	0_evo04_0_11_evo04ptsHIcrrEvo01		0-1-1	Regulation of ybiTp by AscG DNA-binding transcriptional repressor	pearson			log2(FC)	consensus per regulator
-	ascG		Transcription-Factor-Binding	restored fast +		0.125	0_evo04_0_11_evo04ptsHIcrrEvo02		0-1-0	Regulation of ybiTp by AscG DNA-binding transcriptional repressor	pearson			log2(FC)	consensus per regulator
-	ascG		Transcription-Factor-Binding	restored fast +		0.125	0_evo04_0_11_evo04ptsHIcrrEvo03		0-1-0	Regulation of ybiTp by AscG DNA-binding transcriptional repressor	pearson			log2(FC)	consensus per regulator
-	ascG		Transcription-Factor-Binding	restored fast +		0.125	0_evo04_0_11_evo04ptsHIcrrEvo04		0-1-0	Regulation of ybiTp by AscG DNA-binding transcriptional repressor	pearson			log2(FC)	consensus per regulator
-	ascG		Transcription-Factor-Binding	restored fast +		0.375	0_evo04_0_11_evo04tpiA		0-1-0	Regulation of htpGp1 by AscG DNA-binding transcriptional repressor	pearson			log2(FC)	consensus per regulator
-	ascG		Transcription-Factor-Binding	restored fast +		0.125	0_evo04_0_11_evo04tpiAEvo01		0-1-0	Regulation of htpGp1 by AscG DNA-binding transcriptional repressor	pearson			log2(FC)	consensus per regulator
-	ascG		Transcription-Factor-Binding	restored fast +		0.125	0_evo04_0_11_evo04tpiAEvo02		0-1-0	Regulation of htpGp1 by AscG DNA-binding transcriptional repressor	pearson			log2(FC)	consensus per regulator
-	ascG		Transcription-Factor-Binding	unrestored +		0.124491488	0_evo04_0_11_evo04tpiAEvo03		0-1-1	Regulation of htpGp1 by AscG DNA-binding transcriptional repressor	pearson			log2(FC)	consensus per regulator
-	ascG		Transcription-Factor-Binding	restored fast +		0.125	0_evo04_0_11_evo04tpiAEvo04		0-1-0	Regulation of htpGp1 by AscG DNA-binding transcriptional repressor	pearson			log2(FC)	consensus per regulator
-	AsnC DNA-binding transcriptional dual regulator		Transcription-Factor-Binding	restored fast +		1.726370147	0_evo04_0_11		0-1-0	Regulation of asnCp by AsnC DNA-binding transcriptional dual regulator	pearson			log2(FC)	consensus per regulator
-	AsnC DNA-binding transcriptional dual regulator		Transcription-Factor-Binding	restored fast +		1.32	0_evo04_0_11_evo04gnd		0-1-0	Regulation of asnCp by AsnC DNA-binding transcriptional dual regulator	pearson			log2(FC)	consensus per regulator
-	AsnC DNA-binding transcriptional dual regulator		Transcription-Factor-Binding	restored fast +		0.44	0_evo04_0_11_evo04gndEvo01		0-1-0	Regulation of asnCp by AsnC DNA-binding transcriptional dual regulator	pearson			log2(FC)	consensus per regulator
-	AsnC DNA-binding transcriptional dual regulator		Transcription-Factor-Binding	restored fast +		0.44	0_evo04_0_11_evo04gndEvo02		0-1-0	Regulation of asnCp by AsnC DNA-binding transcriptional dual regulator	pearson			log2(FC)	consensus per regulator
-	AsnC DNA-binding transcriptional dual regulator		Transcription-Factor-Binding	restored fast +		0.44	0_evo04_0_11_evo04gndEvo03		0-1-0	Regulation of asnCp by AsnC DNA-binding transcriptional dual regulator	pearson			log2(FC)	consensus per regulator
+	AsnC DNA-binding transcriptional dual regulator		Transcription-Factor-Binding	novel -		0.13	0_evo04_0_11_evo04pgi		1/1/2000	Regulation of asnAp by AsnC DNA-binding transcriptional dual regulator	pearson			log2(FC)	consensus per regulator
+	AsnC DNA-binding transcriptional dual regulator		Transcription-Factor-Binding	novel -		0.13	0_evo04_0_11_evo04pgiEvo02		1/1/2000	Regulation of asnAp by AsnC DNA-binding transcriptional dual regulator	pearson			log2(FC)	consensus per regulator
+	AsnC DNA-binding transcriptional dual regulator		Transcription-Factor-Binding	restored fast -		0.5	0_evo04_0_11_evo04ptsHIcrr		1-0-1	Regulation of asnAp by AsnC DNA-binding transcriptional dual regulator	pearson			log2(FC)	consensus per regulator
+	AsnC DNA-binding transcriptional dual regulator		Transcription-Factor-Binding	unrestored -		0.24977132	0_evo04_0_11_evo04ptsHIcrrEvo01		1-0-0	Regulation of asnAp by AsnC DNA-binding transcriptional dual regulator	pearson			log2(FC)	consensus per regulator
+	AsnC DNA-binding transcriptional dual regulator		Transcription-Factor-Binding	restored fast -		0.25	0_evo04_0_11_evo04ptsHIcrrEvo02		1-0-1	Regulation of asnAp by AsnC DNA-binding transcriptional dual regulator	pearson			log2(FC)	consensus per regulator
+	AsnC DNA-binding transcriptional dual regulator		Transcription-Factor-Binding	reinforced -		0.249894493	0_evo04_0_11_evo04ptsHIcrrEvo03		2/1/2000	Regulation of asnAp by AsnC DNA-binding transcriptional dual regulator	pearson			log2(FC)	consensus per regulator
+	AsnC DNA-binding transcriptional dual regulator		Transcription-Factor-Binding	restored fast -		0.25	0_evo04_0_11_evo04ptsHIcrrEvo04		1-0-1	Regulation of asnAp by AsnC DNA-binding transcriptional dual regulator	pearson			log2(FC)	consensus per regulator
-	AsnC DNA-binding transcriptional dual regulator		Transcription-Factor-Binding	restored fast +		0.165	0_evo04_0_11_evo04sdhCB		0-1-0	Regulation of asnCp by AsnC DNA-binding transcriptional dual regulator	pearson			log2(FC)	consensus per regulator
-	AsnC DNA-binding transcriptional dual regulator		Transcription-Factor-Binding	restored fast +		0.055	0_evo04_0_11_evo04sdhCBEvo01		0-1-0	Regulation of asnCp by AsnC DNA-binding transcriptional dual regulator	pearson			log2(FC)	consensus per regulator
-	AsnC DNA-binding transcriptional dual regulator		Transcription-Factor-Binding	restored fast +		0.055	0_evo04_0_11_evo04sdhCBEvo02		0-1-0	Regulation of asnCp by AsnC DNA-binding transcriptional dual regulator	pearson			log2(FC)	consensus per regulator
-	AsnC DNA-binding transcriptional dual regulator		Transcription-Factor-Binding	restored fast +		0.055	0_evo04_0_11_evo04sdhCBEvo03		0-1-0	Regulation of asnCp by AsnC DNA-binding transcriptional dual regulator	pearson			log2(FC)	consensus per regulator
+	AsnC DNA-binding transcriptional dual regulator		Transcription-Factor-Binding	novel -		0.75	0_evo04_0_11_evo04tpiA		1/1/2000	Regulation of asnAp by AsnC DNA-binding transcriptional dual regulator	pearson			log2(FC)	consensus per regulator
+	AsnC DNA-binding transcriptional dual regulator		Transcription-Factor-Binding	novel -		0.25	0_evo04_0_11_evo04tpiAEvo01		1/1/2000	Regulation of asnAp by AsnC DNA-binding transcriptional dual regulator	pearson			log2(FC)	consensus per regulator
+	AsnC DNA-binding transcriptional dual regulator		Transcription-Factor-Binding	novel -		0.25	0_evo04_0_11_evo04tpiAEvo02		1/1/2000	Regulation of asnAp by AsnC DNA-binding transcriptional dual regulator	pearson			log2(FC)	consensus per regulator
+	AsnC DNA-binding transcriptional dual regulator		Transcription-Factor-Binding	novel -		0.25	0_evo04_0_11_evo04tpiAEvo03		1/1/2000	Regulation of asnAp by AsnC DNA-binding transcriptional dual regulator	pearson			log2(FC)	consensus per regulator
+	asolectin		Regulation-of-Enzyme-Activity	restored fast -		0.487284359	0_evo04_0_11		1-0-1	Regulation of malate:quinone oxidoreductase by asolectin	pearson			log2(FC)	consensus per regulator
+	asolectin		Regulation-of-Enzyme-Activity	restored fast -		0.12375	0_evo04_0_11_evo04gnd		1-0-1	Regulation of malate:quinone oxidoreductase by asolectin	pearson			log2(FC)	consensus per regulator
+	asolectin		Regulation-of-Enzyme-Activity	restored fast -		0.04125	0_evo04_0_11_evo04gndEvo01		1-0-1	Regulation of malate:quinone oxidoreductase by asolectin	pearson			log2(FC)	consensus per regulator
+	asolectin		Regulation-of-Enzyme-Activity	restored fast -		0.04125	0_evo04_0_11_evo04gndEvo02		1-0-1	Regulation of malate:quinone oxidoreductase by asolectin	pearson			log2(FC)	consensus per regulator
+	asolectin		Regulation-of-Enzyme-Activity	restored fast -		0.04125	0_evo04_0_11_evo04gndEvo03		1-0-1	Regulation of malate:quinone oxidoreductase by asolectin	pearson			log2(FC)	consensus per regulator
+	asolectin		Regulation-of-Enzyme-Activity	unrestored -		0.12787045	0_evo04_0_11_evo04pgi		1-0-0	Regulation of malate:quinone oxidoreductase by asolectin	pearson			log2(FC)	consensus per regulator
+	asolectin		Regulation-of-Enzyme-Activity	unrestored -		0.016007368	0_evo04_0_11_evo04pgiEvo01		1-0-0	Regulation of malate:quinone oxidoreductase by asolectin	pearson			log2(FC)	consensus per regulator
+	asolectin		Regulation-of-Enzyme-Activity	unrestored -		0.016003569	0_evo04_0_11_evo04pgiEvo02		1-0-0	Regulation of malate:quinone oxidoreductase by asolectin	pearson			log2(FC)	consensus per regulator
+	asolectin		Regulation-of-Enzyme-Activity	unrestored -		0.016171575	0_evo04_0_11_evo04pgiEvo03		1-0-0	Regulation of malate:quinone oxidoreductase by asolectin	pearson			log2(FC)	consensus per regulator
+	asolectin		Regulation-of-Enzyme-Activity	partially-restored -		0.015939211	0_evo04_0_11_evo04pgiEvo04		2-0-1	Regulation of malate:quinone oxidoreductase by asolectin	pearson			log2(FC)	consensus per regulator
+	asolectin		Regulation-of-Enzyme-Activity	unrestored -		0.016163504	0_evo04_0_11_evo04pgiEvo05		1-0-0	Regulation of malate:quinone oxidoreductase by asolectin	pearson			log2(FC)	consensus per regulator
+	asolectin		Regulation-of-Enzyme-Activity	unrestored -		0.01624513	0_evo04_0_11_evo04pgiEvo06		1-0-0	Regulation of malate:quinone oxidoreductase by asolectin	pearson			log2(FC)	consensus per regulator
+	asolectin		Regulation-of-Enzyme-Activity	unrestored -		0.016005979	0_evo04_0_11_evo04pgiEvo07		1-0-0	Regulation of malate:quinone oxidoreductase by asolectin	pearson			log2(FC)	consensus per regulator
+	asolectin		Regulation-of-Enzyme-Activity	unrestored -		0.015888104	0_evo04_0_11_evo04pgiEvo08		1-0-0	Regulation of malate:quinone oxidoreductase by asolectin	pearson			log2(FC)	consensus per regulator
+	asolectin		Regulation-of-Enzyme-Activity	restored fast -		0.123003108	0_evo04_0_11_evo04ptsHIcrr		1-0-1	Regulation of malate:quinone oxidoreductase by asolectin	pearson			log2(FC)	consensus per regulator
+	asolectin		Regulation-of-Enzyme-Activity	restored fast -		0.030896343	0_evo04_0_11_evo04ptsHIcrrEvo01		1-0-1	Regulation of malate:quinone oxidoreductase by asolectin	pearson			log2(FC)	consensus per regulator
+	asolectin		Regulation-of-Enzyme-Activity	partially-restored -		0.030238176	0_evo04_0_11_evo04ptsHIcrrEvo02		2-0-1	Regulation of malate:quinone oxidoreductase by asolectin	pearson			log2(FC)	consensus per regulator
+	asolectin		Regulation-of-Enzyme-Activity	restored fast -		0.03125	0_evo04_0_11_evo04ptsHIcrrEvo03		1-0-1	Regulation of malate:quinone oxidoreductase by asolectin	pearson			log2(FC)	consensus per regulator
+	asolectin		Regulation-of-Enzyme-Activity	restored fast -		0.030725905	0_evo04_0_11_evo04ptsHIcrrEvo04		1-0-1	Regulation of malate:quinone oxidoreductase by asolectin	pearson			log2(FC)	consensus per regulator
+	asolectin		Regulation-of-Enzyme-Activity	restored fast -		0.12375	0_evo04_0_11_evo04sdhCB		1-0-1	Regulation of malate:quinone oxidoreductase by asolectin	pearson			log2(FC)	consensus per regulator
+	asolectin		Regulation-of-Enzyme-Activity	restored fast -		0.04125	0_evo04_0_11_evo04sdhCBEvo01		1-0-1	Regulation of malate:quinone oxidoreductase by asolectin	pearson			log2(FC)	consensus per regulator
+	asolectin		Regulation-of-Enzyme-Activity	restored fast -		0.04125	0_evo04_0_11_evo04sdhCBEvo02		1-0-1	Regulation of malate:quinone oxidoreductase by asolectin	pearson			log2(FC)	consensus per regulator
+	asolectin		Regulation-of-Enzyme-Activity	restored fast -		0.04125	0_evo04_0_11_evo04sdhCBEvo03		1-0-1	Regulation of malate:quinone oxidoreductase by asolectin	pearson			log2(FC)	consensus per regulator
+	asolectin		Regulation-of-Enzyme-Activity	partially-restored -		0.122946928	0_evo04_0_11_evo04tpiA		2-0-1	Regulation of malate:quinone oxidoreductase by asolectin	pearson			log2(FC)	consensus per regulator
+	asolectin		Regulation-of-Enzyme-Activity	partially-restored -		0.03024973	0_evo04_0_11_evo04tpiAEvo01		2-0-1	Regulation of malate:quinone oxidoreductase by asolectin	pearson			log2(FC)	consensus per regulator
+	asolectin		Regulation-of-Enzyme-Activity	partially-restored -		0.031210857	0_evo04_0_11_evo04tpiAEvo02		2-0-1	Regulation of malate:quinone oxidoreductase by asolectin	pearson			log2(FC)	consensus per regulator
+	asolectin		Regulation-of-Enzyme-Activity	partially-restored -		0.030712049	0_evo04_0_11_evo04tpiAEvo03		2-0-1	Regulation of malate:quinone oxidoreductase by asolectin	pearson			log2(FC)	consensus per regulator
+	asolectin		Regulation-of-Enzyme-Activity	partially-restored -		0.030774292	0_evo04_0_11_evo04tpiAEvo04		2-0-1	Regulation of malate:quinone oxidoreductase by asolectin	pearson			log2(FC)	consensus per regulator
-	atabrine		Regulation-of-Enzyme-Activity	restored fast +		0.083333333	0_evo04_0_11		0-1-0	Regulation of biotin sulfoxide reductase by atabrine	pearson			log2(FC)	consensus per regulator
-	atabrine		Regulation-of-Enzyme-Activity	restored fast +		0.083333333	0_evo04_0_11_evo04ptsHIcrr		0-1-0	Regulation of biotin sulfoxide reductase by atabrine	pearson			log2(FC)	consensus per regulator
-	atabrine		Regulation-of-Enzyme-Activity	unrestored +		0.041661336	0_evo04_0_11_evo04ptsHIcrrEvo01		0-1-1	Regulation of biotin sulfoxide reductase by atabrine	pearson			log2(FC)	consensus per regulator
-	atabrine		Regulation-of-Enzyme-Activity	restored fast +		0.041666667	0_evo04_0_11_evo04ptsHIcrrEvo02		0-1-0	Regulation of biotin sulfoxide reductase by atabrine	pearson			log2(FC)	consensus per regulator
-	atabrine		Regulation-of-Enzyme-Activity	unrestored +		0.041469155	0_evo04_0_11_evo04ptsHIcrrEvo03		0-1-1	Regulation of biotin sulfoxide reductase by atabrine	pearson			log2(FC)	consensus per regulator
-	atabrine		Regulation-of-Enzyme-Activity	restored fast +		0.041666667	0_evo04_0_11_evo04ptsHIcrrEvo04		0-1-0	Regulation of biotin sulfoxide reductase by atabrine	pearson			log2(FC)	consensus per regulator
-	ATP		Regulation-of-Enzyme-Activity	restored fast -		1.232249655	0_evo04_0_11		1-0-1	Regulation of phosphoenolpyruvate carboxykinase (ATP) by ATP	pearson	atp_c		log2(FC)	consensus per regulator
-	ATP		Regulation-of-Enzyme-Activity	restored fast -		0.33	0_evo04_0_11_evo04gnd		1-0-1	Regulation of phosphoenolpyruvate carboxykinase (ATP) by ATP	pearson	atp_c		log2(FC)	consensus per regulator
-	ATP		Regulation-of-Enzyme-Activity	restored fast -		0.11	0_evo04_0_11_evo04gndEvo01		1-0-1	Regulation of phosphoenolpyruvate carboxykinase (ATP) by ATP	pearson	atp_c		log2(FC)	consensus per regulator
-	ATP		Regulation-of-Enzyme-Activity	restored fast -		0.11	0_evo04_0_11_evo04gndEvo02		1-0-1	Regulation of phosphoenolpyruvate carboxykinase (ATP) by ATP	pearson	atp_c		log2(FC)	consensus per regulator
-	ATP		Regulation-of-Enzyme-Activity	restored fast -		0.11	0_evo04_0_11_evo04gndEvo03		1-0-1	Regulation of phosphoenolpyruvate carboxykinase (ATP) by ATP	pearson	atp_c		log2(FC)	consensus per regulator
-	ATP		Regulation-of-Enzyme-Activity	partially-restored -		0.28203732	0_evo04_0_11_evo04pgi		2-0-1	Regulation of phosphoenolpyruvate carboxykinase (ATP) by ATP	pearson	atp_c		log2(FC)	consensus per regulator
-	ATP		Regulation-of-Enzyme-Activity	unrestored -		0.043270182	0_evo04_0_11_evo04pgiEvo01		1-0-0	Regulation of phosphoenolpyruvate carboxykinase (ATP) by ATP	pearson	atp_c		log2(FC)	consensus per regulator
-	ATP		Regulation-of-Enzyme-Activity	unrestored -		0.043266982	0_evo04_0_11_evo04pgiEvo02		1-0-0	Regulation of phosphoenolpyruvate carboxykinase (ATP) by ATP	pearson	atp_c		log2(FC)	consensus per regulator
-	ATP		Regulation-of-Enzyme-Activity	unrestored -		0.043081476	0_evo04_0_11_evo04pgiEvo03		1-0-0	Regulation of phosphoenolpyruvate carboxykinase (ATP) by ATP	pearson	atp_c		log2(FC)	consensus per regulator
-	ATP		Regulation-of-Enzyme-Activity	partially-restored -		0.04313534	0_evo04_0_11_evo04pgiEvo04		2-0-1	Regulation of phosphoenolpyruvate carboxykinase (ATP) by ATP	pearson	atp_c		log2(FC)	consensus per regulator
-	ATP		Regulation-of-Enzyme-Activity	unrestored -		0.043254582	0_evo04_0_11_evo04pgiEvo05		1-0-0	Regulation of phosphoenolpyruvate carboxykinase (ATP) by ATP	pearson	atp_c		log2(FC)	consensus per regulator
-	ATP		Regulation-of-Enzyme-Activity	unrestored -		0.042202958	0_evo04_0_11_evo04pgiEvo06		1-0-0	Regulation of phosphoenolpyruvate carboxykinase (ATP) by ATP	pearson	atp_c		log2(FC)	consensus per regulator
-	ATP		Regulation-of-Enzyme-Activity	restored fast -		0.043333333	0_evo04_0_11_evo04pgiEvo07		1-0-1	Regulation of phosphoenolpyruvate carboxykinase (ATP) by ATP	pearson	atp_c		log2(FC)	consensus per regulator
-	ATP		Regulation-of-Enzyme-Activity	unrestored -		0.041989516	0_evo04_0_11_evo04pgiEvo08		1-0-0	Regulation of phosphoenolpyruvate carboxykinase (ATP) by ATP	pearson	atp_c		log2(FC)	consensus per regulator
-	ATP		Regulation-of-Enzyme-Activity	restored fast -		0.245324664	0_evo04_0_11_evo04ptsHIcrr		1-0-1	Regulation of phosphoenolpyruvate carboxykinase (ATP) by ATP	pearson	atp_c		log2(FC)	consensus per regulator
-	ATP		Regulation-of-Enzyme-Activity	restored fast -		0.083333333	0_evo04_0_11_evo04ptsHIcrrEvo01		1-0-1	Regulation of phosphoenolpyruvate carboxykinase (ATP) by ATP	pearson	atp_c		log2(FC)	consensus per regulator
-	ATP		Regulation-of-Enzyme-Activity	partially-restored -		0.081879946	0_evo04_0_11_evo04ptsHIcrrEvo02		2-0-1	Regulation of phosphoenolpyruvate carboxykinase (ATP) by ATP	pearson	atp_c		log2(FC)	consensus per regulator
-	ATP		Regulation-of-Enzyme-Activity	partially-restored -		0.082192856	0_evo04_0_11_evo04ptsHIcrrEvo03		2-0-1	Regulation of phosphoenolpyruvate carboxykinase (ATP) by ATP	pearson	atp_c		log2(FC)	consensus per regulator
-	ATP		Regulation-of-Enzyme-Activity	restored fast -		0.083333333	0_evo04_0_11_evo04ptsHIcrrEvo04		1-0-1	Regulation of phosphoenolpyruvate carboxykinase (ATP) by ATP	pearson	atp_c		log2(FC)	consensus per regulator
-	ATP		Regulation-of-Enzyme-Activity	restored fast -		0.33	0_evo04_0_11_evo04sdhCB		1-0-1	Regulation of phosphoenolpyruvate carboxykinase (ATP) by ATP	pearson	atp_c		log2(FC)	consensus per regulator
-	ATP		Regulation-of-Enzyme-Activity	restored fast -		0.11	0_evo04_0_11_evo04sdhCBEvo01		1-0-1	Regulation of phosphoenolpyruvate carboxykinase (ATP) by ATP	pearson	atp_c		log2(FC)	consensus per regulator
-	ATP		Regulation-of-Enzyme-Activity	restored fast -		0.11	0_evo04_0_11_evo04sdhCBEvo02		1-0-1	Regulation of phosphoenolpyruvate carboxykinase (ATP) by ATP	pearson	atp_c		log2(FC)	consensus per regulator
-	ATP		Regulation-of-Enzyme-Activity	restored fast -		0.11	0_evo04_0_11_evo04sdhCBEvo03		1-0-1	Regulation of phosphoenolpyruvate carboxykinase (ATP) by ATP	pearson	atp_c		log2(FC)	consensus per regulator
-	ATP		Regulation-of-Enzyme-Activity	restored fast -		0.244166529	0_evo04_0_11_evo04tpiA		1-0-1	Regulation of phosphoenolpyruvate carboxykinase (ATP) by ATP	pearson	atp_c		log2(FC)	consensus per regulator
-	ATP		Regulation-of-Enzyme-Activity	partially-restored -		0.080624078	0_evo04_0_11_evo04tpiAEvo01		2-0-1	Regulation of phosphoenolpyruvate carboxykinase (ATP) by ATP	pearson	atp_c		log2(FC)	consensus per regulator
-	ATP		Regulation-of-Enzyme-Activity	partially-restored -		0.082146766	0_evo04_0_11_evo04tpiAEvo02		2-0-1	Regulation of phosphoenolpyruvate carboxykinase (ATP) by ATP	pearson	atp_c		log2(FC)	consensus per regulator
-	ATP		Regulation-of-Enzyme-Activity	restored fast -		0.083333333	0_evo04_0_11_evo04tpiAEvo03		1-0-1	Regulation of phosphoenolpyruvate carboxykinase (ATP) by ATP	pearson	atp_c		log2(FC)	consensus per regulator
-	ATP		Regulation-of-Enzyme-Activity	partially-restored -		0.08051492	0_evo04_0_11_evo04tpiAEvo04		2-0-1	Regulation of phosphoenolpyruvate carboxykinase (ATP) by ATP	pearson	atp_c		log2(FC)	consensus per regulator
-	Ba<SUP>2+</SUP>		Regulation-of-Enzyme-Activity	restored fast +		0.11	0_evo04_0_11		0-1-0	Regulation of dihydrofolate reductase by Ba<SUP>2+</SUP>	pearson			log2(FC)	consensus per regulator
-	Ba<SUP>2+</SUP>		Regulation-of-Enzyme-Activity	restored fast +		0.055	0_evo04_0_11_evo04gnd		0-1-0	Regulation of dihydrofolate reductase by Ba<SUP>2+</SUP>	pearson			log2(FC)	consensus per regulator
-	Ba<SUP>2+</SUP>		Regulation-of-Enzyme-Activity	restored fast +		0.018333333	0_evo04_0_11_evo04gndEvo01		0-1-0	Regulation of dihydrofolate reductase by Ba<SUP>2+</SUP>	pearson			log2(FC)	consensus per regulator
-	Ba<SUP>2+</SUP>		Regulation-of-Enzyme-Activity	restored fast +		0.018333333	0_evo04_0_11_evo04gndEvo02		0-1-0	Regulation of dihydrofolate reductase by Ba<SUP>2+</SUP>	pearson			log2(FC)	consensus per regulator
-	Ba<SUP>2+</SUP>		Regulation-of-Enzyme-Activity	restored fast +		0.018333333	0_evo04_0_11_evo04gndEvo03		0-1-0	Regulation of dihydrofolate reductase by Ba<SUP>2+</SUP>	pearson			log2(FC)	consensus per regulator
-	Ba<SUP>2+</SUP>		Regulation-of-Enzyme-Activity	novel -		0.013888889	0_evo04_0_11_evo04ptsHIcrr		1/1/2000	Regulation of dihydrofolate reductase by Ba<SUP>2+</SUP>	pearson			log2(FC)	consensus per regulator
-	Ba<SUP>2+</SUP>		Regulation-of-Enzyme-Activity	novel -		0.013888889	0_evo04_0_11_evo04ptsHIcrrEvo03		1/1/2000	Regulation of dihydrofolate reductase by Ba<SUP>2+</SUP>	pearson			log2(FC)	consensus per regulator
-	Ba<SUP>2+</SUP>		Regulation-of-Enzyme-Activity	restored fast +		0.055	0_evo04_0_11_evo04sdhCB		0-1-0	Regulation of dihydrofolate reductase by Ba<SUP>2+</SUP>	pearson			log2(FC)	consensus per regulator
-	Ba<SUP>2+</SUP>		Regulation-of-Enzyme-Activity	restored fast +		0.018333333	0_evo04_0_11_evo04sdhCBEvo01		0-1-0	Regulation of dihydrofolate reductase by Ba<SUP>2+</SUP>	pearson			log2(FC)	consensus per regulator
-	Ba<SUP>2+</SUP>		Regulation-of-Enzyme-Activity	restored fast +		0.018333333	0_evo04_0_11_evo04sdhCBEvo02		0-1-0	Regulation of dihydrofolate reductase by Ba<SUP>2+</SUP>	pearson			log2(FC)	consensus per regulator
-	Ba<SUP>2+</SUP>		Regulation-of-Enzyme-Activity	restored fast +		0.018333333	0_evo04_0_11_evo04sdhCBEvo03		0-1-0	Regulation of dihydrofolate reductase by Ba<SUP>2+</SUP>	pearson			log2(FC)	consensus per regulator
+	baeR		Transcription-Factor-Binding	restored fast +		1.1825	0_evo04_0_11		0-1-0	Regulation of ycaC by BaeR-Phosphorylated DNA-binding transcriptional activator	pearson			log2(FC)	consensus per regulator
+	baeR		Transcription-Factor-Binding	restored fast +		0.495	0_evo04_0_11_evo04gnd		0-1-0	Regulation of ycaC by BaeR-Phosphorylated DNA-binding transcriptional activator	pearson			log2(FC)	consensus per regulator
+	baeR		Transcription-Factor-Binding	restored fast +		0.165	0_evo04_0_11_evo04gndEvo01		0-1-0	Regulation of ycaC by BaeR-Phosphorylated DNA-binding transcriptional activator	pearson			log2(FC)	consensus per regulator
+	baeR		Transcription-Factor-Binding	restored fast +		0.165	0_evo04_0_11_evo04gndEvo02		0-1-0	Regulation of ycaC by BaeR-Phosphorylated DNA-binding transcriptional activator	pearson			log2(FC)	consensus per regulator
+	baeR		Transcription-Factor-Binding	restored fast +		0.165	0_evo04_0_11_evo04gndEvo03		0-1-0	Regulation of ycaC by BaeR-Phosphorylated DNA-binding transcriptional activator	pearson			log2(FC)	consensus per regulator
+	baeR		Transcription-Factor-Binding	novel +		0.13	0_evo04_0_11_evo04pgi		0-0-1	Regulation of ycaC by BaeR-Phosphorylated DNA-binding transcriptional activator	pearson			log2(FC)	consensus per regulator
+	baeR		Transcription-Factor-Binding	novel +		0.065	0_evo04_0_11_evo04pgiEvo02		0-0-1	Regulation of ycaC by BaeR-Phosphorylated DNA-binding transcriptional activator	pearson			log2(FC)	consensus per regulator
+	baeR		Transcription-Factor-Binding	novel +		0.065	0_evo04_0_11_evo04pgiEvo04		0-0-1	Regulation of spyp by BaeR-Phosphorylated DNA-binding transcriptional activator	pearson			log2(FC)	consensus per regulator
+	baeR		Transcription-Factor-Binding	restored fast +		0.5625	0_evo04_0_11_evo04ptsHIcrr		0-1-0	Regulation of ycaC by BaeR-Phosphorylated DNA-binding transcriptional activator	pearson			log2(FC)	consensus per regulator
+	baeR		Transcription-Factor-Binding	unrestored +		0.14230603	0_evo04_0_11_evo04ptsHIcrrEvo01		0-1-1	Regulation of mdtAp by BaeR-Phosphorylated DNA-binding transcriptional activator	pearson			log2(FC)	consensus per regulator
+	baeR		Transcription-Factor-Binding	restored fast +		0.145833333	0_evo04_0_11_evo04ptsHIcrrEvo02		0-1-0	Regulation of ycaC by BaeR-Phosphorylated DNA-binding transcriptional activator	pearson			log2(FC)	consensus per regulator
+	baeR		Transcription-Factor-Binding	restored fast +		0.145833333	0_evo04_0_11_evo04ptsHIcrrEvo03		0-1-0	Regulation of ycaC by BaeR-Phosphorylated DNA-binding transcriptional activator	pearson			log2(FC)	consensus per regulator
+	baeR		Transcription-Factor-Binding	restored fast +		0.270833333	0_evo04_0_11_evo04ptsHIcrrEvo04		0-1-0	Regulation of ycaC by BaeR-Phosphorylated DNA-binding transcriptional activator	pearson			log2(FC)	consensus per regulator
+	baeR		Transcription-Factor-Binding	novel +		0.495	0_evo04_0_11_evo04sdhCB		0-0-1	Regulation of ycaC by BaeR-Phosphorylated DNA-binding transcriptional activator	pearson			log2(FC)	consensus per regulator
+	baeR		Transcription-Factor-Binding	novel +		0.165	0_evo04_0_11_evo04sdhCBEvo01		0-0-1	Regulation of ycaC by BaeR-Phosphorylated DNA-binding transcriptional activator	pearson			log2(FC)	consensus per regulator
+	baeR		Transcription-Factor-Binding	novel +		0.165	0_evo04_0_11_evo04sdhCBEvo02		0-0-1	Regulation of ycaC by BaeR-Phosphorylated DNA-binding transcriptional activator	pearson			log2(FC)	consensus per regulator
+	baeR		Transcription-Factor-Binding	novel +		0.165	0_evo04_0_11_evo04sdhCBEvo03		0-0-1	Regulation of ycaC by BaeR-Phosphorylated DNA-binding transcriptional activator	pearson			log2(FC)	consensus per regulator
+	baeR		Transcription-Factor-Binding	unrestored +		0.365137111	0_evo04_0_11_evo04tpiA		0-1-1	Regulation of ycaC by BaeR-Phosphorylated DNA-binding transcriptional activator	pearson			log2(FC)	consensus per regulator
+	baeR		Transcription-Factor-Binding	unrestored +		0.122237569	0_evo04_0_11_evo04tpiAEvo01		0-1-1	Regulation of ycaC by BaeR-Phosphorylated DNA-binding transcriptional activator	pearson			log2(FC)	consensus per regulator
+	baeR		Transcription-Factor-Binding	unrestored +		0.123318159	0_evo04_0_11_evo04tpiAEvo02		0-1-1	Regulation of ycaC by BaeR-Phosphorylated DNA-binding transcriptional activator	pearson			log2(FC)	consensus per regulator
+	baeR		Transcription-Factor-Binding	partially-restored +		0.121762802	0_evo04_0_11_evo04tpiAEvo03		0-2-1	Regulation of ycaC by BaeR-Phosphorylated DNA-binding transcriptional activator	pearson			log2(FC)	consensus per regulator
+	baeR		Transcription-Factor-Binding	restored fast +		0.125	0_evo04_0_11_evo04tpiAEvo04		0-1-0	Regulation of ycaC by BaeR-Phosphorylated DNA-binding transcriptional activator	pearson			log2(FC)	consensus per regulator
+	basR		Transcription-Factor-Binding	restored fast +		0.748022227	0_evo04_0_11		0-1-0	Regulation of fimBp2 by BasR-Phosphorylated transcriptional regulator	pearson			log2(FC)	consensus per regulator
+	basR		Transcription-Factor-Binding	restored fast +		0.239461538	0_evo04_0_11_evo04gnd		0-1-0	Regulation of fimBp2 by BasR-Phosphorylated transcriptional regulator	pearson			log2(FC)	consensus per regulator
+	basR		Transcription-Factor-Binding	restored fast +		0.079820513	0_evo04_0_11_evo04gndEvo01		0-1-0	Regulation of fimBp2 by BasR-Phosphorylated transcriptional regulator	pearson			log2(FC)	consensus per regulator
+	basR		Transcription-Factor-Binding	restored fast +		0.079820513	0_evo04_0_11_evo04gndEvo02		0-1-0	Regulation of fimBp2 by BasR-Phosphorylated transcriptional regulator	pearson			log2(FC)	consensus per regulator
+	basR		Transcription-Factor-Binding	restored fast +		0.079820513	0_evo04_0_11_evo04gndEvo03		0-1-0	Regulation of fimBp2 by BasR-Phosphorylated transcriptional regulator	pearson			log2(FC)	consensus per regulator
-	basR		Transcription-Factor-Binding	novel -		0.26	0_evo04_0_11_evo04pgi		1/1/2000	Regulation of yrbLp by BasR-Phosphorylated transcriptional regulator	pearson			log2(FC)	consensus per regulator
-	basR		Transcription-Factor-Binding	novel -		0.065	0_evo04_0_11_evo04pgiEvo01		1/1/2000	Regulation of yrbLp by BasR-Phosphorylated transcriptional regulator	pearson			log2(FC)	consensus per regulator
-	basR		Transcription-Factor-Binding	novel -		0.065	0_evo04_0_11_evo04pgiEvo02		1/1/2000	Regulation of yrbLp by BasR-Phosphorylated transcriptional regulator	pearson			log2(FC)	consensus per regulator
-	basR		Transcription-Factor-Binding	novel -		0.065	0_evo04_0_11_evo04pgiEvo03		1/1/2000	Regulation of yrbLp by BasR-Phosphorylated transcriptional regulator	pearson			log2(FC)	consensus per regulator
-	basR		Transcription-Factor-Binding	novel -		0.065	0_evo04_0_11_evo04pgiEvo04		1/1/2000	Regulation of yrbLp by BasR-Phosphorylated transcriptional regulator	pearson			log2(FC)	consensus per regulator
+	basR		Transcription-Factor-Binding	restored fast +		0.298449577	0_evo04_0_11_evo04ptsHIcrr		0-1-0	Regulation of arnBCADTEF by BasR-Phosphorylated transcriptional regulator	pearson			log2(FC)	consensus per regulator
+	basR		Transcription-Factor-Binding	restored fast +		0.063492063	0_evo04_0_11_evo04ptsHIcrrEvo01		0-1-0	Regulation of arnBCADTEF by BasR-Phosphorylated transcriptional regulator	pearson			log2(FC)	consensus per regulator
+	basR		Transcription-Factor-Binding	restored fast +		0.091269841	0_evo04_0_11_evo04ptsHIcrrEvo02		0-1-0	Regulation of arnBCADTEF by BasR-Phosphorylated transcriptional regulator	pearson			log2(FC)	consensus per regulator
+	basR		Transcription-Factor-Binding	novel +		0.125	0_evo04_0_11_evo04ptsHIcrrEvo03		0-0-1	Regulation of dgkAp1 by BasR-Phosphorylated transcriptional regulator	pearson			log2(FC)	consensus per regulator
+	basR		Transcription-Factor-Binding	restored fast +		0.091269841	0_evo04_0_11_evo04ptsHIcrrEvo04		0-1-0	Regulation of arnBCADTEF by BasR-Phosphorylated transcriptional regulator	pearson			log2(FC)	consensus per regulator
+	basR		Transcription-Factor-Binding	restored fast +		0.099	0_evo04_0_11_evo04sdhCB		0-1-0	Regulation of fimBp2 by BasR-Phosphorylated transcriptional regulator	pearson			log2(FC)	consensus per regulator
+	basR		Transcription-Factor-Binding	restored fast +		0.033	0_evo04_0_11_evo04sdhCBEvo01		0-1-0	Regulation of fimBp2 by BasR-Phosphorylated transcriptional regulator	pearson			log2(FC)	consensus per regulator
+	basR		Transcription-Factor-Binding	restored fast +		0.033	0_evo04_0_11_evo04sdhCBEvo02		0-1-0	Regulation of fimBp2 by BasR-Phosphorylated transcriptional regulator	pearson			log2(FC)	consensus per regulator
+	basR		Transcription-Factor-Binding	restored fast +		0.033	0_evo04_0_11_evo04sdhCBEvo03		0-1-0	Regulation of fimBp2 by BasR-Phosphorylated transcriptional regulator	pearson			log2(FC)	consensus per regulator
-	basR		Transcription-Factor-Binding	reinforced -		0.332459346	0_evo04_0_11_evo04tpiA		2/1/2000	Regulation of putAp by BasR-Phosphorylated transcriptional regulator	pearson			log2(FC)	consensus per regulator
-	basR		Transcription-Factor-Binding	reinforced -		0.083003485	0_evo04_0_11_evo04tpiAEvo01		2/1/2000	Regulation of putAp by BasR-Phosphorylated transcriptional regulator	pearson			log2(FC)	consensus per regulator
-	basR		Transcription-Factor-Binding	reinforced -		0.083300665	0_evo04_0_11_evo04tpiAEvo02		2/1/2000	Regulation of putAp by BasR-Phosphorylated transcriptional regulator	pearson			log2(FC)	consensus per regulator
-	basR		Transcription-Factor-Binding	reinforced -		0.082989467	0_evo04_0_11_evo04tpiAEvo03		2/1/2000	Regulation of putAp by BasR-Phosphorylated transcriptional regulator	pearson			log2(FC)	consensus per regulator
-	basR		Transcription-Factor-Binding	reinforced -		0.083165729	0_evo04_0_11_evo04tpiAEvo04		2/1/2000	Regulation of putAp by BasR-Phosphorylated transcriptional regulator	pearson			log2(FC)	consensus per regulator
-	Be<SUP>2+</SUP>		Regulation-of-Enzyme-Activity	novel -		0.017857143	0_evo04_0_11		1/1/2000	Regulation of phosphoglucomutase by Be<SUP>2+</SUP>	pearson			log2(FC)	consensus per regulator
-	Be<SUP>2+</SUP>		Regulation-of-Enzyme-Activity	novel -		0.017857143	0_evo04_0_11_evo04ptsHIcrr		1/1/2000	Regulation of phosphoglucomutase by Be<SUP>2+</SUP>	pearson			log2(FC)	consensus per regulator
-	Be<SUP>2+</SUP>		Regulation-of-Enzyme-Activity	novel -		0.017857143	0_evo04_0_11_evo04ptsHIcrrEvo03		1/1/2000	Regulation of phosphoglucomutase by Be<SUP>2+</SUP>	pearson			log2(FC)	consensus per regulator
-	benzoate		Regulation-of-Enzyme-Activity	restored fast +		0.745	0_evo04_0_11		0-1-0	Regulation of <I>N</I>-methyltryptophan oxidase by benzoate	pearson		(:COMPETITIVE)	log2(FC)	consensus per regulator
-	benzoate		Regulation-of-Enzyme-Activity	restored fast +		0.495	0_evo04_0_11_evo04gnd		0-1-0	Regulation of <I>N</I>-methyltryptophan oxidase by benzoate	pearson		(:COMPETITIVE)	log2(FC)	consensus per regulator
-	benzoate		Regulation-of-Enzyme-Activity	restored fast +		0.165	0_evo04_0_11_evo04gndEvo01		0-1-0	Regulation of <I>N</I>-methyltryptophan oxidase by benzoate	pearson		(:COMPETITIVE)	log2(FC)	consensus per regulator
-	benzoate		Regulation-of-Enzyme-Activity	restored fast +		0.165	0_evo04_0_11_evo04gndEvo02		0-1-0	Regulation of <I>N</I>-methyltryptophan oxidase by benzoate	pearson		(:COMPETITIVE)	log2(FC)	consensus per regulator
-	benzoate		Regulation-of-Enzyme-Activity	restored fast +		0.165	0_evo04_0_11_evo04gndEvo03		0-1-0	Regulation of <I>N</I>-methyltryptophan oxidase by benzoate	pearson		(:COMPETITIVE)	log2(FC)	consensus per regulator
-	benzoate		Regulation-of-Enzyme-Activity	restored fast +		0.25	0_evo04_0_11_evo04ptsHIcrr		0-1-0	Regulation of <I>N</I>-methyltryptophan oxidase by benzoate	pearson		(:COMPETITIVE)	log2(FC)	consensus per regulator
-	benzoate		Regulation-of-Enzyme-Activity	unrestored +		0.123246403	0_evo04_0_11_evo04ptsHIcrrEvo01		0-1-1	Regulation of <I>N</I>-methyltryptophan oxidase by benzoate	pearson		(:COMPETITIVE)	log2(FC)	consensus per regulator
-	benzoate		Regulation-of-Enzyme-Activity	restored fast +		0.125	0_evo04_0_11_evo04ptsHIcrrEvo02		0-1-0	Regulation of <I>N</I>-methyltryptophan oxidase by benzoate	pearson		(:COMPETITIVE)	log2(FC)	consensus per regulator
-	benzoate		Regulation-of-Enzyme-Activity	unrestored +		0.124978569	0_evo04_0_11_evo04ptsHIcrrEvo03		0-1-1	Regulation of <I>N</I>-methyltryptophan oxidase by benzoate	pearson		(:COMPETITIVE)	log2(FC)	consensus per regulator
-	benzoate		Regulation-of-Enzyme-Activity	restored fast +		0.125	0_evo04_0_11_evo04ptsHIcrrEvo04		0-1-0	Regulation of <I>N</I>-methyltryptophan oxidase by benzoate	pearson		(:COMPETITIVE)	log2(FC)	consensus per regulator
-	benzoate		Regulation-of-Enzyme-Activity	novel +		0.125	0_evo04_0_11_evo04tpiA		0-0-1	Regulation of <I>N</I>-methyltryptophan oxidase by benzoate	pearson		(:COMPETITIVE)	log2(FC)	consensus per regulator
-	benzoate		Regulation-of-Enzyme-Activity	novel +		0.125	0_evo04_0_11_evo04tpiAEvo03		0-0-1	Regulation of <I>N</I>-methyltryptophan oxidase by benzoate	pearson		(:COMPETITIVE)	log2(FC)	consensus per regulator
-	betI		Transcription-Factor-Binding	restored fast +		1.543333333	0_evo04_0_11		0-1-0	Regulation of betIp by BetI DNA-binding transcriptional repressor	pearson			log2(FC)	consensus per regulator
-	betI		Transcription-Factor-Binding	restored fast +		0.66	0_evo04_0_11_evo04gnd		0-1-0	Regulation of betIp by BetI DNA-binding transcriptional repressor	pearson			log2(FC)	consensus per regulator
-	betI		Transcription-Factor-Binding	restored fast +		0.22	0_evo04_0_11_evo04gndEvo01		0-1-0	Regulation of betIp by BetI DNA-binding transcriptional repressor	pearson			log2(FC)	consensus per regulator
-	betI		Transcription-Factor-Binding	restored fast +		0.22	0_evo04_0_11_evo04gndEvo02		0-1-0	Regulation of betIp by BetI DNA-binding transcriptional repressor	pearson			log2(FC)	consensus per regulator
-	betI		Transcription-Factor-Binding	restored fast +		0.22	0_evo04_0_11_evo04gndEvo03		0-1-0	Regulation of betIp by BetI DNA-binding transcriptional repressor	pearson			log2(FC)	consensus per regulator
-	betI		Transcription-Factor-Binding	restored fast +		0.333333333	0_evo04_0_11_evo04ptsHIcrr		0-1-0	Regulation of betTp by BetI DNA-binding transcriptional repressor	pearson			log2(FC)	consensus per regulator
-	betI		Transcription-Factor-Binding	restored fast +		0.083333333	0_evo04_0_11_evo04ptsHIcrrEvo01		0-1-0	Regulation of betTp by BetI DNA-binding transcriptional repressor	pearson			log2(FC)	consensus per regulator
-	betI		Transcription-Factor-Binding	restored fast +		0.083333333	0_evo04_0_11_evo04ptsHIcrrEvo02		0-1-0	Regulation of betTp by BetI DNA-binding transcriptional repressor	pearson			log2(FC)	consensus per regulator
-	betI		Transcription-Factor-Binding	restored fast +		0.083333333	0_evo04_0_11_evo04ptsHIcrrEvo03		0-1-0	Regulation of betTp by BetI DNA-binding transcriptional repressor	pearson			log2(FC)	consensus per regulator
-	betI		Transcription-Factor-Binding	restored fast +		0.083333333	0_evo04_0_11_evo04ptsHIcrrEvo04		0-1-0	Regulation of betTp by BetI DNA-binding transcriptional repressor	pearson			log2(FC)	consensus per regulator
-	betI		Transcription-Factor-Binding	restored fast +		0.55	0_evo04_0_11_evo04sdhCB		0-1-0	Regulation of betIp by BetI DNA-binding transcriptional repressor	pearson			log2(FC)	consensus per regulator
-	betI		Transcription-Factor-Binding	restored fast +		0.183333333	0_evo04_0_11_evo04sdhCBEvo01		0-1-0	Regulation of betIp by BetI DNA-binding transcriptional repressor	pearson			log2(FC)	consensus per regulator
-	betI		Transcription-Factor-Binding	restored fast +		0.183333333	0_evo04_0_11_evo04sdhCBEvo02		0-1-0	Regulation of betIp by BetI DNA-binding transcriptional repressor	pearson			log2(FC)	consensus per regulator
-	betI		Transcription-Factor-Binding	restored fast +		0.183333333	0_evo04_0_11_evo04sdhCBEvo03		0-1-0	Regulation of betIp by BetI DNA-binding transcriptional repressor	pearson			log2(FC)	consensus per regulator
+	BglG - his208 phosphorylated		Protein-Mediated-Attenuation	novel +		0.123737374	0_evo04_0_11		0-0-1	Regulation of bglG attenuator by BglG - his208 phosphorylated	pearson			log2(FC)	consensus per regulator
+	BglG - his208 phosphorylated		Protein-Mediated-Attenuation	novel +		0.022727273	0_evo04_0_11_evo04ptsHIcrr		0-0-1	Regulation of bglGFB attenuator by BglG - his208 phosphorylated	pearson			log2(FC)	consensus per regulator
+	BglG - his208 phosphorylated		Protein-Mediated-Attenuation	novel +		0.022727273	0_evo04_0_11_evo04ptsHIcrrEvo04		0-0-1	Regulation of bglGFB attenuator by BglG - his208 phosphorylated	pearson			log2(FC)	consensus per regulator
+	BglG - his208 phosphorylated		Protein-Mediated-Attenuation	novel +		0.101010101	0_evo04_0_11_evo04tpiA		0-0-1	Regulation of bglG attenuator by BglG - his208 phosphorylated	pearson			log2(FC)	consensus per regulator
+	BglG - his208 phosphorylated		Protein-Mediated-Attenuation	novel +		0.050505051	0_evo04_0_11_evo04tpiAEvo01		0-0-1	Regulation of bglG attenuator by BglG - his208 phosphorylated	pearson			log2(FC)	consensus per regulator
+	BglG - his208 phosphorylated		Protein-Mediated-Attenuation	novel +		0.050505051	0_evo04_0_11_evo04tpiAEvo04		0-0-1	Regulation of bglG attenuator by BglG - his208 phosphorylated	pearson			log2(FC)	consensus per regulator
+	bifunctional aconitate hydratase 2 and 2-methylisocitrate dehydratase		Protein-Mediated-Translation-Regulation	restored fast -		0.495	0_evo04_0_11		1-0-1	Regulation of acnB by bifunctional aconitate hydratase 2 and 2-methylisocitrate dehydratase	pearson			log2(FC)	consensus per regulator
+	bifunctional aconitate hydratase 2 and 2-methylisocitrate dehydratase		Protein-Mediated-Translation-Regulation	restored fast -		0.495	0_evo04_0_11_evo04gnd		1-0-1	Regulation of acnB by bifunctional aconitate hydratase 2 and 2-methylisocitrate dehydratase	pearson			log2(FC)	consensus per regulator
+	bifunctional aconitate hydratase 2 and 2-methylisocitrate dehydratase		Protein-Mediated-Translation-Regulation	restored fast -		0.165	0_evo04_0_11_evo04gndEvo01		1-0-1	Regulation of acnB by bifunctional aconitate hydratase 2 and 2-methylisocitrate dehydratase	pearson			log2(FC)	consensus per regulator
+	bifunctional aconitate hydratase 2 and 2-methylisocitrate dehydratase		Protein-Mediated-Translation-Regulation	restored fast -		0.165	0_evo04_0_11_evo04gndEvo02		1-0-1	Regulation of acnB by bifunctional aconitate hydratase 2 and 2-methylisocitrate dehydratase	pearson			log2(FC)	consensus per regulator
+	bifunctional aconitate hydratase 2 and 2-methylisocitrate dehydratase		Protein-Mediated-Translation-Regulation	restored fast -		0.165	0_evo04_0_11_evo04gndEvo03		1-0-1	Regulation of acnB by bifunctional aconitate hydratase 2 and 2-methylisocitrate dehydratase	pearson			log2(FC)	consensus per regulator
-	biotin carboxyl carrier protein (dimer)		Transcription-Factor-Binding	restored fast +		3.590914571	0_evo04_0_11		0-1-0	Regulation of accBp by biotin carboxyl carrier protein (dimer)	pearson			log2(FC)	consensus per regulator
-	biotin carboxyl carrier protein (dimer)		Transcription-Factor-Binding	restored fast +		0.99	0_evo04_0_11_evo04gnd		0-1-0	Regulation of accBp by biotin carboxyl carrier protein (dimer)	pearson			log2(FC)	consensus per regulator
-	biotin carboxyl carrier protein (dimer)		Transcription-Factor-Binding	restored fast +		0.33	0_evo04_0_11_evo04gndEvo01		0-1-0	Regulation of accBp by biotin carboxyl carrier protein (dimer)	pearson			log2(FC)	consensus per regulator
-	biotin carboxyl carrier protein (dimer)		Transcription-Factor-Binding	restored fast +		0.33	0_evo04_0_11_evo04gndEvo02		0-1-0	Regulation of accBp by biotin carboxyl carrier protein (dimer)	pearson			log2(FC)	consensus per regulator
-	biotin carboxyl carrier protein (dimer)		Transcription-Factor-Binding	restored fast +		0.33	0_evo04_0_11_evo04gndEvo03		0-1-0	Regulation of accBp by biotin carboxyl carrier protein (dimer)	pearson			log2(FC)	consensus per regulator
-	biotin carboxyl carrier protein (dimer)		Transcription-Factor-Binding	restored fast +		1	0_evo04_0_11_evo04ptsHIcrr		0-1-0	Regulation of accBp by biotin carboxyl carrier protein (dimer)	pearson			log2(FC)	consensus per regulator
-	biotin carboxyl carrier protein (dimer)		Transcription-Factor-Binding	restored fast +		0.25	0_evo04_0_11_evo04ptsHIcrrEvo01		0-1-0	Regulation of accBp by biotin carboxyl carrier protein (dimer)	pearson			log2(FC)	consensus per regulator
-	biotin carboxyl carrier protein (dimer)		Transcription-Factor-Binding	restored fast +		0.25	0_evo04_0_11_evo04ptsHIcrrEvo02		0-1-0	Regulation of accBp by biotin carboxyl carrier protein (dimer)	pearson			log2(FC)	consensus per regulator
-	biotin carboxyl carrier protein (dimer)		Transcription-Factor-Binding	restored fast +		0.25	0_evo04_0_11_evo04ptsHIcrrEvo03		0-1-0	Regulation of accBp by biotin carboxyl carrier protein (dimer)	pearson			log2(FC)	consensus per regulator
-	biotin carboxyl carrier protein (dimer)		Transcription-Factor-Binding	restored fast +		0.25	0_evo04_0_11_evo04ptsHIcrrEvo04		0-1-0	Regulation of accBp by biotin carboxyl carrier protein (dimer)	pearson			log2(FC)	consensus per regulator
-	biotin carboxyl carrier protein (dimer)		Transcription-Factor-Binding	restored fast +		0.99	0_evo04_0_11_evo04sdhCB		0-1-0	Regulation of accBp by biotin carboxyl carrier protein (dimer)	pearson			log2(FC)	consensus per regulator
-	biotin carboxyl carrier protein (dimer)		Transcription-Factor-Binding	restored fast +		0.33	0_evo04_0_11_evo04sdhCBEvo01		0-1-0	Regulation of accBp by biotin carboxyl carrier protein (dimer)	pearson			log2(FC)	consensus per regulator
-	biotin carboxyl carrier protein (dimer)		Transcription-Factor-Binding	restored fast +		0.33	0_evo04_0_11_evo04sdhCBEvo02		0-1-0	Regulation of accBp by biotin carboxyl carrier protein (dimer)	pearson			log2(FC)	consensus per regulator
-	biotin carboxyl carrier protein (dimer)		Transcription-Factor-Binding	restored fast +		0.33	0_evo04_0_11_evo04sdhCBEvo03		0-1-0	Regulation of accBp by biotin carboxyl carrier protein (dimer)	pearson			log2(FC)	consensus per regulator
-	biotin carboxyl carrier protein (dimer)		Transcription-Factor-Binding	restored fast +		0.610914571	0_evo04_0_11_evo04tpiA		0-1-0	Regulation of accBp by biotin carboxyl carrier protein (dimer)	pearson			log2(FC)	consensus per regulator
-	biotin carboxyl carrier protein (dimer)		Transcription-Factor-Binding	restored fast +		0.235914571	0_evo04_0_11_evo04tpiAEvo01		0-1-0	Regulation of accBp by biotin carboxyl carrier protein (dimer)	pearson			log2(FC)	consensus per regulator
-	biotin carboxyl carrier protein (dimer)		Transcription-Factor-Binding	restored fast +		0.125	0_evo04_0_11_evo04tpiAEvo02		0-1-0	Regulation of accBp by biotin carboxyl carrier protein (dimer)	pearson			log2(FC)	consensus per regulator
-	biotin carboxyl carrier protein (dimer)		Transcription-Factor-Binding	restored fast +		0.125	0_evo04_0_11_evo04tpiAEvo03		0-1-0	Regulation of accBp by biotin carboxyl carrier protein (dimer)	pearson			log2(FC)	consensus per regulator
-	biotin carboxyl carrier protein (dimer)		Transcription-Factor-Binding	restored fast +		0.125	0_evo04_0_11_evo04tpiAEvo04		0-1-0	Regulation of accBp by biotin carboxyl carrier protein (dimer)	pearson			log2(FC)	consensus per regulator
-	bluR		Transcription-Factor-Binding	restored fast +		1.425	0_evo04_0_11		0-1-0	Regulation of ycgZp by BluR DNA-binding transcriptional repressor	pearson			log2(FC)	consensus per regulator
-	bluR		Transcription-Factor-Binding	restored fast +		0.7425	0_evo04_0_11_evo04gnd		0-1-0	Regulation of ycgZp by BluR DNA-binding transcriptional repressor	pearson			log2(FC)	consensus per regulator
-	bluR		Transcription-Factor-Binding	restored fast +		0.2475	0_evo04_0_11_evo04gndEvo01		0-1-0	Regulation of ycgZp by BluR DNA-binding transcriptional repressor	pearson			log2(FC)	consensus per regulator
-	bluR		Transcription-Factor-Binding	restored fast +		0.2475	0_evo04_0_11_evo04gndEvo02		0-1-0	Regulation of ycgZp by BluR DNA-binding transcriptional repressor	pearson			log2(FC)	consensus per regulator
-	bluR		Transcription-Factor-Binding	restored fast +		0.2475	0_evo04_0_11_evo04gndEvo03		0-1-0	Regulation of ycgZp by BluR DNA-binding transcriptional repressor	pearson			log2(FC)	consensus per regulator
-	bluR		Transcription-Factor-Binding	restored fast +		0.1875	0_evo04_0_11_evo04ptsHIcrr		0-1-0	Regulation of ycgZp by BluR DNA-binding transcriptional repressor	pearson			log2(FC)	consensus per regulator
-	bluR		Transcription-Factor-Binding	restored fast +		0.0625	0_evo04_0_11_evo04ptsHIcrrEvo01		0-1-0	Regulation of ycgZp by BluR DNA-binding transcriptional repressor	pearson			log2(FC)	consensus per regulator
-	bluR		Transcription-Factor-Binding	restored fast +		0.0625	0_evo04_0_11_evo04ptsHIcrrEvo02		0-1-0	Regulation of ycgZp by BluR DNA-binding transcriptional repressor	pearson			log2(FC)	consensus per regulator
-	bluR		Transcription-Factor-Binding	novel +		0.0625	0_evo04_0_11_evo04ptsHIcrrEvo03		0-0-1	Regulation of ycgZp by BluR DNA-binding transcriptional repressor	pearson			log2(FC)	consensus per regulator
-	bluR		Transcription-Factor-Binding	restored fast +		0.0625	0_evo04_0_11_evo04ptsHIcrrEvo04		0-1-0	Regulation of ycgZp by BluR DNA-binding transcriptional repressor	pearson			log2(FC)	consensus per regulator
-	bluR		Transcription-Factor-Binding	restored fast +		0.495	0_evo04_0_11_evo04sdhCB		0-1-0	Regulation of ycgZp by BluR DNA-binding transcriptional repressor	pearson			log2(FC)	consensus per regulator
-	bluR		Transcription-Factor-Binding	restored fast +		0.165	0_evo04_0_11_evo04sdhCBEvo01		0-1-0	Regulation of ycgZp by BluR DNA-binding transcriptional repressor	pearson			log2(FC)	consensus per regulator
-	bluR		Transcription-Factor-Binding	restored fast +		0.165	0_evo04_0_11_evo04sdhCBEvo02		0-1-0	Regulation of ycgZp by BluR DNA-binding transcriptional repressor	pearson			log2(FC)	consensus per regulator
-	bluR		Transcription-Factor-Binding	restored fast +		0.165	0_evo04_0_11_evo04sdhCBEvo03		0-1-0	Regulation of ycgZp by BluR DNA-binding transcriptional repressor	pearson			log2(FC)	consensus per regulator
-	bolA		Transcription-Factor-Binding	restored fast +		2.365	0_evo04_0_11		0-1-0	Regulation of ampCp by BolA DNA-binding transcriptional dual regulator	pearson			log2(FC)	consensus per regulator
+	bolA		Transcription-Factor-Binding	restored fast +		0.495	0_evo04_0_11_evo04gnd		0-1-0	Regulation of dacCp by BolA DNA-binding transcriptional dual regulator	pearson			log2(FC)	consensus per regulator
+	bolA		Transcription-Factor-Binding	restored fast +		0.165	0_evo04_0_11_evo04gndEvo01		0-1-0	Regulation of dacCp by BolA DNA-binding transcriptional dual regulator	pearson			log2(FC)	consensus per regulator
+	bolA		Transcription-Factor-Binding	restored fast +		0.165	0_evo04_0_11_evo04gndEvo02		0-1-0	Regulation of dacCp by BolA DNA-binding transcriptional dual regulator	pearson			log2(FC)	consensus per regulator
+	bolA		Transcription-Factor-Binding	restored fast +		0.165	0_evo04_0_11_evo04gndEvo03		0-1-0	Regulation of dacCp by BolA DNA-binding transcriptional dual regulator	pearson			log2(FC)	consensus per regulator
-	bolA		Transcription-Factor-Binding	restored fast +		0.875	0_evo04_0_11_evo04ptsHIcrr		0-1-0	Regulation of ampCp by BolA DNA-binding transcriptional dual regulator	pearson			log2(FC)	consensus per regulator
-	bolA		Transcription-Factor-Binding	restored fast +		0.125	0_evo04_0_11_evo04ptsHIcrrEvo01		0-1-0	Regulation of ampCp by BolA DNA-binding transcriptional dual regulator	pearson			log2(FC)	consensus per regulator
-	bolA		Transcription-Factor-Binding	restored fast +		0.25	0_evo04_0_11_evo04ptsHIcrrEvo02		0-1-0	Regulation of ampCp by BolA DNA-binding transcriptional dual regulator	pearson			log2(FC)	consensus per regulator
-	bolA		Transcription-Factor-Binding	restored fast +		0.25	0_evo04_0_11_evo04ptsHIcrrEvo03		0-1-0	Regulation of ampCp by BolA DNA-binding transcriptional dual regulator	pearson			log2(FC)	consensus per regulator
-	bolA		Transcription-Factor-Binding	restored fast +		0.25	0_evo04_0_11_evo04ptsHIcrrEvo04		0-1-0	Regulation of ampCp by BolA DNA-binding transcriptional dual regulator	pearson			log2(FC)	consensus per regulator
+	bolA		Transcription-Factor-Binding	restored fast +		0.495	0_evo04_0_11_evo04sdhCB		0-1-0	Regulation of dacCp by BolA DNA-binding transcriptional dual regulator	pearson			log2(FC)	consensus per regulator
+	bolA		Transcription-Factor-Binding	restored fast +		0.165	0_evo04_0_11_evo04sdhCBEvo01		0-1-0	Regulation of dacCp by BolA DNA-binding transcriptional dual regulator	pearson			log2(FC)	consensus per regulator
+	bolA		Transcription-Factor-Binding	restored fast +		0.165	0_evo04_0_11_evo04sdhCBEvo02		0-1-0	Regulation of dacCp by BolA DNA-binding transcriptional dual regulator	pearson			log2(FC)	consensus per regulator
+	bolA		Transcription-Factor-Binding	restored fast +		0.165	0_evo04_0_11_evo04sdhCBEvo03		0-1-0	Regulation of dacCp by BolA DNA-binding transcriptional dual regulator	pearson			log2(FC)	consensus per regulator
-	bolA		Transcription-Factor-Binding	restored fast +		0.5	0_evo04_0_11_evo04tpiA		0-1-0	Regulation of ampCp by BolA DNA-binding transcriptional dual regulator	pearson			log2(FC)	consensus per regulator
-	bolA		Transcription-Factor-Binding	restored fast +		0.125	0_evo04_0_11_evo04tpiAEvo01		0-1-0	Regulation of ampCp by BolA DNA-binding transcriptional dual regulator	pearson			log2(FC)	consensus per regulator
-	bolA		Transcription-Factor-Binding	restored fast +		0.125	0_evo04_0_11_evo04tpiAEvo02		0-1-0	Regulation of ampCp by BolA DNA-binding transcriptional dual regulator	pearson			log2(FC)	consensus per regulator
-	bolA		Transcription-Factor-Binding	restored fast +		0.125	0_evo04_0_11_evo04tpiAEvo03		0-1-0	Regulation of ampCp by BolA DNA-binding transcriptional dual regulator	pearson			log2(FC)	consensus per regulator
-	bolA		Transcription-Factor-Binding	restored fast +		0.125	0_evo04_0_11_evo04tpiAEvo04		0-1-0	Regulation of ampCp by BolA DNA-binding transcriptional dual regulator	pearson			log2(FC)	consensus per regulator
-	bromoacetate		Regulation-of-Enzyme-Activity	restored fast +		0.2475	0_evo04_0_11		0-1-0	Regulation of UDP-<i>N</i>-acetylglucosamine enolpyruvoyl transferase by bromoacetate	pearson		(:IRREVERSIBLE)	log2(FC)	consensus per regulator
-	bromoacetate		Regulation-of-Enzyme-Activity	restored fast +		0.2475	0_evo04_0_11_evo04gnd		0-1-0	Regulation of UDP-<i>N</i>-acetylglucosamine enolpyruvoyl transferase by bromoacetate	pearson		(:IRREVERSIBLE)	log2(FC)	consensus per regulator
-	bromoacetate		Regulation-of-Enzyme-Activity	restored fast +		0.0825	0_evo04_0_11_evo04gndEvo01		0-1-0	Regulation of UDP-<i>N</i>-acetylglucosamine enolpyruvoyl transferase by bromoacetate	pearson		(:IRREVERSIBLE)	log2(FC)	consensus per regulator
-	bromoacetate		Regulation-of-Enzyme-Activity	restored fast +		0.0825	0_evo04_0_11_evo04gndEvo02		0-1-0	Regulation of UDP-<i>N</i>-acetylglucosamine enolpyruvoyl transferase by bromoacetate	pearson		(:IRREVERSIBLE)	log2(FC)	consensus per regulator
-	bromoacetate		Regulation-of-Enzyme-Activity	restored fast +		0.0825	0_evo04_0_11_evo04gndEvo03		0-1-0	Regulation of UDP-<i>N</i>-acetylglucosamine enolpyruvoyl transferase by bromoacetate	pearson		(:IRREVERSIBLE)	log2(FC)	consensus per regulator
-	bromoacetate		Regulation-of-Enzyme-Activity	novel -		0.0625	0_evo04_0_11_evo04ptsHIcrr		1/1/2000	Regulation of UDP-<i>N</i>-acetylglucosamine enolpyruvoyl transferase by bromoacetate	pearson		(:IRREVERSIBLE)	log2(FC)	consensus per regulator
-	bromoacetate		Regulation-of-Enzyme-Activity	novel -		0.0625	0_evo04_0_11_evo04ptsHIcrrEvo03		1/1/2000	Regulation of UDP-<i>N</i>-acetylglucosamine enolpyruvoyl transferase by bromoacetate	pearson		(:IRREVERSIBLE)	log2(FC)	consensus per regulator
-	Bz<sub>2</sub>ATP		Regulation-of-Enzyme-Activity	restored fast +		1.48110854	0_evo04_0_11		0-1-0	Regulation of adenylate kinase by Bz<sub>2</sub>ATP	pearson		(:COMPETITIVE)	log2(FC)	consensus per regulator
-	Bz<sub>2</sub>ATP		Regulation-of-Enzyme-Activity	restored fast +		0.495	0_evo04_0_11_evo04gnd		0-1-0	Regulation of adenylate kinase by Bz<sub>2</sub>ATP	pearson		(:COMPETITIVE)	log2(FC)	consensus per regulator
-	Bz<sub>2</sub>ATP		Regulation-of-Enzyme-Activity	restored fast +		0.165	0_evo04_0_11_evo04gndEvo01		0-1-0	Regulation of adenylate kinase by Bz<sub>2</sub>ATP	pearson		(:COMPETITIVE)	log2(FC)	consensus per regulator
-	Bz<sub>2</sub>ATP		Regulation-of-Enzyme-Activity	restored fast +		0.165	0_evo04_0_11_evo04gndEvo02		0-1-0	Regulation of adenylate kinase by Bz<sub>2</sub>ATP	pearson		(:COMPETITIVE)	log2(FC)	consensus per regulator
-	Bz<sub>2</sub>ATP		Regulation-of-Enzyme-Activity	restored fast +		0.165	0_evo04_0_11_evo04gndEvo03		0-1-0	Regulation of adenylate kinase by Bz<sub>2</sub>ATP	pearson		(:COMPETITIVE)	log2(FC)	consensus per regulator
-	Bz<sub>2</sub>ATP		Regulation-of-Enzyme-Activity	restored fast +		0.49110854	0_evo04_0_11_evo04ptsHIcrr		0-1-0	Regulation of adenylate kinase by Bz<sub>2</sub>ATP	pearson		(:COMPETITIVE)	log2(FC)	consensus per regulator
-	Bz<sub>2</sub>ATP		Regulation-of-Enzyme-Activity	restored fast +		0.125	0_evo04_0_11_evo04ptsHIcrrEvo01		0-1-0	Regulation of adenylate kinase by Bz<sub>2</sub>ATP	pearson		(:COMPETITIVE)	log2(FC)	consensus per regulator
-	Bz<sub>2</sub>ATP		Regulation-of-Enzyme-Activity	restored fast +		0.125	0_evo04_0_11_evo04ptsHIcrrEvo02		0-1-0	Regulation of adenylate kinase by Bz<sub>2</sub>ATP	pearson		(:COMPETITIVE)	log2(FC)	consensus per regulator
-	Bz<sub>2</sub>ATP		Regulation-of-Enzyme-Activity	partially-restored +		0.123703577	0_evo04_0_11_evo04ptsHIcrrEvo03		0-2-1	Regulation of adenylate kinase by Bz<sub>2</sub>ATP	pearson		(:COMPETITIVE)	log2(FC)	consensus per regulator
-	Bz<sub>2</sub>ATP		Regulation-of-Enzyme-Activity	restored fast +		0.125	0_evo04_0_11_evo04ptsHIcrrEvo04		0-1-0	Regulation of adenylate kinase by Bz<sub>2</sub>ATP	pearson		(:COMPETITIVE)	log2(FC)	consensus per regulator
-	Bz<sub>2</sub>ATP		Regulation-of-Enzyme-Activity	restored fast +		0.495	0_evo04_0_11_evo04sdhCB		0-1-0	Regulation of adenylate kinase by Bz<sub>2</sub>ATP	pearson		(:COMPETITIVE)	log2(FC)	consensus per regulator
-	Bz<sub>2</sub>ATP		Regulation-of-Enzyme-Activity	restored fast +		0.165	0_evo04_0_11_evo04sdhCBEvo01		0-1-0	Regulation of adenylate kinase by Bz<sub>2</sub>ATP	pearson		(:COMPETITIVE)	log2(FC)	consensus per regulator
-	Bz<sub>2</sub>ATP		Regulation-of-Enzyme-Activity	restored fast +		0.165	0_evo04_0_11_evo04sdhCBEvo02		0-1-0	Regulation of adenylate kinase by Bz<sub>2</sub>ATP	pearson		(:COMPETITIVE)	log2(FC)	consensus per regulator
-	Bz<sub>2</sub>ATP		Regulation-of-Enzyme-Activity	restored fast +		0.165	0_evo04_0_11_evo04sdhCBEvo03		0-1-0	Regulation of adenylate kinase by Bz<sub>2</sub>ATP	pearson		(:COMPETITIVE)	log2(FC)	consensus per regulator
-	Bz<sub>2</sub>ATP		Regulation-of-Enzyme-Activity	partially-restored +		0.496746906	0_evo04_0_11_evo04tpiA		0-2-1	Regulation of adenylate kinase by Bz<sub>2</sub>ATP	pearson		(:COMPETITIVE)	log2(FC)	consensus per regulator
-	Bz<sub>2</sub>ATP		Regulation-of-Enzyme-Activity	partially-restored +		0.12496439	0_evo04_0_11_evo04tpiAEvo01		0-2-1	Regulation of adenylate kinase by Bz<sub>2</sub>ATP	pearson		(:COMPETITIVE)	log2(FC)	consensus per regulator
-	Bz<sub>2</sub>ATP		Regulation-of-Enzyme-Activity	partially-restored +		0.124977559	0_evo04_0_11_evo04tpiAEvo02		0-2-1	Regulation of adenylate kinase by Bz<sub>2</sub>ATP	pearson		(:COMPETITIVE)	log2(FC)	consensus per regulator
-	Bz<sub>2</sub>ATP		Regulation-of-Enzyme-Activity	partially-restored +		0.122446433	0_evo04_0_11_evo04tpiAEvo03		0-2-1	Regulation of adenylate kinase by Bz<sub>2</sub>ATP	pearson		(:COMPETITIVE)	log2(FC)	consensus per regulator
-	Bz<sub>2</sub>ATP		Regulation-of-Enzyme-Activity	partially-restored +		0.124358524	0_evo04_0_11_evo04tpiAEvo04		0-2-1	Regulation of adenylate kinase by Bz<sub>2</sub>ATP	pearson		(:COMPETITIVE)	log2(FC)	consensus per regulator
+	Ca<SUP>2+</SUP>		Regulation-of-Enzyme-Activity	restored fast +		1.938249655	0_evo04_0_11		0-1-0	Regulation of phosphoenolpyruvate carboxykinase (ATP) by Ca<SUP>2+</SUP>	pearson	ca2_c		log2(FC)	consensus per regulator
+	Ca<SUP>2+</SUP>		Regulation-of-Enzyme-Activity	restored fast +		0.583	0_evo04_0_11_evo04gnd		0-1-0	Regulation of phosphoenolpyruvate carboxykinase (ATP) by Ca<SUP>2+</SUP>	pearson	ca2_c		log2(FC)	consensus per regulator
+	Ca<SUP>2+</SUP>		Regulation-of-Enzyme-Activity	restored fast +		0.194333333	0_evo04_0_11_evo04gndEvo01		0-1-0	Regulation of phosphoenolpyruvate carboxykinase (ATP) by Ca<SUP>2+</SUP>	pearson	ca2_c		log2(FC)	consensus per regulator
+	Ca<SUP>2+</SUP>		Regulation-of-Enzyme-Activity	restored fast +		0.194333333	0_evo04_0_11_evo04gndEvo02		0-1-0	Regulation of phosphoenolpyruvate carboxykinase (ATP) by Ca<SUP>2+</SUP>	pearson	ca2_c		log2(FC)	consensus per regulator
+	Ca<SUP>2+</SUP>		Regulation-of-Enzyme-Activity	restored fast +		0.194333333	0_evo04_0_11_evo04gndEvo03		0-1-0	Regulation of phosphoenolpyruvate carboxykinase (ATP) by Ca<SUP>2+</SUP>	pearson	ca2_c		log2(FC)	consensus per regulator
+	Ca<SUP>2+</SUP>		Regulation-of-Enzyme-Activity	partially-restored +		0.28203732	0_evo04_0_11_evo04pgi		0-2-1	Regulation of phosphoenolpyruvate carboxykinase (ATP) by Ca<SUP>2+</SUP>	pearson	ca2_c		log2(FC)	consensus per regulator
+	Ca<SUP>2+</SUP>		Regulation-of-Enzyme-Activity	unrestored +		0.043270182	0_evo04_0_11_evo04pgiEvo01		0-1-1	Regulation of phosphoenolpyruvate carboxykinase (ATP) by Ca<SUP>2+</SUP>	pearson	ca2_c		log2(FC)	consensus per regulator
+	Ca<SUP>2+</SUP>		Regulation-of-Enzyme-Activity	unrestored +		0.043266982	0_evo04_0_11_evo04pgiEvo02		0-1-1	Regulation of phosphoenolpyruvate carboxykinase (ATP) by Ca<SUP>2+</SUP>	pearson	ca2_c		log2(FC)	consensus per regulator
+	Ca<SUP>2+</SUP>		Regulation-of-Enzyme-Activity	unrestored +		0.043081476	0_evo04_0_11_evo04pgiEvo03		0-1-1	Regulation of phosphoenolpyruvate carboxykinase (ATP) by Ca<SUP>2+</SUP>	pearson	ca2_c		log2(FC)	consensus per regulator
+	Ca<SUP>2+</SUP>		Regulation-of-Enzyme-Activity	partially-restored +		0.04313534	0_evo04_0_11_evo04pgiEvo04		0-2-1	Regulation of phosphoenolpyruvate carboxykinase (ATP) by Ca<SUP>2+</SUP>	pearson	ca2_c		log2(FC)	consensus per regulator
+	Ca<SUP>2+</SUP>		Regulation-of-Enzyme-Activity	unrestored +		0.043254582	0_evo04_0_11_evo04pgiEvo05		0-1-1	Regulation of phosphoenolpyruvate carboxykinase (ATP) by Ca<SUP>2+</SUP>	pearson	ca2_c		log2(FC)	consensus per regulator
+	Ca<SUP>2+</SUP>		Regulation-of-Enzyme-Activity	unrestored +		0.042202958	0_evo04_0_11_evo04pgiEvo06		0-1-1	Regulation of phosphoenolpyruvate carboxykinase (ATP) by Ca<SUP>2+</SUP>	pearson	ca2_c		log2(FC)	consensus per regulator
+	Ca<SUP>2+</SUP>		Regulation-of-Enzyme-Activity	restored fast +		0.043333333	0_evo04_0_11_evo04pgiEvo07		0-1-0	Regulation of phosphoenolpyruvate carboxykinase (ATP) by Ca<SUP>2+</SUP>	pearson	ca2_c		log2(FC)	consensus per regulator
+	Ca<SUP>2+</SUP>		Regulation-of-Enzyme-Activity	unrestored +		0.041989516	0_evo04_0_11_evo04pgiEvo08		0-1-1	Regulation of phosphoenolpyruvate carboxykinase (ATP) by Ca<SUP>2+</SUP>	pearson	ca2_c		log2(FC)	consensus per regulator
+	Ca<SUP>2+</SUP>		Regulation-of-Enzyme-Activity	restored fast +		0.445324664	0_evo04_0_11_evo04ptsHIcrr		0-1-0	Regulation of phosphoenolpyruvate carboxykinase (ATP) by Ca<SUP>2+</SUP>	pearson	ca2_c		log2(FC)	consensus per regulator
+	Ca<SUP>2+</SUP>		Regulation-of-Enzyme-Activity	restored fast +		0.133333333	0_evo04_0_11_evo04ptsHIcrrEvo01		0-1-0	Regulation of phosphoenolpyruvate carboxykinase (ATP) by Ca<SUP>2+</SUP>	pearson	ca2_c		log2(FC)	consensus per regulator
+	Ca<SUP>2+</SUP>		Regulation-of-Enzyme-Activity	restored fast +		0.128657998	0_evo04_0_11_evo04ptsHIcrrEvo02		0-1-0	Regulation of phosphoenolpyruvate carboxykinase (ATP) by Ca<SUP>2+</SUP>	pearson	ca2_c		log2(FC)	consensus per regulator
+	Ca<SUP>2+</SUP>		Regulation-of-Enzyme-Activity	partially-restored +		0.082192856	0_evo04_0_11_evo04ptsHIcrrEvo03		0-2-1	Regulation of phosphoenolpyruvate carboxykinase (ATP) by Ca<SUP>2+</SUP>	pearson	ca2_c		log2(FC)	consensus per regulator
+	Ca<SUP>2+</SUP>		Regulation-of-Enzyme-Activity	restored fast +		0.133333333	0_evo04_0_11_evo04ptsHIcrrEvo04		0-1-0	Regulation of phosphoenolpyruvate carboxykinase (ATP) by Ca<SUP>2+</SUP>	pearson	ca2_c		log2(FC)	consensus per regulator
+	Ca<SUP>2+</SUP>		Regulation-of-Enzyme-Activity	restored fast +		0.583	0_evo04_0_11_evo04sdhCB		0-1-0	Regulation of phosphoenolpyruvate carboxykinase (ATP) by Ca<SUP>2+</SUP>	pearson	ca2_c		log2(FC)	consensus per regulator
+	Ca<SUP>2+</SUP>		Regulation-of-Enzyme-Activity	restored fast +		0.194333333	0_evo04_0_11_evo04sdhCBEvo01		0-1-0	Regulation of phosphoenolpyruvate carboxykinase (ATP) by Ca<SUP>2+</SUP>	pearson	ca2_c		log2(FC)	consensus per regulator
+	Ca<SUP>2+</SUP>		Regulation-of-Enzyme-Activity	restored fast +		0.194333333	0_evo04_0_11_evo04sdhCBEvo02		0-1-0	Regulation of phosphoenolpyruvate carboxykinase (ATP) by Ca<SUP>2+</SUP>	pearson	ca2_c		log2(FC)	consensus per regulator
+	Ca<SUP>2+</SUP>		Regulation-of-Enzyme-Activity	restored fast +		0.194333333	0_evo04_0_11_evo04sdhCBEvo03		0-1-0	Regulation of phosphoenolpyruvate carboxykinase (ATP) by Ca<SUP>2+</SUP>	pearson	ca2_c		log2(FC)	consensus per regulator
+	Ca<SUP>2+</SUP>		Regulation-of-Enzyme-Activity	restored fast +		0.244166529	0_evo04_0_11_evo04tpiA		0-1-0	Regulation of phosphoenolpyruvate carboxykinase (ATP) by Ca<SUP>2+</SUP>	pearson	ca2_c		log2(FC)	consensus per regulator
+	Ca<SUP>2+</SUP>		Regulation-of-Enzyme-Activity	partially-restored +		0.080624078	0_evo04_0_11_evo04tpiAEvo01		0-2-1	Regulation of phosphoenolpyruvate carboxykinase (ATP) by Ca<SUP>2+</SUP>	pearson	ca2_c		log2(FC)	consensus per regulator
+	Ca<SUP>2+</SUP>		Regulation-of-Enzyme-Activity	partially-restored +		0.082146766	0_evo04_0_11_evo04tpiAEvo02		0-2-1	Regulation of phosphoenolpyruvate carboxykinase (ATP) by Ca<SUP>2+</SUP>	pearson	ca2_c		log2(FC)	consensus per regulator
+	Ca<SUP>2+</SUP>		Regulation-of-Enzyme-Activity	restored fast +		0.083333333	0_evo04_0_11_evo04tpiAEvo03		0-1-0	Regulation of phosphoenolpyruvate carboxykinase (ATP) by Ca<SUP>2+</SUP>	pearson	ca2_c		log2(FC)	consensus per regulator
+	Ca<SUP>2+</SUP>		Regulation-of-Enzyme-Activity	partially-restored +		0.08051492	0_evo04_0_11_evo04tpiAEvo04		0-2-1	Regulation of phosphoenolpyruvate carboxykinase (ATP) by Ca<SUP>2+</SUP>	pearson	ca2_c		log2(FC)	consensus per regulator
-	cacodylate		Regulation-of-Enzyme-Activity	restored fast -		0.331666667	0_evo04_0_11		1-0-1	Regulation of galactarate dehydratase by cacodylate	pearson			log2(FC)	consensus per regulator
-	cacodylate		Regulation-of-Enzyme-Activity	restored fast -		0.165	0_evo04_0_11_evo04sdhCB		1-0-1	Regulation of galactarate dehydratase by cacodylate	pearson			log2(FC)	consensus per regulator
-	cacodylate		Regulation-of-Enzyme-Activity	restored fast -		0.055	0_evo04_0_11_evo04sdhCBEvo01		1-0-1	Regulation of galactarate dehydratase by cacodylate	pearson			log2(FC)	consensus per regulator
-	cacodylate		Regulation-of-Enzyme-Activity	restored fast -		0.055	0_evo04_0_11_evo04sdhCBEvo02		1-0-1	Regulation of galactarate dehydratase by cacodylate	pearson			log2(FC)	consensus per regulator
-	cacodylate		Regulation-of-Enzyme-Activity	restored fast -		0.055	0_evo04_0_11_evo04sdhCBEvo03		1-0-1	Regulation of galactarate dehydratase by cacodylate	pearson			log2(FC)	consensus per regulator
-	cacodylate		Regulation-of-Enzyme-Activity	restored fast -		0.166666667	0_evo04_0_11_evo04tpiA		1-0-1	Regulation of galactarate dehydratase by cacodylate	pearson			log2(FC)	consensus per regulator
-	cacodylate		Regulation-of-Enzyme-Activity	restored fast -		0.041666667	0_evo04_0_11_evo04tpiAEvo01		1-0-1	Regulation of galactarate dehydratase by cacodylate	pearson			log2(FC)	consensus per regulator
-	cacodylate		Regulation-of-Enzyme-Activity	restored fast -		0.041666667	0_evo04_0_11_evo04tpiAEvo02		1-0-1	Regulation of galactarate dehydratase by cacodylate	pearson			log2(FC)	consensus per regulator
-	cacodylate		Regulation-of-Enzyme-Activity	restored fast -		0.041666667	0_evo04_0_11_evo04tpiAEvo03		1-0-1	Regulation of galactarate dehydratase by cacodylate	pearson			log2(FC)	consensus per regulator
-	cacodylate		Regulation-of-Enzyme-Activity	restored fast -		0.041666667	0_evo04_0_11_evo04tpiAEvo04		1-0-1	Regulation of galactarate dehydratase by cacodylate	pearson			log2(FC)	consensus per regulator
-	cadaverine		Regulation-of-Enzyme-Activity	restored fast +		0.11	0_evo04_0_11		0-1-0	Regulation of dihydrofolate reductase by cadaverine	pearson	15dap_c		log2(FC)	consensus per regulator
-	cadaverine		Regulation-of-Enzyme-Activity	restored fast +		0.055	0_evo04_0_11_evo04gnd		0-1-0	Regulation of dihydrofolate reductase by cadaverine	pearson	15dap_c		log2(FC)	consensus per regulator
-	cadaverine		Regulation-of-Enzyme-Activity	restored fast +		0.018333333	0_evo04_0_11_evo04gndEvo01		0-1-0	Regulation of dihydrofolate reductase by cadaverine	pearson	15dap_c		log2(FC)	consensus per regulator
-	cadaverine		Regulation-of-Enzyme-Activity	restored fast +		0.018333333	0_evo04_0_11_evo04gndEvo02		0-1-0	Regulation of dihydrofolate reductase by cadaverine	pearson	15dap_c		log2(FC)	consensus per regulator
-	cadaverine		Regulation-of-Enzyme-Activity	restored fast +		0.018333333	0_evo04_0_11_evo04gndEvo03		0-1-0	Regulation of dihydrofolate reductase by cadaverine	pearson	15dap_c		log2(FC)	consensus per regulator
-	cadaverine		Regulation-of-Enzyme-Activity	novel -		0.013888889	0_evo04_0_11_evo04ptsHIcrr		1/1/2000	Regulation of dihydrofolate reductase by cadaverine	pearson	15dap_c		log2(FC)	consensus per regulator
-	cadaverine		Regulation-of-Enzyme-Activity	novel -		0.013888889	0_evo04_0_11_evo04ptsHIcrrEvo03		1/1/2000	Regulation of dihydrofolate reductase by cadaverine	pearson	15dap_c		log2(FC)	consensus per regulator
-	cadaverine		Regulation-of-Enzyme-Activity	restored fast +		0.055	0_evo04_0_11_evo04sdhCB		0-1-0	Regulation of dihydrofolate reductase by cadaverine	pearson	15dap_c		log2(FC)	consensus per regulator
-	cadaverine		Regulation-of-Enzyme-Activity	restored fast +		0.018333333	0_evo04_0_11_evo04sdhCBEvo01		0-1-0	Regulation of dihydrofolate reductase by cadaverine	pearson	15dap_c		log2(FC)	consensus per regulator
-	cadaverine		Regulation-of-Enzyme-Activity	restored fast +		0.018333333	0_evo04_0_11_evo04sdhCBEvo02		0-1-0	Regulation of dihydrofolate reductase by cadaverine	pearson	15dap_c		log2(FC)	consensus per regulator
-	cadaverine		Regulation-of-Enzyme-Activity	restored fast +		0.018333333	0_evo04_0_11_evo04sdhCBEvo03		0-1-0	Regulation of dihydrofolate reductase by cadaverine	pearson	15dap_c		log2(FC)	consensus per regulator
+	cadC		Transcription-Factor-Binding	restored fast +		0.396	0_evo04_0_11		0-1-0	Regulation of cadCp by CadC DNA-binding transcriptional activator	pearson			log2(FC)	consensus per regulator
+	cadC		Transcription-Factor-Binding	restored fast +		0.198	0_evo04_0_11_evo04gnd		0-1-0	Regulation of cadCp by CadC DNA-binding transcriptional activator	pearson			log2(FC)	consensus per regulator
+	cadC		Transcription-Factor-Binding	restored fast +		0.066	0_evo04_0_11_evo04gndEvo01		0-1-0	Regulation of cadCp by CadC DNA-binding transcriptional activator	pearson			log2(FC)	consensus per regulator
+	cadC		Transcription-Factor-Binding	restored fast +		0.066	0_evo04_0_11_evo04gndEvo02		0-1-0	Regulation of cadCp by CadC DNA-binding transcriptional activator	pearson			log2(FC)	consensus per regulator
+	cadC		Transcription-Factor-Binding	restored fast +		0.066	0_evo04_0_11_evo04gndEvo03		0-1-0	Regulation of cadCp by CadC DNA-binding transcriptional activator	pearson			log2(FC)	consensus per regulator
+	cadC		Transcription-Factor-Binding	restored fast +		0.198	0_evo04_0_11_evo04sdhCB		0-1-0	Regulation of cadCp by CadC DNA-binding transcriptional activator	pearson			log2(FC)	consensus per regulator
+	cadC		Transcription-Factor-Binding	restored fast +		0.066	0_evo04_0_11_evo04sdhCBEvo01		0-1-0	Regulation of cadCp by CadC DNA-binding transcriptional activator	pearson			log2(FC)	consensus per regulator
+	cadC		Transcription-Factor-Binding	restored fast +		0.066	0_evo04_0_11_evo04sdhCBEvo02		0-1-0	Regulation of cadCp by CadC DNA-binding transcriptional activator	pearson			log2(FC)	consensus per regulator
+	cadC		Transcription-Factor-Binding	restored fast +		0.066	0_evo04_0_11_evo04sdhCBEvo03		0-1-0	Regulation of cadCp by CadC DNA-binding transcriptional activator	pearson			log2(FC)	consensus per regulator
+	CaiF-L-carnitine DNA-binding Transcriptional Activator		Transcription-Factor-Binding	novel -		0.016666667	0_evo04_0_11		1/1/2000	Regulation of caiTp by CaiF-L-carnitine DNA-binding Transcriptional Activator	pearson			log2(FC)	consensus per regulator
+	CaiF-L-carnitine DNA-binding Transcriptional Activator		Transcription-Factor-Binding	novel -		0.016666667	0_evo04_0_11_evo04ptsHIcrr		1/1/2000	Regulation of caiTp by CaiF-L-carnitine DNA-binding Transcriptional Activator	pearson			log2(FC)	consensus per regulator
+	CaiF-L-carnitine DNA-binding Transcriptional Activator		Transcription-Factor-Binding	novel -		0.008333333	0_evo04_0_11_evo04ptsHIcrrEvo01		1/1/2000	Regulation of caiTp by CaiF-L-carnitine DNA-binding Transcriptional Activator	pearson			log2(FC)	consensus per regulator
+	CaiF-L-carnitine DNA-binding Transcriptional Activator		Transcription-Factor-Binding	novel -		0.008333333	0_evo04_0_11_evo04ptsHIcrrEvo02		1/1/2000	Regulation of caiTp by CaiF-L-carnitine DNA-binding Transcriptional Activator	pearson			log2(FC)	consensus per regulator
-	carbon monoxide		Regulation-of-Enzyme-Activity	restored fast +		0.33	0_evo04_0_11		0-1-0	Regulation of nitric oxide dioxygenase by carbon monoxide	pearson			log2(FC)	consensus per regulator
-	carbon monoxide		Regulation-of-Enzyme-Activity	restored fast +		0.33	0_evo04_0_11_evo04gnd		0-1-0	Regulation of nitric oxide dioxygenase by carbon monoxide	pearson			log2(FC)	consensus per regulator
-	carbon monoxide		Regulation-of-Enzyme-Activity	restored fast +		0.11	0_evo04_0_11_evo04gndEvo01		0-1-0	Regulation of nitric oxide dioxygenase by carbon monoxide	pearson			log2(FC)	consensus per regulator
-	carbon monoxide		Regulation-of-Enzyme-Activity	restored fast +		0.11	0_evo04_0_11_evo04gndEvo02		0-1-0	Regulation of nitric oxide dioxygenase by carbon monoxide	pearson			log2(FC)	consensus per regulator
-	carbon monoxide		Regulation-of-Enzyme-Activity	restored fast +		0.11	0_evo04_0_11_evo04gndEvo03		0-1-0	Regulation of nitric oxide dioxygenase by carbon monoxide	pearson			log2(FC)	consensus per regulator
+	cbl		Transcription-Factor-Binding	novel +		0.34375	0_evo04_0_11		0-0-1	Regulation of tauAp by Cbl DNA-binding transcriptional activator	pearson			log2(FC)	consensus per regulator
+	cbl		Transcription-Factor-Binding	restored fast +		0.15625	0_evo04_0_11_evo04ptsHIcrr		0-1-0	Regulation of tauAp by Cbl DNA-binding transcriptional activator	pearson			log2(FC)	consensus per regulator
+	cbl		Transcription-Factor-Binding	unrestored +		0.061899262	0_evo04_0_11_evo04ptsHIcrrEvo01		0-1-1	Regulation of tauAp by Cbl DNA-binding transcriptional activator	pearson			log2(FC)	consensus per regulator
+	cbl		Transcription-Factor-Binding	restored fast +		0.0625	0_evo04_0_11_evo04ptsHIcrrEvo02		0-1-0	Regulation of tauAp by Cbl DNA-binding transcriptional activator	pearson			log2(FC)	consensus per regulator
+	cbl		Transcription-Factor-Binding	restored fast +		0.03125	0_evo04_0_11_evo04ptsHIcrrEvo03		0-1-0	Regulation of tauAp by Cbl DNA-binding transcriptional activator	pearson			log2(FC)	consensus per regulator
+	cbl		Transcription-Factor-Binding	restored fast +		0.0625	0_evo04_0_11_evo04ptsHIcrrEvo04		0-1-0	Regulation of tauAp by Cbl DNA-binding transcriptional activator	pearson			log2(FC)	consensus per regulator
+	cbl		Transcription-Factor-Binding	novel +		0.3125	0_evo04_0_11_evo04tpiA		0-0-1	Regulation of tauAp by Cbl DNA-binding transcriptional activator	pearson			log2(FC)	consensus per regulator
+	cbl		Transcription-Factor-Binding	novel +		0.09375	0_evo04_0_11_evo04tpiAEvo01		0-0-1	Regulation of tauAp by Cbl DNA-binding transcriptional activator	pearson			log2(FC)	consensus per regulator
+	cbl		Transcription-Factor-Binding	novel +		0.03125	0_evo04_0_11_evo04tpiAEvo02		0-0-1	Regulation of tauAp by Cbl DNA-binding transcriptional activator	pearson			log2(FC)	consensus per regulator
+	cbl		Transcription-Factor-Binding	novel +		0.09375	0_evo04_0_11_evo04tpiAEvo03		0-0-1	Regulation of tauAp by Cbl DNA-binding transcriptional activator	pearson			log2(FC)	consensus per regulator
+	cbl		Transcription-Factor-Binding	novel +		0.09375	0_evo04_0_11_evo04tpiAEvo04		0-0-1	Regulation of tauAp by Cbl DNA-binding transcriptional activator	pearson			log2(FC)	consensus per regulator
+	cdaR		Transcription-Factor-Binding	restored fast +		3.373333333	0_evo04_0_11		0-1-0	Regulation of garDp by CdaR DNA-binding transcriptional activator	pearson			log2(FC)	consensus per regulator
+	cdaR		Transcription-Factor-Binding	novel +		0.0195	0_evo04_0_11_evo04pgi		0-0-1	Regulation of garPp by CdaR DNA-binding transcriptional activator	pearson			log2(FC)	consensus per regulator
+	cdaR		Transcription-Factor-Binding	novel +		0.013	0_evo04_0_11_evo04pgiEvo01		0-0-1	Regulation of garPp by CdaR DNA-binding transcriptional activator	pearson			log2(FC)	consensus per regulator
+	cdaR		Transcription-Factor-Binding	novel +		0.0065	0_evo04_0_11_evo04pgiEvo04		0-0-1	Regulation of garPp by CdaR DNA-binding transcriptional activator	pearson			log2(FC)	consensus per regulator
+	cdaR		Transcription-Factor-Binding	restored fast +		1.383333333	0_evo04_0_11_evo04ptsHIcrr		0-1-0	Regulation of garPp by CdaR DNA-binding transcriptional activator	pearson			log2(FC)	consensus per regulator
+	cdaR		Transcription-Factor-Binding	restored fast +		0.345833333	0_evo04_0_11_evo04ptsHIcrrEvo01		0-1-0	Regulation of garPp by CdaR DNA-binding transcriptional activator	pearson			log2(FC)	consensus per regulator
+	cdaR		Transcription-Factor-Binding	restored fast +		0.345833333	0_evo04_0_11_evo04ptsHIcrrEvo02		0-1-0	Regulation of garPp by CdaR DNA-binding transcriptional activator	pearson			log2(FC)	consensus per regulator
+	cdaR		Transcription-Factor-Binding	restored fast +		0.345833333	0_evo04_0_11_evo04ptsHIcrrEvo03		0-1-0	Regulation of garPp by CdaR DNA-binding transcriptional activator	pearson			log2(FC)	consensus per regulator
+	cdaR		Transcription-Factor-Binding	restored fast +		0.345833333	0_evo04_0_11_evo04ptsHIcrrEvo04		0-1-0	Regulation of garPp by CdaR DNA-binding transcriptional activator	pearson			log2(FC)	consensus per regulator
+	cdaR		Transcription-Factor-Binding	restored fast +		0.99	0_evo04_0_11_evo04sdhCB		0-1-0	Regulation of garDp by CdaR DNA-binding transcriptional activator	pearson			log2(FC)	consensus per regulator
+	cdaR		Transcription-Factor-Binding	restored fast +		0.33	0_evo04_0_11_evo04sdhCBEvo01		0-1-0	Regulation of garDp by CdaR DNA-binding transcriptional activator	pearson			log2(FC)	consensus per regulator
+	cdaR		Transcription-Factor-Binding	restored fast +		0.33	0_evo04_0_11_evo04sdhCBEvo02		0-1-0	Regulation of garDp by CdaR DNA-binding transcriptional activator	pearson			log2(FC)	consensus per regulator
+	cdaR		Transcription-Factor-Binding	restored fast +		0.33	0_evo04_0_11_evo04sdhCBEvo03		0-1-0	Regulation of garDp by CdaR DNA-binding transcriptional activator	pearson			log2(FC)	consensus per regulator
+	cdaR		Transcription-Factor-Binding	restored fast +		1	0_evo04_0_11_evo04tpiA		0-1-0	Regulation of garDp by CdaR DNA-binding transcriptional activator	pearson			log2(FC)	consensus per regulator
+	cdaR		Transcription-Factor-Binding	restored fast +		0.25	0_evo04_0_11_evo04tpiAEvo01		0-1-0	Regulation of garDp by CdaR DNA-binding transcriptional activator	pearson			log2(FC)	consensus per regulator
+	cdaR		Transcription-Factor-Binding	restored fast +		0.25	0_evo04_0_11_evo04tpiAEvo02		0-1-0	Regulation of garDp by CdaR DNA-binding transcriptional activator	pearson			log2(FC)	consensus per regulator
+	cdaR		Transcription-Factor-Binding	restored fast +		0.25	0_evo04_0_11_evo04tpiAEvo03		0-1-0	Regulation of garDp by CdaR DNA-binding transcriptional activator	pearson			log2(FC)	consensus per regulator
+	cdaR		Transcription-Factor-Binding	restored fast +		0.25	0_evo04_0_11_evo04tpiAEvo04		0-1-0	Regulation of garDp by CdaR DNA-binding transcriptional activator	pearson			log2(FC)	consensus per regulator
-	chbR		Transcription-Factor-Binding	novel -		0.03125	0_evo04_0_11		1/1/2000	Regulation of chbBp by ChbR DNA-binding transcriptional dual regulator	pearson			log2(FC)	consensus per regulator
-	chbR		Transcription-Factor-Binding	unrestored -		0.030630395	0_evo04_0_11_evo04ptsHIcrr		1-0-0	Regulation of chbBp by ChbR DNA-binding transcriptional dual regulator	pearson			log2(FC)	consensus per regulator
-	chbR		Transcription-Factor-Binding	novel +		0.010416667	0_evo04_0_11_evo04ptsHIcrrEvo01		0-0-1	Regulation of chbBp by ChbR DNA-binding transcriptional dual regulator	pearson			log2(FC)	consensus per regulator
-	chbR		Transcription-Factor-Binding	unrestored -		0.010141884	0_evo04_0_11_evo04ptsHIcrrEvo02		1-0-0	Regulation of chbBp by ChbR DNA-binding transcriptional dual regulator	pearson			log2(FC)	consensus per regulator
-	chbR		Transcription-Factor-Binding	novel +		0.010416667	0_evo04_0_11_evo04ptsHIcrrEvo03		0-0-1	Regulation of chbBp by ChbR DNA-binding transcriptional dual regulator	pearson			log2(FC)	consensus per regulator
-	chbR		Transcription-Factor-Binding	restored fast -		0.010416667	0_evo04_0_11_evo04ptsHIcrrEvo04		1-0-1	Regulation of chbBp by ChbR DNA-binding transcriptional dual regulator	pearson			log2(FC)	consensus per regulator
-	chbR		Transcription-Factor-Binding	novel -		0.010416667	0_evo04_0_11_evo04tpiA		1/1/2000	Regulation of chbBp by ChbR DNA-binding transcriptional dual regulator	pearson			log2(FC)	consensus per regulator
-	chbR		Transcription-Factor-Binding	novel -		0.010416667	0_evo04_0_11_evo04tpiAEvo03		1/1/2000	Regulation of chbBp by ChbR DNA-binding transcriptional dual regulator	pearson			log2(FC)	consensus per regulator
+	ChbR-<i>N</i>-monoacetylchitobiose-6-phosphate		Transcription-Factor-Binding	novel +		0.03125	0_evo04_0_11		0-0-1	Regulation of chbBp by ChbR-<i>N</i>-monoacetylchitobiose-6-phosphate	pearson			log2(FC)	consensus per regulator
+	ChbR-<i>N</i>-monoacetylchitobiose-6-phosphate		Transcription-Factor-Binding	unrestored +		0.030630395	0_evo04_0_11_evo04ptsHIcrr		0-1-1	Regulation of chbBp by ChbR-<i>N</i>-monoacetylchitobiose-6-phosphate	pearson			log2(FC)	consensus per regulator
+	ChbR-<i>N</i>-monoacetylchitobiose-6-phosphate		Transcription-Factor-Binding	novel +		0.010416667	0_evo04_0_11_evo04ptsHIcrrEvo01		0-0-1	Regulation of chbBp by ChbR-<i>N</i>-monoacetylchitobiose-6-phosphate	pearson			log2(FC)	consensus per regulator
+	ChbR-<i>N</i>-monoacetylchitobiose-6-phosphate		Transcription-Factor-Binding	unrestored +		0.010141884	0_evo04_0_11_evo04ptsHIcrrEvo02		0-1-1	Regulation of chbBp by ChbR-<i>N</i>-monoacetylchitobiose-6-phosphate	pearson			log2(FC)	consensus per regulator
+	ChbR-<i>N</i>-monoacetylchitobiose-6-phosphate		Transcription-Factor-Binding	novel +		0.010416667	0_evo04_0_11_evo04ptsHIcrrEvo03		0-0-1	Regulation of chbBp by ChbR-<i>N</i>-monoacetylchitobiose-6-phosphate	pearson			log2(FC)	consensus per regulator
+	ChbR-<i>N</i>-monoacetylchitobiose-6-phosphate		Transcription-Factor-Binding	restored fast +		0.010416667	0_evo04_0_11_evo04ptsHIcrrEvo04		0-1-0	Regulation of chbBp by ChbR-<i>N</i>-monoacetylchitobiose-6-phosphate	pearson			log2(FC)	consensus per regulator
+	ChbR-<i>N</i>-monoacetylchitobiose-6-phosphate		Transcription-Factor-Binding	novel +		0.010416667	0_evo04_0_11_evo04tpiA		0-0-1	Regulation of chbBp by ChbR-<i>N</i>-monoacetylchitobiose-6-phosphate	pearson			log2(FC)	consensus per regulator
+	ChbR-<i>N</i>-monoacetylchitobiose-6-phosphate		Transcription-Factor-Binding	novel +		0.010416667	0_evo04_0_11_evo04tpiAEvo03		0-0-1	Regulation of chbBp by ChbR-<i>N</i>-monoacetylchitobiose-6-phosphate	pearson			log2(FC)	consensus per regulator
-	chiX		RNA-Mediated-Translation-Regulation	novel -		0.5	0_evo04_0_11		1/1/2000	Regulation of chbC by ChiX small regulatory RNA	pearson			log2(FC)	consensus per regulator
-	chiX		RNA-Mediated-Translation-Regulation	unrestored -		0.122521579	0_evo04_0_11_evo04ptsHIcrr		1-0-0	Regulation of chbC by ChiX small regulatory RNA	pearson			log2(FC)	consensus per regulator
-	chiX		RNA-Mediated-Translation-Regulation	novel +		0.041666667	0_evo04_0_11_evo04ptsHIcrrEvo01		0-0-1	Regulation of chbC by ChiX small regulatory RNA	pearson			log2(FC)	consensus per regulator
-	chiX		RNA-Mediated-Translation-Regulation	unrestored -		0.040567535	0_evo04_0_11_evo04ptsHIcrrEvo02		1-0-0	Regulation of chbC by ChiX small regulatory RNA	pearson			log2(FC)	consensus per regulator
-	chiX		RNA-Mediated-Translation-Regulation	novel +		0.041666667	0_evo04_0_11_evo04ptsHIcrrEvo03		0-0-1	Regulation of chbC by ChiX small regulatory RNA	pearson			log2(FC)	consensus per regulator
-	chiX		RNA-Mediated-Translation-Regulation	restored fast -		0.041666667	0_evo04_0_11_evo04ptsHIcrrEvo04		1-0-1	Regulation of chbC by ChiX small regulatory RNA	pearson			log2(FC)	consensus per regulator
-	chiX		RNA-Mediated-Translation-Regulation	novel -		0.416666667	0_evo04_0_11_evo04tpiA		1/1/2000	Regulation of chbC by ChiX small regulatory RNA	pearson			log2(FC)	consensus per regulator
-	chiX		RNA-Mediated-Translation-Regulation	novel -		0.125	0_evo04_0_11_evo04tpiAEvo02		1/1/2000	Regulation of chiP-ybfN by ChiX small regulatory RNA	pearson		(:TRANSLATION-BLOCKING :MRNA-DEGRADATION)	log2(FC)	consensus per regulator
-	chiX		RNA-Mediated-Translation-Regulation	novel -		0.166666667	0_evo04_0_11_evo04tpiAEvo03		1/1/2000	Regulation of chbC by ChiX small regulatory RNA	pearson			log2(FC)	consensus per regulator
-	chiX		RNA-Mediated-Translation-Regulation	novel -		0.125	0_evo04_0_11_evo04tpiAEvo04		1/1/2000	Regulation of chiP-ybfN by ChiX small regulatory RNA	pearson		(:TRANSLATION-BLOCKING :MRNA-DEGRADATION)	log2(FC)	consensus per regulator
-	chloral hydrate		Regulation-of-Enzyme-Activity	restored fast -		0.66	0_evo04_0_11		1-0-1	Regulation of deoxyribose-phosphate aldolase by chloral hydrate	pearson			log2(FC)	consensus per regulator
-	chloral hydrate		Regulation-of-Enzyme-Activity	restored fast -		0.33	0_evo04_0_11_evo04gnd		1-0-1	Regulation of deoxyribose-phosphate aldolase by chloral hydrate	pearson			log2(FC)	consensus per regulator
-	chloral hydrate		Regulation-of-Enzyme-Activity	restored fast -		0.11	0_evo04_0_11_evo04gndEvo01		1-0-1	Regulation of deoxyribose-phosphate aldolase by chloral hydrate	pearson			log2(FC)	consensus per regulator
-	chloral hydrate		Regulation-of-Enzyme-Activity	restored fast -		0.11	0_evo04_0_11_evo04gndEvo02		1-0-1	Regulation of deoxyribose-phosphate aldolase by chloral hydrate	pearson			log2(FC)	consensus per regulator
-	chloral hydrate		Regulation-of-Enzyme-Activity	restored fast -		0.11	0_evo04_0_11_evo04gndEvo03		1-0-1	Regulation of deoxyribose-phosphate aldolase by chloral hydrate	pearson			log2(FC)	consensus per regulator
-	chloral hydrate		Regulation-of-Enzyme-Activity	restored fast -		0.33	0_evo04_0_11_evo04sdhCB		1-0-1	Regulation of deoxyribose-phosphate aldolase by chloral hydrate	pearson			log2(FC)	consensus per regulator
-	chloral hydrate		Regulation-of-Enzyme-Activity	restored fast -		0.11	0_evo04_0_11_evo04sdhCBEvo01		1-0-1	Regulation of deoxyribose-phosphate aldolase by chloral hydrate	pearson			log2(FC)	consensus per regulator
-	chloral hydrate		Regulation-of-Enzyme-Activity	restored fast -		0.11	0_evo04_0_11_evo04sdhCBEvo02		1-0-1	Regulation of deoxyribose-phosphate aldolase by chloral hydrate	pearson			log2(FC)	consensus per regulator
-	chloral hydrate		Regulation-of-Enzyme-Activity	restored fast -		0.11	0_evo04_0_11_evo04sdhCBEvo03		1-0-1	Regulation of deoxyribose-phosphate aldolase by chloral hydrate	pearson			log2(FC)	consensus per regulator
-	choline		Regulation-of-Enzyme-Activity	novel +		0.041666667	0_evo04_0_11		0-0-1	Regulation of crotonobetainyl-CoA reductase by choline	pearson	chol_c		log2(FC)	consensus per regulator
-	choline		Regulation-of-Enzyme-Activity	novel +		0.041666667	0_evo04_0_11_evo04ptsHIcrr		0-0-1	Regulation of crotonobetainyl-CoA reductase by choline	pearson	chol_c		log2(FC)	consensus per regulator
-	choline		Regulation-of-Enzyme-Activity	novel +		0.041666667	0_evo04_0_11_evo04ptsHIcrrEvo01		0-0-1	Regulation of crotonobetainyl-CoA reductase by choline	pearson	chol_c		log2(FC)	consensus per regulator
-	cibacron blue 3GA		Regulation-of-Enzyme-Activity	restored fast +		0.3125	0_evo04_0_11		0-1-0	Regulation of L-aspartate oxidase by cibacron blue 3GA	pearson		(:NONCOMPETITIVE)	log2(FC)	consensus per regulator
-	cibacron blue 3GA		Regulation-of-Enzyme-Activity	restored fast +		0.125	0_evo04_0_11_evo04ptsHIcrr		0-1-0	Regulation of L-aspartate oxidase by cibacron blue 3GA	pearson		(:NONCOMPETITIVE)	log2(FC)	consensus per regulator
-	cibacron blue 3GA		Regulation-of-Enzyme-Activity	partially-restored +		0.062477934	0_evo04_0_11_evo04ptsHIcrrEvo01		0-2-1	Regulation of L-aspartate oxidase by cibacron blue 3GA	pearson		(:NONCOMPETITIVE)	log2(FC)	consensus per regulator
-	cibacron blue 3GA		Regulation-of-Enzyme-Activity	restored fast +		0.0625	0_evo04_0_11_evo04ptsHIcrrEvo02		0-1-0	Regulation of L-aspartate oxidase by cibacron blue 3GA	pearson		(:NONCOMPETITIVE)	log2(FC)	consensus per regulator
-	cibacron blue 3GA		Regulation-of-Enzyme-Activity	reinforced +		0.061110889	0_evo04_0_11_evo04ptsHIcrrEvo03		0-1-2	Regulation of L-aspartate oxidase by cibacron blue 3GA	pearson		(:NONCOMPETITIVE)	log2(FC)	consensus per regulator
-	cibacron blue 3GA		Regulation-of-Enzyme-Activity	restored fast +		0.0625	0_evo04_0_11_evo04ptsHIcrrEvo04		0-1-0	Regulation of L-aspartate oxidase by cibacron blue 3GA	pearson		(:NONCOMPETITIVE)	log2(FC)	consensus per regulator
-	cibacron blue 3GA		Regulation-of-Enzyme-Activity	restored fast +		0.1875	0_evo04_0_11_evo04tpiA		0-1-0	Regulation of L-aspartate oxidase by cibacron blue 3GA	pearson		(:NONCOMPETITIVE)	log2(FC)	consensus per regulator
-	cibacron blue 3GA		Regulation-of-Enzyme-Activity	restored fast +		0.0625	0_evo04_0_11_evo04tpiAEvo01		0-1-0	Regulation of L-aspartate oxidase by cibacron blue 3GA	pearson		(:NONCOMPETITIVE)	log2(FC)	consensus per regulator
-	cibacron blue 3GA		Regulation-of-Enzyme-Activity	partially-restored +		0.062491539	0_evo04_0_11_evo04tpiAEvo02		0-2-1	Regulation of L-aspartate oxidase by cibacron blue 3GA	pearson		(:NONCOMPETITIVE)	log2(FC)	consensus per regulator
-	cibacron blue 3GA		Regulation-of-Enzyme-Activity	restored fast +		0.0625	0_evo04_0_11_evo04tpiAEvo03		0-1-0	Regulation of L-aspartate oxidase by cibacron blue 3GA	pearson		(:NONCOMPETITIVE)	log2(FC)	consensus per regulator
-	cibacron blue 3GA		Regulation-of-Enzyme-Activity	restored fast +		0.0625	0_evo04_0_11_evo04tpiAEvo04		0-1-0	Regulation of L-aspartate oxidase by cibacron blue 3GA	pearson		(:NONCOMPETITIVE)	log2(FC)	consensus per regulator
-	citrate		Regulation-of-Enzyme-Activity	restored fast -		0.331666667	0_evo04_0_11		1-0-1	Regulation of galactarate dehydratase by citrate	pearson	cit_c		log2(FC)	consensus per regulator
-	citrate		Regulation-of-Enzyme-Activity	restored fast -		0.165	0_evo04_0_11_evo04sdhCB		1-0-1	Regulation of galactarate dehydratase by citrate	pearson	cit_c		log2(FC)	consensus per regulator
-	citrate		Regulation-of-Enzyme-Activity	restored fast -		0.055	0_evo04_0_11_evo04sdhCBEvo01		1-0-1	Regulation of galactarate dehydratase by citrate	pearson	cit_c		log2(FC)	consensus per regulator
-	citrate		Regulation-of-Enzyme-Activity	restored fast -		0.055	0_evo04_0_11_evo04sdhCBEvo02		1-0-1	Regulation of galactarate dehydratase by citrate	pearson	cit_c		log2(FC)	consensus per regulator
-	citrate		Regulation-of-Enzyme-Activity	restored fast -		0.055	0_evo04_0_11_evo04sdhCBEvo03		1-0-1	Regulation of galactarate dehydratase by citrate	pearson	cit_c		log2(FC)	consensus per regulator
-	citrate		Regulation-of-Enzyme-Activity	restored fast -		0.166666667	0_evo04_0_11_evo04tpiA		1-0-1	Regulation of galactarate dehydratase by citrate	pearson	cit_c		log2(FC)	consensus per regulator
-	citrate		Regulation-of-Enzyme-Activity	restored fast -		0.041666667	0_evo04_0_11_evo04tpiAEvo01		1-0-1	Regulation of galactarate dehydratase by citrate	pearson	cit_c		log2(FC)	consensus per regulator
-	citrate		Regulation-of-Enzyme-Activity	restored fast -		0.041666667	0_evo04_0_11_evo04tpiAEvo02		1-0-1	Regulation of galactarate dehydratase by citrate	pearson	cit_c		log2(FC)	consensus per regulator
-	citrate		Regulation-of-Enzyme-Activity	restored fast -		0.041666667	0_evo04_0_11_evo04tpiAEvo03		1-0-1	Regulation of galactarate dehydratase by citrate	pearson	cit_c		log2(FC)	consensus per regulator
-	citrate		Regulation-of-Enzyme-Activity	restored fast -		0.041666667	0_evo04_0_11_evo04tpiAEvo04		1-0-1	Regulation of galactarate dehydratase by citrate	pearson	cit_c		log2(FC)	consensus per regulator
+	Co<SUP>2+</SUP>		Regulation-of-Enzyme-Activity	novel -		0.4075	0_evo04_0_11		1/1/2000	Regulation of argininosuccinate lyase by Co<SUP>2+</SUP>	pearson	cobalt2_c		log2(FC)	consensus per regulator
+	Co<SUP>2+</SUP>		Regulation-of-Enzyme-Activity	restored fast +		0.2475	0_evo04_0_11_evo04gnd		0-1-0	Regulation of argininosuccinate lyase by Co<SUP>2+</SUP>	pearson	cobalt2_c		log2(FC)	consensus per regulator
+	Co<SUP>2+</SUP>		Regulation-of-Enzyme-Activity	restored fast +		0.0825	0_evo04_0_11_evo04gndEvo01		0-1-0	Regulation of argininosuccinate lyase by Co<SUP>2+</SUP>	pearson	cobalt2_c		log2(FC)	consensus per regulator
+	Co<SUP>2+</SUP>		Regulation-of-Enzyme-Activity	restored fast +		0.0825	0_evo04_0_11_evo04gndEvo02		0-1-0	Regulation of argininosuccinate lyase by Co<SUP>2+</SUP>	pearson	cobalt2_c		log2(FC)	consensus per regulator
+	Co<SUP>2+</SUP>		Regulation-of-Enzyme-Activity	restored fast +		0.0825	0_evo04_0_11_evo04gndEvo03		0-1-0	Regulation of argininosuccinate lyase by Co<SUP>2+</SUP>	pearson	cobalt2_c		log2(FC)	consensus per regulator
+	Co<SUP>2+</SUP>		Regulation-of-Enzyme-Activity	novel -		0.0325	0_evo04_0_11_evo04pgi		1/1/2000	Regulation of argininosuccinate lyase by Co<SUP>2+</SUP>	pearson	cobalt2_c		log2(FC)	consensus per regulator
+	Co<SUP>2+</SUP>		Regulation-of-Enzyme-Activity	novel -		0.0325	0_evo04_0_11_evo04pgiEvo02		1/1/2000	Regulation of argininosuccinate lyase by Co<SUP>2+</SUP>	pearson	cobalt2_c		log2(FC)	consensus per regulator
+	Co<SUP>2+</SUP>		Regulation-of-Enzyme-Activity	novel -		0.125	0_evo04_0_11_evo04ptsHIcrr		1/1/2000	Regulation of argininosuccinate lyase by Co<SUP>2+</SUP>	pearson	cobalt2_c		log2(FC)	consensus per regulator
+	Co<SUP>2+</SUP>		Regulation-of-Enzyme-Activity	novel -		0.0625	0_evo04_0_11_evo04ptsHIcrrEvo01		1/1/2000	Regulation of argininosuccinate lyase by Co<SUP>2+</SUP>	pearson	cobalt2_c		log2(FC)	consensus per regulator
+	Co<SUP>2+</SUP>		Regulation-of-Enzyme-Activity	novel -		0.0625	0_evo04_0_11_evo04ptsHIcrrEvo03		1/1/2000	Regulation of argininosuccinate lyase by Co<SUP>2+</SUP>	pearson	cobalt2_c		log2(FC)	consensus per regulator
+	Co<SUP>2+</SUP>		Regulation-of-Enzyme-Activity	novel -		0.25	0_evo04_0_11_evo04tpiA		1/1/2000	Regulation of argininosuccinate lyase by Co<SUP>2+</SUP>	pearson	cobalt2_c		log2(FC)	consensus per regulator
+	Co<SUP>2+</SUP>		Regulation-of-Enzyme-Activity	novel -		0.0625	0_evo04_0_11_evo04tpiAEvo01		1/1/2000	Regulation of argininosuccinate lyase by Co<SUP>2+</SUP>	pearson	cobalt2_c		log2(FC)	consensus per regulator
+	Co<SUP>2+</SUP>		Regulation-of-Enzyme-Activity	novel -		0.0625	0_evo04_0_11_evo04tpiAEvo02		1/1/2000	Regulation of argininosuccinate lyase by Co<SUP>2+</SUP>	pearson	cobalt2_c		log2(FC)	consensus per regulator
+	Co<SUP>2+</SUP>		Regulation-of-Enzyme-Activity	novel -		0.0625	0_evo04_0_11_evo04tpiAEvo03		1/1/2000	Regulation of argininosuccinate lyase by Co<SUP>2+</SUP>	pearson	cobalt2_c		log2(FC)	consensus per regulator
+	Co<SUP>2+</SUP>		Regulation-of-Enzyme-Activity	novel -		0.0625	0_evo04_0_11_evo04tpiAEvo04		1/1/2000	Regulation of argininosuccinate lyase by Co<SUP>2+</SUP>	pearson	cobalt2_c		log2(FC)	consensus per regulator
-	coenzyme A		Regulation-of-Enzyme-Activity	restored fast +		0.796	0_evo04_0_11		0-1-0	Regulation of acyl-CoA thioesterase by coenzyme A	pearson	coa_c		log2(FC)	consensus per regulator
-	coenzyme A		Regulation-of-Enzyme-Activity	restored fast +		0.198	0_evo04_0_11_evo04gnd		0-1-0	Regulation of acyl-CoA thioesterase by coenzyme A	pearson	coa_c		log2(FC)	consensus per regulator
-	coenzyme A		Regulation-of-Enzyme-Activity	restored fast +		0.066	0_evo04_0_11_evo04gndEvo01		0-1-0	Regulation of acyl-CoA thioesterase by coenzyme A	pearson	coa_c		log2(FC)	consensus per regulator
-	coenzyme A		Regulation-of-Enzyme-Activity	restored fast +		0.066	0_evo04_0_11_evo04gndEvo02		0-1-0	Regulation of acyl-CoA thioesterase by coenzyme A	pearson	coa_c		log2(FC)	consensus per regulator
-	coenzyme A		Regulation-of-Enzyme-Activity	restored fast +		0.066	0_evo04_0_11_evo04gndEvo03		0-1-0	Regulation of acyl-CoA thioesterase by coenzyme A	pearson	coa_c		log2(FC)	consensus per regulator
-	coenzyme A		Regulation-of-Enzyme-Activity	restored fast +		0.2	0_evo04_0_11_evo04ptsHIcrr		0-1-0	Regulation of acyl-CoA thioesterase by coenzyme A	pearson	coa_c		log2(FC)	consensus per regulator
-	coenzyme A		Regulation-of-Enzyme-Activity	restored fast +		0.05	0_evo04_0_11_evo04ptsHIcrrEvo01		0-1-0	Regulation of acyl-CoA thioesterase by coenzyme A	pearson	coa_c		log2(FC)	consensus per regulator
-	coenzyme A		Regulation-of-Enzyme-Activity	restored fast +		0.05	0_evo04_0_11_evo04ptsHIcrrEvo02		0-1-0	Regulation of acyl-CoA thioesterase by coenzyme A	pearson	coa_c		log2(FC)	consensus per regulator
-	coenzyme A		Regulation-of-Enzyme-Activity	restored fast +		0.05	0_evo04_0_11_evo04ptsHIcrrEvo03		0-1-0	Regulation of acyl-CoA thioesterase by coenzyme A	pearson	coa_c		log2(FC)	consensus per regulator
-	coenzyme A		Regulation-of-Enzyme-Activity	restored fast +		0.05	0_evo04_0_11_evo04ptsHIcrrEvo04		0-1-0	Regulation of acyl-CoA thioesterase by coenzyme A	pearson	coa_c		log2(FC)	consensus per regulator
-	coenzyme A		Regulation-of-Enzyme-Activity	restored fast +		0.198	0_evo04_0_11_evo04sdhCB		0-1-0	Regulation of acyl-CoA thioesterase by coenzyme A	pearson	coa_c		log2(FC)	consensus per regulator
-	coenzyme A		Regulation-of-Enzyme-Activity	restored fast +		0.066	0_evo04_0_11_evo04sdhCBEvo01		0-1-0	Regulation of acyl-CoA thioesterase by coenzyme A	pearson	coa_c		log2(FC)	consensus per regulator
-	coenzyme A		Regulation-of-Enzyme-Activity	restored fast +		0.066	0_evo04_0_11_evo04sdhCBEvo02		0-1-0	Regulation of acyl-CoA thioesterase by coenzyme A	pearson	coa_c		log2(FC)	consensus per regulator
-	coenzyme A		Regulation-of-Enzyme-Activity	restored fast +		0.066	0_evo04_0_11_evo04sdhCBEvo03		0-1-0	Regulation of acyl-CoA thioesterase by coenzyme A	pearson	coa_c		log2(FC)	consensus per regulator
-	coenzyme A		Regulation-of-Enzyme-Activity	restored fast +		0.2	0_evo04_0_11_evo04tpiA		0-1-0	Regulation of acyl-CoA thioesterase by coenzyme A	pearson	coa_c		log2(FC)	consensus per regulator
-	coenzyme A		Regulation-of-Enzyme-Activity	restored fast +		0.05	0_evo04_0_11_evo04tpiAEvo01		0-1-0	Regulation of acyl-CoA thioesterase by coenzyme A	pearson	coa_c		log2(FC)	consensus per regulator
-	coenzyme A		Regulation-of-Enzyme-Activity	restored fast +		0.05	0_evo04_0_11_evo04tpiAEvo02		0-1-0	Regulation of acyl-CoA thioesterase by coenzyme A	pearson	coa_c		log2(FC)	consensus per regulator
-	coenzyme A		Regulation-of-Enzyme-Activity	restored fast +		0.05	0_evo04_0_11_evo04tpiAEvo03		0-1-0	Regulation of acyl-CoA thioesterase by coenzyme A	pearson	coa_c		log2(FC)	consensus per regulator
-	coenzyme A		Regulation-of-Enzyme-Activity	restored fast +		0.05	0_evo04_0_11_evo04tpiAEvo04		0-1-0	Regulation of acyl-CoA thioesterase by coenzyme A	pearson	coa_c		log2(FC)	consensus per regulator
-	coformycin		Regulation-of-Enzyme-Activity	restored fast -		1.45	0_evo04_0_11		1-0-1	Regulation of adenosine deaminase by coformycin	pearson			log2(FC)	consensus per regulator
-	coformycin		Regulation-of-Enzyme-Activity	restored fast -		0.455	0_evo04_0_11_evo04pgi		1-0-1	Regulation of adenosine deaminase by coformycin	pearson			log2(FC)	consensus per regulator
-	coformycin		Regulation-of-Enzyme-Activity	restored fast -		0.065	0_evo04_0_11_evo04pgiEvo01		1-0-1	Regulation of adenosine deaminase by coformycin	pearson			log2(FC)	consensus per regulator
-	coformycin		Regulation-of-Enzyme-Activity	partially-restored -		0.064260873	0_evo04_0_11_evo04pgiEvo02		2-0-1	Regulation of adenosine deaminase by coformycin	pearson			log2(FC)	consensus per regulator
-	coformycin		Regulation-of-Enzyme-Activity	restored fast -		0.065	0_evo04_0_11_evo04pgiEvo03		1-0-1	Regulation of adenosine deaminase by coformycin	pearson			log2(FC)	consensus per regulator
-	coformycin		Regulation-of-Enzyme-Activity	restored fast -		0.065	0_evo04_0_11_evo04pgiEvo04		1-0-1	Regulation of adenosine deaminase by coformycin	pearson			log2(FC)	consensus per regulator
-	coformycin		Regulation-of-Enzyme-Activity	restored fast -		0.065	0_evo04_0_11_evo04pgiEvo05		1-0-1	Regulation of adenosine deaminase by coformycin	pearson			log2(FC)	consensus per regulator
-	coformycin		Regulation-of-Enzyme-Activity	restored fast -		0.065	0_evo04_0_11_evo04pgiEvo06		1-0-1	Regulation of adenosine deaminase by coformycin	pearson			log2(FC)	consensus per regulator
-	coformycin		Regulation-of-Enzyme-Activity	restored fast -		0.065	0_evo04_0_11_evo04pgiEvo07		1-0-1	Regulation of adenosine deaminase by coformycin	pearson			log2(FC)	consensus per regulator
-	coformycin		Regulation-of-Enzyme-Activity	restored fast -		0.065	0_evo04_0_11_evo04pgiEvo08		1-0-1	Regulation of adenosine deaminase by coformycin	pearson			log2(FC)	consensus per regulator
-	coformycin		Regulation-of-Enzyme-Activity	restored fast -		0.5	0_evo04_0_11_evo04ptsHIcrr		1-0-1	Regulation of adenosine deaminase by coformycin	pearson			log2(FC)	consensus per regulator
-	coformycin		Regulation-of-Enzyme-Activity	restored fast -		0.125	0_evo04_0_11_evo04ptsHIcrrEvo01		1-0-1	Regulation of adenosine deaminase by coformycin	pearson			log2(FC)	consensus per regulator
-	coformycin		Regulation-of-Enzyme-Activity	restored fast -		0.125	0_evo04_0_11_evo04ptsHIcrrEvo02		1-0-1	Regulation of adenosine deaminase by coformycin	pearson			log2(FC)	consensus per regulator
-	coformycin		Regulation-of-Enzyme-Activity	restored fast -		0.125	0_evo04_0_11_evo04ptsHIcrrEvo03		1-0-1	Regulation of adenosine deaminase by coformycin	pearson			log2(FC)	consensus per regulator
-	coformycin		Regulation-of-Enzyme-Activity	restored fast -		0.125	0_evo04_0_11_evo04ptsHIcrrEvo04		1-0-1	Regulation of adenosine deaminase by coformycin	pearson			log2(FC)	consensus per regulator
-	coformycin		Regulation-of-Enzyme-Activity	restored fast -		0.495	0_evo04_0_11_evo04sdhCB		1-0-1	Regulation of adenosine deaminase by coformycin	pearson			log2(FC)	consensus per regulator
-	coformycin		Regulation-of-Enzyme-Activity	restored fast -		0.165	0_evo04_0_11_evo04sdhCBEvo01		1-0-1	Regulation of adenosine deaminase by coformycin	pearson			log2(FC)	consensus per regulator
-	coformycin		Regulation-of-Enzyme-Activity	restored fast -		0.165	0_evo04_0_11_evo04sdhCBEvo02		1-0-1	Regulation of adenosine deaminase by coformycin	pearson			log2(FC)	consensus per regulator
-	coformycin		Regulation-of-Enzyme-Activity	restored fast -		0.165	0_evo04_0_11_evo04sdhCBEvo03		1-0-1	Regulation of adenosine deaminase by coformycin	pearson			log2(FC)	consensus per regulator
-	comR		Transcription-Factor-Binding	reinforced -		0.123854428	0_evo04_0_11		2/1/2000	Regulation of bhsAp by ComR DNA-binding transcriptional repressor	pearson			log2(FC)	consensus per regulator
-	comR		Transcription-Factor-Binding	reinforced -		0.123854428	0_evo04_0_11_evo04ptsHIcrr		2/1/2000	Regulation of bhsAp by ComR DNA-binding transcriptional repressor	pearson			log2(FC)	consensus per regulator
-	comR		Transcription-Factor-Binding	reinforced -		0.061370299	0_evo04_0_11_evo04ptsHIcrrEvo01		2/1/2000	Regulation of bhsAp by ComR DNA-binding transcriptional repressor	pearson			log2(FC)	consensus per regulator
-	comR		Transcription-Factor-Binding	unrestored -		0.061829064	0_evo04_0_11_evo04ptsHIcrrEvo02		1-0-0	Regulation of bhsAp by ComR DNA-binding transcriptional repressor	pearson			log2(FC)	consensus per regulator
-	comR		Transcription-Factor-Binding	reinforced -		0.062484129	0_evo04_0_11_evo04ptsHIcrrEvo03		2/1/2000	Regulation of bhsAp by ComR DNA-binding transcriptional repressor	pearson			log2(FC)	consensus per regulator
-	comR		Transcription-Factor-Binding	restored fast -		0.0625	0_evo04_0_11_evo04ptsHIcrrEvo04		1-0-1	Regulation of bhsAp by ComR DNA-binding transcriptional repressor	pearson			log2(FC)	consensus per regulator
-	comR		Transcription-Factor-Binding	novel -		0.0825	0_evo04_0_11_evo04sdhCB		1/1/2000	Regulation of bhsAp by ComR DNA-binding transcriptional repressor	pearson			log2(FC)	consensus per regulator
-	comR		Transcription-Factor-Binding	novel -		0.0825	0_evo04_0_11_evo04sdhCBEvo01		1/1/2000	Regulation of bhsAp by ComR DNA-binding transcriptional repressor	pearson			log2(FC)	consensus per regulator
-	copper sulfate		Regulation-of-Enzyme-Activity	restored fast +		0.083333333	0_evo04_0_11		0-1-0	Regulation of biotin sulfoxide reductase by copper sulfate	pearson			log2(FC)	consensus per regulator
-	copper sulfate		Regulation-of-Enzyme-Activity	restored fast +		0.083333333	0_evo04_0_11_evo04ptsHIcrr		0-1-0	Regulation of biotin sulfoxide reductase by copper sulfate	pearson			log2(FC)	consensus per regulator
-	copper sulfate		Regulation-of-Enzyme-Activity	unrestored +		0.041661336	0_evo04_0_11_evo04ptsHIcrrEvo01		0-1-1	Regulation of biotin sulfoxide reductase by copper sulfate	pearson			log2(FC)	consensus per regulator
-	copper sulfate		Regulation-of-Enzyme-Activity	restored fast +		0.041666667	0_evo04_0_11_evo04ptsHIcrrEvo02		0-1-0	Regulation of biotin sulfoxide reductase by copper sulfate	pearson			log2(FC)	consensus per regulator
-	copper sulfate		Regulation-of-Enzyme-Activity	unrestored +		0.041469155	0_evo04_0_11_evo04ptsHIcrrEvo03		0-1-1	Regulation of biotin sulfoxide reductase by copper sulfate	pearson			log2(FC)	consensus per regulator
-	copper sulfate		Regulation-of-Enzyme-Activity	restored fast +		0.041666667	0_evo04_0_11_evo04ptsHIcrrEvo04		0-1-0	Regulation of biotin sulfoxide reductase by copper sulfate	pearson			log2(FC)	consensus per regulator
+	cpxR		Transcription-Factor-Binding	restored fast +		23.05151709	0_evo04_0_11		0-1-0	Regulation of dgcZp by CpxR-Phosphorylated	pearson			log2(FC)	consensus per regulator
-	cpxR		Transcription-Factor-Binding	restored fast +		5.807214286	0_evo04_0_11_evo04gnd		0-1-0	Regulation of efeU_1p by CpxR-Phosphorylated	pearson			log2(FC)	consensus per regulator
-	cpxR		Transcription-Factor-Binding	restored fast +		1.908238095	0_evo04_0_11_evo04gndEvo01		0-1-0	Regulation of efeU_1p by CpxR-Phosphorylated	pearson			log2(FC)	consensus per regulator
-	cpxR		Transcription-Factor-Binding	restored fast +		1.990738095	0_evo04_0_11_evo04gndEvo02		0-1-0	Regulation of efeU_1p by CpxR-Phosphorylated	pearson			log2(FC)	consensus per regulator
-	cpxR		Transcription-Factor-Binding	restored fast +		1.908238095	0_evo04_0_11_evo04gndEvo03		0-1-0	Regulation of efeU_1p by CpxR-Phosphorylated	pearson			log2(FC)	consensus per regulator
+	cpxR		Transcription-Factor-Binding	restored fast +		1.755	0_evo04_0_11_evo04pgi		0-1-0	Regulation of ygaUp4 by CpxR-Phosphorylated	pearson			log2(FC)	consensus per regulator
+	cpxR		Transcription-Factor-Binding	restored fast +		0.195	0_evo04_0_11_evo04pgiEvo01		0-1-0	Regulation of ygaUp4 by CpxR-Phosphorylated	pearson			log2(FC)	consensus per regulator
+	cpxR		Transcription-Factor-Binding	unrestored +		0.187324126	0_evo04_0_11_evo04pgiEvo02		0-1-1	Regulation of ygaUp4 by CpxR-Phosphorylated	pearson			log2(FC)	consensus per regulator
+	cpxR		Transcription-Factor-Binding	restored fast +		0.195	0_evo04_0_11_evo04pgiEvo03		0-1-0	Regulation of ygaUp4 by CpxR-Phosphorylated	pearson			log2(FC)	consensus per regulator
-	cpxR		Transcription-Factor-Binding	novel +		0.339444444	0_evo04_0_11_evo04pgiEvo04		0-0-1	Regulation of tsrp1 by CpxR-Phosphorylated	pearson			log2(FC)	consensus per regulator
+	cpxR		Transcription-Factor-Binding	restored fast +		0.325	0_evo04_0_11_evo04pgiEvo05		0-1-0	Regulation of ygaUp4 by CpxR-Phosphorylated	pearson			log2(FC)	consensus per regulator
+	cpxR		Transcription-Factor-Binding	restored fast +		0.195	0_evo04_0_11_evo04pgiEvo06		0-1-0	Regulation of ygaUp4 by CpxR-Phosphorylated	pearson			log2(FC)	consensus per regulator
+	cpxR		Transcription-Factor-Binding	restored fast +		0.325	0_evo04_0_11_evo04pgiEvo07		0-1-0	Regulation of ygaUp4 by CpxR-Phosphorylated	pearson			log2(FC)	consensus per regulator
+	cpxR		Transcription-Factor-Binding	restored fast +		0.325	0_evo04_0_11_evo04pgiEvo08		0-1-0	Regulation of ygaUp4 by CpxR-Phosphorylated	pearson			log2(FC)	consensus per regulator
+	cpxR		Transcription-Factor-Binding	restored fast +		7.432477412	0_evo04_0_11_evo04ptsHIcrr		0-1-0	Regulation of dgcZp by CpxR-Phosphorylated	pearson			log2(FC)	consensus per regulator
-	cpxR		Transcription-Factor-Binding	unrestored +		1.850447294	0_evo04_0_11_evo04ptsHIcrrEvo01		0-1-1	Regulation of efeU_1p by CpxR-Phosphorylated	pearson			log2(FC)	consensus per regulator
+	cpxR		Transcription-Factor-Binding	restored fast +		1.990079365	0_evo04_0_11_evo04ptsHIcrrEvo02		0-1-0	Regulation of dgcZp by CpxR-Phosphorylated	pearson			log2(FC)	consensus per regulator
+	cpxR		Transcription-Factor-Binding	restored fast +		1.799441641	0_evo04_0_11_evo04ptsHIcrrEvo03		0-1-0	Regulation of dgcZp by CpxR-Phosphorylated	pearson			log2(FC)	consensus per regulator
+	cpxR		Transcription-Factor-Binding	restored fast +		2.763988153	0_evo04_0_11_evo04ptsHIcrrEvo04		0-1-0	Regulation of dgcZp by CpxR-Phosphorylated	pearson			log2(FC)	consensus per regulator
-	cpxR		Transcription-Factor-Binding	restored fast +		4.195714286	0_evo04_0_11_evo04sdhCB		0-1-0	Regulation of efeU_1p by CpxR-Phosphorylated	pearson			log2(FC)	consensus per regulator
-	cpxR		Transcription-Factor-Binding	restored fast +		1.261071429	0_evo04_0_11_evo04sdhCBEvo01		0-1-0	Regulation of efeU_1p by CpxR-Phosphorylated	pearson			log2(FC)	consensus per regulator
-	cpxR		Transcription-Factor-Binding	restored fast +		1.673571429	0_evo04_0_11_evo04sdhCBEvo02		0-1-0	Regulation of efeU_1p by CpxR-Phosphorylated	pearson			log2(FC)	consensus per regulator
-	cpxR		Transcription-Factor-Binding	restored fast +		1.261071429	0_evo04_0_11_evo04sdhCBEvo03		0-1-0	Regulation of efeU_1p by CpxR-Phosphorylated	pearson			log2(FC)	consensus per regulator
+	cpxR		Transcription-Factor-Binding	restored fast +		3.861111111	0_evo04_0_11_evo04tpiA		0-1-0	Regulation of ygaUp4 by CpxR-Phosphorylated	pearson			log2(FC)	consensus per regulator
+	cpxR		Transcription-Factor-Binding	restored fast +		1.152777778	0_evo04_0_11_evo04tpiAEvo01		0-1-0	Regulation of ygaUp4 by CpxR-Phosphorylated	pearson			log2(FC)	consensus per regulator
+	cpxR		Transcription-Factor-Binding	unrestored +		0.599483984	0_evo04_0_11_evo04tpiAEvo02		0-1-1	Regulation of ygaUp4 by CpxR-Phosphorylated	pearson			log2(FC)	consensus per regulator
+	cpxR		Transcription-Factor-Binding	restored fast +		1.027777778	0_evo04_0_11_evo04tpiAEvo03		0-1-0	Regulation of yebEp by CpxR-Phosphorylated	pearson			log2(FC)	consensus per regulator
+	cpxR		Transcription-Factor-Binding	restored fast +		1.152777778	0_evo04_0_11_evo04tpiAEvo04		0-1-0	Regulation of ygaUp4 by CpxR-Phosphorylated	pearson			log2(FC)	consensus per regulator
+	Cra DNA-binding transcriptional dual regulator		Transcription-Factor-Binding	restored fast -		16.69524037	0_evo04_0_11		1-0-1	Regulation of icdAp2 by Cra DNA-binding transcriptional dual regulator	pearson			log2(FC)	consensus per regulator
+	Cra DNA-binding transcriptional dual regulator		Transcription-Factor-Binding	restored fast -		7.220714286	0_evo04_0_11_evo04gnd		1-0-1	Regulation of icdAp2 by Cra DNA-binding transcriptional dual regulator	pearson			log2(FC)	consensus per regulator
+	Cra DNA-binding transcriptional dual regulator		Transcription-Factor-Binding	restored fast -		2.406904762	0_evo04_0_11_evo04gndEvo01		1-0-1	Regulation of icdAp2 by Cra DNA-binding transcriptional dual regulator	pearson			log2(FC)	consensus per regulator
+	Cra DNA-binding transcriptional dual regulator		Transcription-Factor-Binding	restored fast -		2.406904762	0_evo04_0_11_evo04gndEvo02		1-0-1	Regulation of icdAp2 by Cra DNA-binding transcriptional dual regulator	pearson			log2(FC)	consensus per regulator
+	Cra DNA-binding transcriptional dual regulator		Transcription-Factor-Binding	restored fast -		2.406904762	0_evo04_0_11_evo04gndEvo03		1-0-1	Regulation of icdAp2 by Cra DNA-binding transcriptional dual regulator	pearson			log2(FC)	consensus per regulator
-	Cra DNA-binding transcriptional dual regulator		Transcription-Factor-Binding	restored fast -		0.992758451	0_evo04_0_11_evo04pgi		1-0-1	Regulation of fbaBp by Cra DNA-binding transcriptional dual regulator	pearson			log2(FC)	consensus per regulator
-	Cra DNA-binding transcriptional dual regulator		Transcription-Factor-Binding	novel +		0.182619048	0_evo04_0_11_evo04pgiEvo01		0-0-1	Regulation of pykFp by Cra DNA-binding transcriptional dual regulator	pearson			log2(FC)	consensus per regulator
-	Cra DNA-binding transcriptional dual regulator		Transcription-Factor-Binding	unrestored -		0.166943319	0_evo04_0_11_evo04pgiEvo02		1-0-0	Regulation of fbaBp by Cra DNA-binding transcriptional dual regulator	pearson			log2(FC)	consensus per regulator
-	Cra DNA-binding transcriptional dual regulator		Transcription-Factor-Binding	restored fast -		0.170869693	0_evo04_0_11_evo04pgiEvo03		1-0-1	Regulation of fbaBp by Cra DNA-binding transcriptional dual regulator	pearson			log2(FC)	consensus per regulator
-	Cra DNA-binding transcriptional dual regulator		Transcription-Factor-Binding	partially-restored -		0.150883718	0_evo04_0_11_evo04pgiEvo04		2-0-1	Regulation of fbaBp by Cra DNA-binding transcriptional dual regulator	pearson			log2(FC)	consensus per regulator
-	Cra DNA-binding transcriptional dual regulator		Transcription-Factor-Binding	restored fast -		0.151666667	0_evo04_0_11_evo04pgiEvo05		1-0-1	Regulation of fbaBp by Cra DNA-binding transcriptional dual regulator	pearson			log2(FC)	consensus per regulator
-	Cra DNA-binding transcriptional dual regulator		Transcription-Factor-Binding	restored fast -		0.151666667	0_evo04_0_11_evo04pgiEvo06		1-0-1	Regulation of fbaBp by Cra DNA-binding transcriptional dual regulator	pearson			log2(FC)	consensus per regulator
-	Cra DNA-binding transcriptional dual regulator		Transcription-Factor-Binding	restored fast -		0.173333333	0_evo04_0_11_evo04pgiEvo07		1-0-1	Regulation of fbaBp by Cra DNA-binding transcriptional dual regulator	pearson			log2(FC)	consensus per regulator
-	Cra DNA-binding transcriptional dual regulator		Transcription-Factor-Binding	restored fast -		0.151666667	0_evo04_0_11_evo04pgiEvo08		1-0-1	Regulation of fbaBp by Cra DNA-binding transcriptional dual regulator	pearson			log2(FC)	consensus per regulator
-	Cra DNA-binding transcriptional dual regulator		Transcription-Factor-Binding	restored fast +		2.880892088	0_evo04_0_11_evo04ptsHIcrr		0-1-0	Regulation of cyoAp by Cra DNA-binding transcriptional dual regulator	pearson			log2(FC)	consensus per regulator
-	Cra DNA-binding transcriptional dual regulator		Transcription-Factor-Binding	restored fast +		0.803984117	0_evo04_0_11_evo04ptsHIcrrEvo01		0-1-0	Regulation of cyoAp by Cra DNA-binding transcriptional dual regulator	pearson			log2(FC)	consensus per regulator
-	Cra DNA-binding transcriptional dual regulator		Transcription-Factor-Binding	restored fast +		0.801806146	0_evo04_0_11_evo04ptsHIcrrEvo02		0-1-0	Regulation of cyoAp by Cra DNA-binding transcriptional dual regulator	pearson			log2(FC)	consensus per regulator
+	Cra DNA-binding transcriptional dual regulator		Transcription-Factor-Binding	unrestored -		0.755918961	0_evo04_0_11_evo04ptsHIcrrEvo03		1-0-0	Regulation of aroPp2 by Cra DNA-binding transcriptional dual regulator	pearson			log2(FC)	consensus per regulator
+	Cra DNA-binding transcriptional dual regulator		Transcription-Factor-Binding	restored fast -		0.913194444	0_evo04_0_11_evo04ptsHIcrrEvo04		1-0-1	Regulation of aroPp2 by Cra DNA-binding transcriptional dual regulator	pearson			log2(FC)	consensus per regulator
-	Cra DNA-binding transcriptional dual regulator		Transcription-Factor-Binding	restored fast -		5.056196104	0_evo04_0_11_evo04sdhCB		1-0-1	Regulation of hypFp2 by Cra DNA-binding transcriptional dual regulator	pearson			log2(FC)	consensus per regulator
-	Cra DNA-binding transcriptional dual regulator		Transcription-Factor-Binding	restored fast -		1.686444664	0_evo04_0_11_evo04sdhCBEvo01		1-0-1	Regulation of hypFp2 by Cra DNA-binding transcriptional dual regulator	pearson			log2(FC)	consensus per regulator
-	Cra DNA-binding transcriptional dual regulator		Transcription-Factor-Binding	restored fast -		1.686666667	0_evo04_0_11_evo04sdhCBEvo02		1-0-1	Regulation of hypFp2 by Cra DNA-binding transcriptional dual regulator	pearson			log2(FC)	consensus per regulator
-	Cra DNA-binding transcriptional dual regulator		Transcription-Factor-Binding	restored fast -		1.683084773	0_evo04_0_11_evo04sdhCBEvo03		1-0-1	Regulation of hypFp2 by Cra DNA-binding transcriptional dual regulator	pearson			log2(FC)	consensus per regulator
-	Cra DNA-binding transcriptional dual regulator		Transcription-Factor-Binding	restored fast +		5.531204695	0_evo04_0_11_evo04tpiA		0-1-0	Regulation of gapAp3 by Cra DNA-binding transcriptional dual regulator	pearson			log2(FC)	consensus per regulator
-	Cra DNA-binding transcriptional dual regulator		Transcription-Factor-Binding	restored fast +		1.504650911	0_evo04_0_11_evo04tpiAEvo01		0-1-0	Regulation of gapAp3 by Cra DNA-binding transcriptional dual regulator	pearson			log2(FC)	consensus per regulator
-	Cra DNA-binding transcriptional dual regulator		Transcription-Factor-Binding	restored fast +		1.090277778	0_evo04_0_11_evo04tpiAEvo02		0-1-0	Regulation of gapAp3 by Cra DNA-binding transcriptional dual regulator	pearson			log2(FC)	consensus per regulator
-	Cra DNA-binding transcriptional dual regulator		Transcription-Factor-Binding	restored fast +		1.469566085	0_evo04_0_11_evo04tpiAEvo03		0-1-0	Regulation of gapAp3 by Cra DNA-binding transcriptional dual regulator	pearson			log2(FC)	consensus per regulator
-	Cra DNA-binding transcriptional dual regulator		Transcription-Factor-Binding	restored fast +		1.466709921	0_evo04_0_11_evo04tpiAEvo04		0-1-0	Regulation of gapAp3 by Cra DNA-binding transcriptional dual regulator	pearson			log2(FC)	consensus per regulator
+	creB		Transcription-Factor-Binding	restored fast +		4.14	0_evo04_0_11		0-1-0	Regulation of talAp by CreB-Phosphorylated DNA-binding transcriptional regulator	pearson			log2(FC)	consensus per regulator
+	creB		Transcription-Factor-Binding	restored fast +		1.485	0_evo04_0_11_evo04gnd		0-1-0	Regulation of talAp by CreB-Phosphorylated DNA-binding transcriptional regulator	pearson			log2(FC)	consensus per regulator
+	creB		Transcription-Factor-Binding	restored fast +		0.495	0_evo04_0_11_evo04gndEvo01		0-1-0	Regulation of talAp by CreB-Phosphorylated DNA-binding transcriptional regulator	pearson			log2(FC)	consensus per regulator
+	creB		Transcription-Factor-Binding	restored fast +		0.495	0_evo04_0_11_evo04gndEvo02		0-1-0	Regulation of talAp by CreB-Phosphorylated DNA-binding transcriptional regulator	pearson			log2(FC)	consensus per regulator
+	creB		Transcription-Factor-Binding	restored fast +		0.495	0_evo04_0_11_evo04gndEvo03		0-1-0	Regulation of talAp by CreB-Phosphorylated DNA-binding transcriptional regulator	pearson			log2(FC)	consensus per regulator
+	creB		Transcription-Factor-Binding	restored fast +		0.91	0_evo04_0_11_evo04pgi		0-1-0	Regulation of talAp by CreB-Phosphorylated DNA-binding transcriptional regulator	pearson			log2(FC)	consensus per regulator
+	creB		Transcription-Factor-Binding	restored fast +		0.13	0_evo04_0_11_evo04pgiEvo01		0-1-0	Regulation of talAp by CreB-Phosphorylated DNA-binding transcriptional regulator	pearson			log2(FC)	consensus per regulator
+	creB		Transcription-Factor-Binding	reinforced +		0.126301432	0_evo04_0_11_evo04pgiEvo02		0-1-2	Regulation of talAp by CreB-Phosphorylated DNA-binding transcriptional regulator	pearson			log2(FC)	consensus per regulator
+	creB		Transcription-Factor-Binding	restored fast +		0.13	0_evo04_0_11_evo04pgiEvo03		0-1-0	Regulation of talAp by CreB-Phosphorylated DNA-binding transcriptional regulator	pearson			log2(FC)	consensus per regulator
+	creB		Transcription-Factor-Binding	restored fast +		0.13	0_evo04_0_11_evo04pgiEvo04		0-1-0	Regulation of talAp by CreB-Phosphorylated DNA-binding transcriptional regulator	pearson			log2(FC)	consensus per regulator
+	creB		Transcription-Factor-Binding	restored fast +		0.13	0_evo04_0_11_evo04pgiEvo05		0-1-0	Regulation of talAp by CreB-Phosphorylated DNA-binding transcriptional regulator	pearson			log2(FC)	consensus per regulator
+	creB		Transcription-Factor-Binding	restored fast +		0.13	0_evo04_0_11_evo04pgiEvo06		0-1-0	Regulation of talAp by CreB-Phosphorylated DNA-binding transcriptional regulator	pearson			log2(FC)	consensus per regulator
+	creB		Transcription-Factor-Binding	restored fast +		0.13	0_evo04_0_11_evo04pgiEvo07		0-1-0	Regulation of talAp by CreB-Phosphorylated DNA-binding transcriptional regulator	pearson			log2(FC)	consensus per regulator
+	creB		Transcription-Factor-Binding	restored fast +		0.13	0_evo04_0_11_evo04pgiEvo08		0-1-0	Regulation of talAp by CreB-Phosphorylated DNA-binding transcriptional regulator	pearson			log2(FC)	consensus per regulator
+	creB		Transcription-Factor-Binding	restored fast -		1.697790007	0_evo04_0_11_evo04ptsHIcrr		1-0-1	Regulation of nudF-yqiB-cpdA-yqiA-parE by CreB-Phosphorylated DNA-binding transcriptional regulator	pearson			log2(FC)	consensus per regulator
+	creB		Transcription-Factor-Binding	restored fast -		0.424158197	0_evo04_0_11_evo04ptsHIcrrEvo01		1-0-1	Regulation of nudF-yqiB-cpdA-yqiA-parE by CreB-Phosphorylated DNA-binding transcriptional regulator	pearson			log2(FC)	consensus per regulator
+	creB		Transcription-Factor-Binding	restored fast -		0.425	0_evo04_0_11_evo04ptsHIcrrEvo02		1-0-1	Regulation of nudF-yqiB-cpdA-yqiA-parE by CreB-Phosphorylated DNA-binding transcriptional regulator	pearson			log2(FC)	consensus per regulator
+	creB		Transcription-Factor-Binding	restored fast -		0.42363181	0_evo04_0_11_evo04ptsHIcrrEvo03		1-0-1	Regulation of nudF-yqiB-cpdA-yqiA-parE by CreB-Phosphorylated DNA-binding transcriptional regulator	pearson			log2(FC)	consensus per regulator
+	creB		Transcription-Factor-Binding	restored fast -		0.425	0_evo04_0_11_evo04ptsHIcrrEvo04		1-0-1	Regulation of nudF-yqiB-cpdA-yqiA-parE by CreB-Phosphorylated DNA-binding transcriptional regulator	pearson			log2(FC)	consensus per regulator
+	creB		Transcription-Factor-Binding	unrestored +		0.975958953	0_evo04_0_11_evo04sdhCB		0-1-1	Regulation of talAp by CreB-Phosphorylated DNA-binding transcriptional regulator	pearson			log2(FC)	consensus per regulator
+	creB		Transcription-Factor-Binding	unrestored +		0.329413494	0_evo04_0_11_evo04sdhCBEvo01		0-1-1	Regulation of talAp by CreB-Phosphorylated DNA-binding transcriptional regulator	pearson			log2(FC)	consensus per regulator
+	creB		Transcription-Factor-Binding	unrestored +		0.327324638	0_evo04_0_11_evo04sdhCBEvo02		0-1-1	Regulation of talAp by CreB-Phosphorylated DNA-binding transcriptional regulator	pearson			log2(FC)	consensus per regulator
+	creB		Transcription-Factor-Binding	unrestored +		0.319220821	0_evo04_0_11_evo04sdhCBEvo03		0-1-1	Regulation of talAp by CreB-Phosphorylated DNA-binding transcriptional regulator	pearson			log2(FC)	consensus per regulator
-	creB		Transcription-Factor-Binding	restored fast -		1	0_evo04_0_11_evo04tpiA		1-0-1	Regulation of malEp by CreB-Phosphorylated DNA-binding transcriptional regulator	pearson			log2(FC)	consensus per regulator
-	creB		Transcription-Factor-Binding	restored fast -		0.354166667	0_evo04_0_11_evo04tpiAEvo01		1-0-1	Regulation of malEp by CreB-Phosphorylated DNA-binding transcriptional regulator	pearson			log2(FC)	consensus per regulator
+	creB		Transcription-Factor-Binding	restored fast +		0.25	0_evo04_0_11_evo04tpiAEvo02		0-1-0	Regulation of talAp by CreB-Phosphorylated DNA-binding transcriptional regulator	pearson			log2(FC)	consensus per regulator
+	creB		Transcription-Factor-Binding	unrestored +		0.247703059	0_evo04_0_11_evo04tpiAEvo03		0-1-1	Regulation of talAp by CreB-Phosphorylated DNA-binding transcriptional regulator	pearson			log2(FC)	consensus per regulator
+	creB		Transcription-Factor-Binding	restored fast +		0.25	0_evo04_0_11_evo04tpiAEvo04		0-1-0	Regulation of talAp by CreB-Phosphorylated DNA-binding transcriptional regulator	pearson			log2(FC)	consensus per regulator
-	CRP-cAMP DNA-binding transcriptional dual regulator		Transcription-Factor-Binding	restored fast +		82.47572854	0_evo04_0_11		0-1-0	Regulation of dusBp by CRP-cAMP DNA-binding transcriptional dual regulator	pearson			log2(FC)	consensus per regulator
-	CRP-cAMP DNA-binding transcriptional dual regulator		Transcription-Factor-Binding	restored fast +		16.8229481	0_evo04_0_11_evo04gnd		0-1-0	Regulation of dusBp by CRP-cAMP DNA-binding transcriptional dual regulator	pearson			log2(FC)	consensus per regulator
-	CRP-cAMP DNA-binding transcriptional dual regulator		Transcription-Factor-Binding	restored fast +		5.715330888	0_evo04_0_11_evo04gndEvo01		0-1-0	Regulation of dusBp by CRP-cAMP DNA-binding transcriptional dual regulator	pearson			log2(FC)	consensus per regulator
-	CRP-cAMP DNA-binding transcriptional dual regulator		Transcription-Factor-Binding	restored fast +		5.388808608	0_evo04_0_11_evo04gndEvo02		0-1-0	Regulation of dusBp by CRP-cAMP DNA-binding transcriptional dual regulator	pearson			log2(FC)	consensus per regulator
-	CRP-cAMP DNA-binding transcriptional dual regulator		Transcription-Factor-Binding	restored fast +		5.718808608	0_evo04_0_11_evo04gndEvo03		0-1-0	Regulation of dusBp by CRP-cAMP DNA-binding transcriptional dual regulator	pearson			log2(FC)	consensus per regulator
-	CRP-cAMP DNA-binding transcriptional dual regulator		Transcription-Factor-Binding	restored fast +		9.178937093	0_evo04_0_11_evo04pgi		0-1-0	Regulation of dusBp by CRP-cAMP DNA-binding transcriptional dual regulator	pearson			log2(FC)	consensus per regulator
-	CRP-cAMP DNA-binding transcriptional dual regulator		Transcription-Factor-Binding	restored fast +		0.980766872	0_evo04_0_11_evo04pgiEvo01		0-1-0	Regulation of dusBp by CRP-cAMP DNA-binding transcriptional dual regulator	pearson			log2(FC)	consensus per regulator
+	CRP-cAMP DNA-binding transcriptional dual regulator		Transcription-Factor-Binding	unrestored +		0.919645443	0_evo04_0_11_evo04pgiEvo02		0-1-1	Regulation of agpp by CRP-cAMP DNA-binding transcriptional dual regulator	pearson			log2(FC)	consensus per regulator
-	CRP-cAMP DNA-binding transcriptional dual regulator		Transcription-Factor-Binding	restored fast +		1.103555556	0_evo04_0_11_evo04pgiEvo03		0-1-0	Regulation of dusBp by CRP-cAMP DNA-binding transcriptional dual regulator	pearson			log2(FC)	consensus per regulator
-	CRP-cAMP DNA-binding transcriptional dual regulator		Transcription-Factor-Binding	restored fast +		0.948912887	0_evo04_0_11_evo04pgiEvo04		0-1-0	Regulation of dusBp by CRP-cAMP DNA-binding transcriptional dual regulator	pearson			log2(FC)	consensus per regulator
-	CRP-cAMP DNA-binding transcriptional dual regulator		Transcription-Factor-Binding	restored fast +		1.341166667	0_evo04_0_11_evo04pgiEvo05		0-1-0	Regulation of dusBp by CRP-cAMP DNA-binding transcriptional dual regulator	pearson			log2(FC)	consensus per regulator
-	CRP-cAMP DNA-binding transcriptional dual regulator		Transcription-Factor-Binding	restored fast +		1.42020952	0_evo04_0_11_evo04pgiEvo06		0-1-0	Regulation of dusBp by CRP-cAMP DNA-binding transcriptional dual regulator	pearson			log2(FC)	consensus per regulator
-	CRP-cAMP DNA-binding transcriptional dual regulator		Transcription-Factor-Binding	restored fast +		1.339722222	0_evo04_0_11_evo04pgiEvo07		0-1-0	Regulation of dusBp by CRP-cAMP DNA-binding transcriptional dual regulator	pearson			log2(FC)	consensus per regulator
-	CRP-cAMP DNA-binding transcriptional dual regulator		Transcription-Factor-Binding	restored fast +		1.302158925	0_evo04_0_11_evo04pgiEvo08		0-1-0	Regulation of dusBp by CRP-cAMP DNA-binding transcriptional dual regulator	pearson			log2(FC)	consensus per regulator
-	CRP-cAMP DNA-binding transcriptional dual regulator		Transcription-Factor-Binding	restored fast +		19.11021192	0_evo04_0_11_evo04ptsHIcrr		0-1-0	Regulation of dusBp by CRP-cAMP DNA-binding transcriptional dual regulator	pearson			log2(FC)	consensus per regulator
-	CRP-cAMP DNA-binding transcriptional dual regulator		Transcription-Factor-Binding	restored fast +		3.898229332	0_evo04_0_11_evo04ptsHIcrrEvo01		0-1-0	Regulation of dusBp by CRP-cAMP DNA-binding transcriptional dual regulator	pearson			log2(FC)	consensus per regulator
-	CRP-cAMP DNA-binding transcriptional dual regulator		Transcription-Factor-Binding	restored fast +		5.275470383	0_evo04_0_11_evo04ptsHIcrrEvo02		0-1-0	Regulation of dusBp by CRP-cAMP DNA-binding transcriptional dual regulator	pearson			log2(FC)	consensus per regulator
-	CRP-cAMP DNA-binding transcriptional dual regulator		Transcription-Factor-Binding	restored fast +		4.180077647	0_evo04_0_11_evo04ptsHIcrrEvo03		0-1-0	Regulation of dusBp by CRP-cAMP DNA-binding transcriptional dual regulator	pearson			log2(FC)	consensus per regulator
-	CRP-cAMP DNA-binding transcriptional dual regulator		Transcription-Factor-Binding	restored fast +		5.756434557	0_evo04_0_11_evo04ptsHIcrrEvo04		0-1-0	Regulation of dusBp by CRP-cAMP DNA-binding transcriptional dual regulator	pearson			log2(FC)	consensus per regulator
-	CRP-cAMP DNA-binding transcriptional dual regulator		Transcription-Factor-Binding	restored fast +		17.81886373	0_evo04_0_11_evo04sdhCB		0-1-0	Regulation of dusBp by CRP-cAMP DNA-binding transcriptional dual regulator	pearson			log2(FC)	consensus per regulator
-	CRP-cAMP DNA-binding transcriptional dual regulator		Transcription-Factor-Binding	restored fast +		5.902159962	0_evo04_0_11_evo04sdhCBEvo01		0-1-0	Regulation of dusBp by CRP-cAMP DNA-binding transcriptional dual regulator	pearson			log2(FC)	consensus per regulator
-	CRP-cAMP DNA-binding transcriptional dual regulator		Transcription-Factor-Binding	restored fast +		5.957715676	0_evo04_0_11_evo04sdhCBEvo02		0-1-0	Regulation of dusBp by CRP-cAMP DNA-binding transcriptional dual regulator	pearson			log2(FC)	consensus per regulator
-	CRP-cAMP DNA-binding transcriptional dual regulator		Transcription-Factor-Binding	restored fast +		5.958988095	0_evo04_0_11_evo04sdhCBEvo03		0-1-0	Regulation of dusBp by CRP-cAMP DNA-binding transcriptional dual regulator	pearson			log2(FC)	consensus per regulator
-	CRP-cAMP DNA-binding transcriptional dual regulator		Transcription-Factor-Binding	restored fast +		19.54476769	0_evo04_0_11_evo04tpiA		0-1-0	Regulation of dusBp by CRP-cAMP DNA-binding transcriptional dual regulator	pearson			log2(FC)	consensus per regulator
-	CRP-cAMP DNA-binding transcriptional dual regulator		Transcription-Factor-Binding	restored fast +		5.506005547	0_evo04_0_11_evo04tpiAEvo01		0-1-0	Regulation of dusBp by CRP-cAMP DNA-binding transcriptional dual regulator	pearson			log2(FC)	consensus per regulator
-	CRP-cAMP DNA-binding transcriptional dual regulator		Transcription-Factor-Binding	restored fast +		3.038820652	0_evo04_0_11_evo04tpiAEvo02		0-1-0	Regulation of dusBp by CRP-cAMP DNA-binding transcriptional dual regulator	pearson			log2(FC)	consensus per regulator
-	CRP-cAMP DNA-binding transcriptional dual regulator		Transcription-Factor-Binding	restored fast +		5.36840465	0_evo04_0_11_evo04tpiAEvo03		0-1-0	Regulation of dusBp by CRP-cAMP DNA-binding transcriptional dual regulator	pearson			log2(FC)	consensus per regulator
-	CRP-cAMP DNA-binding transcriptional dual regulator		Transcription-Factor-Binding	restored fast +		5.63153684	0_evo04_0_11_evo04tpiAEvo04		0-1-0	Regulation of dusBp by CRP-cAMP DNA-binding transcriptional dual regulator	pearson			log2(FC)	consensus per regulator
-	Cs<sup>+</sup>		Regulation-of-Enzyme-Activity	restored fast +		0.11	0_evo04_0_11		0-1-0	Regulation of dihydrofolate reductase by Cs<sup>+</sup>	pearson			log2(FC)	consensus per regulator
-	Cs<sup>+</sup>		Regulation-of-Enzyme-Activity	restored fast +		0.055	0_evo04_0_11_evo04gnd		0-1-0	Regulation of dihydrofolate reductase by Cs<sup>+</sup>	pearson			log2(FC)	consensus per regulator
-	Cs<sup>+</sup>		Regulation-of-Enzyme-Activity	restored fast +		0.018333333	0_evo04_0_11_evo04gndEvo01		0-1-0	Regulation of dihydrofolate reductase by Cs<sup>+</sup>	pearson			log2(FC)	consensus per regulator
-	Cs<sup>+</sup>		Regulation-of-Enzyme-Activity	restored fast +		0.018333333	0_evo04_0_11_evo04gndEvo02		0-1-0	Regulation of dihydrofolate reductase by Cs<sup>+</sup>	pearson			log2(FC)	consensus per regulator
-	Cs<sup>+</sup>		Regulation-of-Enzyme-Activity	restored fast +		0.018333333	0_evo04_0_11_evo04gndEvo03		0-1-0	Regulation of dihydrofolate reductase by Cs<sup>+</sup>	pearson			log2(FC)	consensus per regulator
-	Cs<sup>+</sup>		Regulation-of-Enzyme-Activity	novel -		0.013888889	0_evo04_0_11_evo04ptsHIcrr		1/1/2000	Regulation of dihydrofolate reductase by Cs<sup>+</sup>	pearson			log2(FC)	consensus per regulator
-	Cs<sup>+</sup>		Regulation-of-Enzyme-Activity	novel -		0.013888889	0_evo04_0_11_evo04ptsHIcrrEvo03		1/1/2000	Regulation of dihydrofolate reductase by Cs<sup>+</sup>	pearson			log2(FC)	consensus per regulator
-	Cs<sup>+</sup>		Regulation-of-Enzyme-Activity	restored fast +		0.055	0_evo04_0_11_evo04sdhCB		0-1-0	Regulation of dihydrofolate reductase by Cs<sup>+</sup>	pearson			log2(FC)	consensus per regulator
-	Cs<sup>+</sup>		Regulation-of-Enzyme-Activity	restored fast +		0.018333333	0_evo04_0_11_evo04sdhCBEvo01		0-1-0	Regulation of dihydrofolate reductase by Cs<sup>+</sup>	pearson			log2(FC)	consensus per regulator
-	Cs<sup>+</sup>		Regulation-of-Enzyme-Activity	restored fast +		0.018333333	0_evo04_0_11_evo04sdhCBEvo02		0-1-0	Regulation of dihydrofolate reductase by Cs<sup>+</sup>	pearson			log2(FC)	consensus per regulator
-	Cs<sup>+</sup>		Regulation-of-Enzyme-Activity	restored fast +		0.018333333	0_evo04_0_11_evo04sdhCBEvo03		0-1-0	Regulation of dihydrofolate reductase by Cs<sup>+</sup>	pearson			log2(FC)	consensus per regulator
+	csgD		Transcription-Factor-Binding	restored fast +		4.270108368	0_evo04_0_11		0-1-0	Regulation of wrbAp by CsgD DNA-binding transcriptional dual regulator	pearson			log2(FC)	consensus per regulator
+	csgD		Transcription-Factor-Binding	restored fast +		2.122425824	0_evo04_0_11_evo04gnd		0-1-0	Regulation of wrbAp by CsgD DNA-binding transcriptional dual regulator	pearson			log2(FC)	consensus per regulator
+	csgD		Transcription-Factor-Binding	restored fast +		0.707475275	0_evo04_0_11_evo04gndEvo01		0-1-0	Regulation of wrbAp by CsgD DNA-binding transcriptional dual regulator	pearson			log2(FC)	consensus per regulator
+	csgD		Transcription-Factor-Binding	restored fast +		0.707475275	0_evo04_0_11_evo04gndEvo02		0-1-0	Regulation of wrbAp by CsgD DNA-binding transcriptional dual regulator	pearson			log2(FC)	consensus per regulator
+	csgD		Transcription-Factor-Binding	restored fast +		0.707475275	0_evo04_0_11_evo04gndEvo03		0-1-0	Regulation of wrbAp by CsgD DNA-binding transcriptional dual regulator	pearson			log2(FC)	consensus per regulator
+	csgD		Transcription-Factor-Binding	novel +		0.070416667	0_evo04_0_11_evo04pgi		0-0-1	Regulation of wrbAp by CsgD DNA-binding transcriptional dual regulator	pearson			log2(FC)	consensus per regulator
-	csgD		Transcription-Factor-Binding	novel +		0.005416667	0_evo04_0_11_evo04pgiEvo01		0-0-1	Regulation of fliAp1 by CsgD DNA-binding transcriptional dual regulator	pearson			log2(FC)	consensus per regulator
+	csgD		Transcription-Factor-Binding	novel +		0.065	0_evo04_0_11_evo04pgiEvo02		0-0-1	Regulation of wrbAp by CsgD DNA-binding transcriptional dual regulator	pearson			log2(FC)	consensus per regulator
+	csgD		Transcription-Factor-Binding	restored fast +		0.75	0_evo04_0_11_evo04ptsHIcrr		0-1-0	Regulation of wrbAp by CsgD DNA-binding transcriptional dual regulator	pearson			log2(FC)	consensus per regulator
-	csgD		Transcription-Factor-Binding	novel +		0.27827381	0_evo04_0_11_evo04ptsHIcrrEvo01		0-0-1	Regulation of fliFp1 by CsgD DNA-binding transcriptional dual regulator	pearson			log2(FC)	consensus per regulator
+	csgD		Transcription-Factor-Binding	restored fast +		0.25	0_evo04_0_11_evo04ptsHIcrrEvo02		0-1-0	Regulation of wrbAp by CsgD DNA-binding transcriptional dual regulator	pearson			log2(FC)	consensus per regulator
-	csgD		Transcription-Factor-Binding	novel +		0.288690476	0_evo04_0_11_evo04ptsHIcrrEvo03		0-0-1	Regulation of fliFp1 by CsgD DNA-binding transcriptional dual regulator	pearson			log2(FC)	consensus per regulator
-	csgD		Transcription-Factor-Binding	novel -		0.583333333	0_evo04_0_11_evo04ptsHIcrrEvo04		1/1/2000	Regulation of flgMp by CsgD DNA-binding transcriptional dual regulator	pearson			log2(FC)	consensus per regulator
+	csgD		Transcription-Factor-Binding	restored fast +		0.772682543	0_evo04_0_11_evo04sdhCB		0-1-0	Regulation of wrbAp by CsgD DNA-binding transcriptional dual regulator	pearson			log2(FC)	consensus per regulator
+	csgD		Transcription-Factor-Binding	partially-restored +		0.329742574	0_evo04_0_11_evo04sdhCBEvo01		0-2-1	Regulation of wrbAp by CsgD DNA-binding transcriptional dual regulator	pearson			log2(FC)	consensus per regulator
+	csgD		Transcription-Factor-Binding	restored fast +		0.313813168	0_evo04_0_11_evo04sdhCBEvo02		0-1-0	Regulation of wrbAp by CsgD DNA-binding transcriptional dual regulator	pearson			log2(FC)	consensus per regulator
+	csgD		Transcription-Factor-Binding	restored fast +		0.312479106	0_evo04_0_11_evo04sdhCBEvo03		0-1-0	Regulation of wrbAp by CsgD DNA-binding transcriptional dual regulator	pearson			log2(FC)	consensus per regulator
-	csgD		Transcription-Factor-Binding	novel -		1.709821429	0_evo04_0_11_evo04tpiA		1/1/2000	Regulation of fliFp1 by CsgD DNA-binding transcriptional dual regulator	pearson			log2(FC)	consensus per regulator
-	csgD		Transcription-Factor-Binding	novel -		0.46577381	0_evo04_0_11_evo04tpiAEvo01		1/1/2000	Regulation of fliFp1 by CsgD DNA-binding transcriptional dual regulator	pearson			log2(FC)	consensus per regulator
-	csgD		Transcription-Factor-Binding	novel -		0.473214286	0_evo04_0_11_evo04tpiAEvo02		1/1/2000	Regulation of fliFp1 by CsgD DNA-binding transcriptional dual regulator	pearson			log2(FC)	consensus per regulator
-	csgD		Transcription-Factor-Binding	novel -		0.447916667	0_evo04_0_11_evo04tpiAEvo03		1/1/2000	Regulation of flgMp by CsgD DNA-binding transcriptional dual regulator	pearson			log2(FC)	consensus per regulator
-	csgD		Transcription-Factor-Binding	novel -		0.322916667	0_evo04_0_11_evo04tpiAEvo04		1/1/2000	Regulation of fliAp1 by CsgD DNA-binding transcriptional dual regulator	pearson			log2(FC)	consensus per regulator
-	csiR		Transcription-Factor-Binding	restored fast -		0.566	0_evo04_0_11		1-0-1	Regulation of csiDp by CsiR DNA-binding transcriptional repressor	pearson			log2(FC)	consensus per regulator
-	csiR		Transcription-Factor-Binding	restored fast -		0.198	0_evo04_0_11_evo04gnd		1-0-1	Regulation of csiDp by CsiR DNA-binding transcriptional repressor	pearson			log2(FC)	consensus per regulator
-	csiR		Transcription-Factor-Binding	restored fast -		0.066	0_evo04_0_11_evo04gndEvo01		1-0-1	Regulation of csiDp by CsiR DNA-binding transcriptional repressor	pearson			log2(FC)	consensus per regulator
-	csiR		Transcription-Factor-Binding	restored fast -		0.066	0_evo04_0_11_evo04gndEvo02		1-0-1	Regulation of csiDp by CsiR DNA-binding transcriptional repressor	pearson			log2(FC)	consensus per regulator
-	csiR		Transcription-Factor-Binding	restored fast -		0.066	0_evo04_0_11_evo04gndEvo03		1-0-1	Regulation of csiDp by CsiR DNA-binding transcriptional repressor	pearson			log2(FC)	consensus per regulator
-	csiR		Transcription-Factor-Binding	restored fast -		0.156	0_evo04_0_11_evo04pgi		1-0-1	Regulation of csiDp by CsiR DNA-binding transcriptional repressor	pearson			log2(FC)	consensus per regulator
-	csiR		Transcription-Factor-Binding	restored fast -		0.0195	0_evo04_0_11_evo04pgiEvo01		1-0-1	Regulation of csiDp by CsiR DNA-binding transcriptional repressor	pearson			log2(FC)	consensus per regulator
-	csiR		Transcription-Factor-Binding	unrestored -		0.025943161	0_evo04_0_11_evo04pgiEvo02		1-0-0	Regulation of csiDp by CsiR DNA-binding transcriptional repressor	pearson			log2(FC)	consensus per regulator
-	csiR		Transcription-Factor-Binding	restored fast -		0.026	0_evo04_0_11_evo04pgiEvo03		1-0-1	Regulation of csiDp by CsiR DNA-binding transcriptional repressor	pearson			log2(FC)	consensus per regulator
-	csiR		Transcription-Factor-Binding	restored fast -		0.026	0_evo04_0_11_evo04pgiEvo04		1-0-1	Regulation of csiDp by CsiR DNA-binding transcriptional repressor	pearson			log2(FC)	consensus per regulator
-	csiR		Transcription-Factor-Binding	restored fast -		0.013	0_evo04_0_11_evo04pgiEvo05		1-0-1	Regulation of csiDp by CsiR DNA-binding transcriptional repressor	pearson			log2(FC)	consensus per regulator
-	csiR		Transcription-Factor-Binding	restored fast -		0.0195	0_evo04_0_11_evo04pgiEvo06		1-0-1	Regulation of csiDp by CsiR DNA-binding transcriptional repressor	pearson			log2(FC)	consensus per regulator
-	csiR		Transcription-Factor-Binding	restored fast -		0.026	0_evo04_0_11_evo04pgiEvo07		1-0-1	Regulation of csiDp by CsiR DNA-binding transcriptional repressor	pearson			log2(FC)	consensus per regulator
-	csiR		Transcription-Factor-Binding	restored fast -		0.026	0_evo04_0_11_evo04pgiEvo08		1-0-1	Regulation of csiDp by CsiR DNA-binding transcriptional repressor	pearson			log2(FC)	consensus per regulator
-	csiR		Transcription-Factor-Binding	restored fast -		0.1125	0_evo04_0_11_evo04ptsHIcrr		1-0-1	Regulation of csiDp by CsiR DNA-binding transcriptional repressor	pearson			log2(FC)	consensus per regulator
-	csiR		Transcription-Factor-Binding	unrestored -		0.037270677	0_evo04_0_11_evo04ptsHIcrrEvo01		1-0-0	Regulation of csiDp by CsiR DNA-binding transcriptional repressor	pearson			log2(FC)	consensus per regulator
-	csiR		Transcription-Factor-Binding	restored fast -		0.0375	0_evo04_0_11_evo04ptsHIcrrEvo02		1-0-1	Regulation of csiDp by CsiR DNA-binding transcriptional repressor	pearson			log2(FC)	consensus per regulator
-	csiR		Transcription-Factor-Binding	restored fast -		0.0375	0_evo04_0_11_evo04ptsHIcrrEvo03		1-0-1	Regulation of csiDp by CsiR DNA-binding transcriptional repressor	pearson			log2(FC)	consensus per regulator
-	csiR		Transcription-Factor-Binding	restored fast -		0.0375	0_evo04_0_11_evo04ptsHIcrrEvo04		1-0-1	Regulation of csiDp by CsiR DNA-binding transcriptional repressor	pearson			log2(FC)	consensus per regulator
-	csiR		Transcription-Factor-Binding	restored fast -		0.0495	0_evo04_0_11_evo04sdhCB		1-0-1	Regulation of csiDp by CsiR DNA-binding transcriptional repressor	pearson			log2(FC)	consensus per regulator
-	csiR		Transcription-Factor-Binding	restored fast -		0.0165	0_evo04_0_11_evo04sdhCBEvo01		1-0-1	Regulation of csiDp by CsiR DNA-binding transcriptional repressor	pearson			log2(FC)	consensus per regulator
-	csiR		Transcription-Factor-Binding	restored fast -		0.0165	0_evo04_0_11_evo04sdhCBEvo02		1-0-1	Regulation of csiDp by CsiR DNA-binding transcriptional repressor	pearson			log2(FC)	consensus per regulator
-	csiR		Transcription-Factor-Binding	novel -		0.033	0_evo04_0_11_evo04sdhCBEvo03		1/1/2000	Regulation of csiDp by CsiR DNA-binding transcriptional repressor	pearson			log2(FC)	consensus per regulator
-	csiR		Transcription-Factor-Binding	novel -		0.0625	0_evo04_0_11_evo04tpiA		1/1/2000	Regulation of csiDp by CsiR DNA-binding transcriptional repressor	pearson			log2(FC)	consensus per regulator
-	csiR		Transcription-Factor-Binding	novel -		0.025	0_evo04_0_11_evo04tpiAEvo01		1/1/2000	Regulation of csiDp by CsiR DNA-binding transcriptional repressor	pearson			log2(FC)	consensus per regulator
-	csiR		Transcription-Factor-Binding	novel -		0.025	0_evo04_0_11_evo04tpiAEvo02		1/1/2000	Regulation of csiDp by CsiR DNA-binding transcriptional repressor	pearson			log2(FC)	consensus per regulator
-	csiR		Transcription-Factor-Binding	restored fast -		0.0125	0_evo04_0_11_evo04tpiAEvo03		1-0-1	Regulation of csiDp by CsiR DNA-binding transcriptional repressor	pearson			log2(FC)	consensus per regulator
-	csiR		Transcription-Factor-Binding	restored fast -		0.025	0_evo04_0_11_evo04tpiAEvo04		1-0-1	Regulation of csiDp by CsiR DNA-binding transcriptional repressor	pearson			log2(FC)	consensus per regulator
+	cspA		Transcription-Factor-Binding	restored fast -		0.333333333	0_evo04_0_11		1-0-1	Regulation of gyrAp by CspA DNA-binding transcriptional activator	pearson			log2(FC)	consensus per regulator
+	cspA		Transcription-Factor-Binding	restored fast -		0.333333333	0_evo04_0_11_evo04ptsHIcrr		1-0-1	Regulation of gyrAp by CspA DNA-binding transcriptional activator	pearson			log2(FC)	consensus per regulator
+	cspA		Transcription-Factor-Binding	restored fast -		0.083333333	0_evo04_0_11_evo04ptsHIcrrEvo01		1-0-1	Regulation of gyrAp by CspA DNA-binding transcriptional activator	pearson			log2(FC)	consensus per regulator
+	cspA		Transcription-Factor-Binding	restored fast -		0.083333333	0_evo04_0_11_evo04ptsHIcrrEvo02		1-0-1	Regulation of gyrAp by CspA DNA-binding transcriptional activator	pearson			log2(FC)	consensus per regulator
+	cspA		Transcription-Factor-Binding	restored fast -		0.083333333	0_evo04_0_11_evo04ptsHIcrrEvo03		1-0-1	Regulation of gyrAp by CspA DNA-binding transcriptional activator	pearson			log2(FC)	consensus per regulator
+	cspA		Transcription-Factor-Binding	restored fast -		0.083333333	0_evo04_0_11_evo04ptsHIcrrEvo04		1-0-1	Regulation of gyrAp by CspA DNA-binding transcriptional activator	pearson			log2(FC)	consensus per regulator
-	CsrA dimer		Protein-Mediated-Translation-Regulation	restored fast -		4.951850899	0_evo04_0_11		1-0-1	Regulation of glgS by CsrA dimer	pearson			log2(FC)	consensus per regulator
-	CsrA dimer		Protein-Mediated-Translation-Regulation	restored fast -		1.485	0_evo04_0_11_evo04gnd		1-0-1	Regulation of glgS by CsrA dimer	pearson			log2(FC)	consensus per regulator
-	CsrA dimer		Protein-Mediated-Translation-Regulation	restored fast -		0.495	0_evo04_0_11_evo04gndEvo01		1-0-1	Regulation of glgS by CsrA dimer	pearson			log2(FC)	consensus per regulator
-	CsrA dimer		Protein-Mediated-Translation-Regulation	restored fast -		0.495	0_evo04_0_11_evo04gndEvo02		1-0-1	Regulation of glgS by CsrA dimer	pearson			log2(FC)	consensus per regulator
-	CsrA dimer		Protein-Mediated-Translation-Regulation	restored fast -		0.495	0_evo04_0_11_evo04gndEvo03		1-0-1	Regulation of glgS by CsrA dimer	pearson			log2(FC)	consensus per regulator
-	CsrA dimer		Protein-Mediated-Translation-Regulation	restored fast -		1.5	0_evo04_0_11_evo04ptsHIcrr		1-0-1	Regulation of glgS by CsrA dimer	pearson			log2(FC)	consensus per regulator
-	CsrA dimer		Protein-Mediated-Translation-Regulation	restored fast -		0.25	0_evo04_0_11_evo04ptsHIcrrEvo01		1-0-1	Regulation of dgcZ by CsrA dimer	pearson		(:MRNA-DEGRADATION)	log2(FC)	consensus per regulator
-	CsrA dimer		Protein-Mediated-Translation-Regulation	restored fast -		0.5	0_evo04_0_11_evo04ptsHIcrrEvo02		1-0-1	Regulation of glgS by CsrA dimer	pearson			log2(FC)	consensus per regulator
-	CsrA dimer		Protein-Mediated-Translation-Regulation	restored fast -		0.25	0_evo04_0_11_evo04ptsHIcrrEvo03		1-0-1	Regulation of dgcZ by CsrA dimer	pearson		(:MRNA-DEGRADATION)	log2(FC)	consensus per regulator
-	CsrA dimer		Protein-Mediated-Translation-Regulation	restored fast -		0.5	0_evo04_0_11_evo04ptsHIcrrEvo04		1-0-1	Regulation of glgS by CsrA dimer	pearson			log2(FC)	consensus per regulator
-	CsrA dimer		Protein-Mediated-Translation-Regulation	restored fast -		0.99	0_evo04_0_11_evo04sdhCB		1-0-1	Regulation of glgS by CsrA dimer	pearson			log2(FC)	consensus per regulator
-	CsrA dimer		Protein-Mediated-Translation-Regulation	restored fast -		0.33	0_evo04_0_11_evo04sdhCBEvo01		1-0-1	Regulation of glgS by CsrA dimer	pearson			log2(FC)	consensus per regulator
-	CsrA dimer		Protein-Mediated-Translation-Regulation	restored fast -		0.33	0_evo04_0_11_evo04sdhCBEvo02		1-0-1	Regulation of glgS by CsrA dimer	pearson			log2(FC)	consensus per regulator
-	CsrA dimer		Protein-Mediated-Translation-Regulation	restored fast -		0.33	0_evo04_0_11_evo04sdhCBEvo03		1-0-1	Regulation of glgS by CsrA dimer	pearson			log2(FC)	consensus per regulator
-	CsrA dimer		Protein-Mediated-Translation-Regulation	restored fast -		0.976850899	0_evo04_0_11_evo04tpiA		1-0-1	Regulation of glgS by CsrA dimer	pearson			log2(FC)	consensus per regulator
-	CsrA dimer		Protein-Mediated-Translation-Regulation	restored fast -		0.25	0_evo04_0_11_evo04tpiAEvo01		1-0-1	Regulation of glgS by CsrA dimer	pearson			log2(FC)	consensus per regulator
-	CsrA dimer		Protein-Mediated-Translation-Regulation	restored fast -		0.25	0_evo04_0_11_evo04tpiAEvo02		1-0-1	Regulation of glgS by CsrA dimer	pearson			log2(FC)	consensus per regulator
-	CsrA dimer		Protein-Mediated-Translation-Regulation	partially-restored -		0.248991178	0_evo04_0_11_evo04tpiAEvo03		2-0-1	Regulation of glgS by CsrA dimer	pearson			log2(FC)	consensus per regulator
-	CsrA dimer		Protein-Mediated-Translation-Regulation	restored fast -		0.25	0_evo04_0_11_evo04tpiAEvo04		1-0-1	Regulation of glgS by CsrA dimer	pearson			log2(FC)	consensus per regulator
-	Cu<SUP>+</SUP>		Regulation-of-Enzyme-Activity	novel -		0.017857143	0_evo04_0_11		1/1/2000	Regulation of phosphoglucomutase by Cu<SUP>+</SUP>	pearson	cu_c		log2(FC)	consensus per regulator
-	Cu<SUP>+</SUP>		Regulation-of-Enzyme-Activity	novel -		0.017857143	0_evo04_0_11_evo04ptsHIcrr		1/1/2000	Regulation of phosphoglucomutase by Cu<SUP>+</SUP>	pearson	cu_c		log2(FC)	consensus per regulator
-	Cu<SUP>+</SUP>		Regulation-of-Enzyme-Activity	novel -		0.017857143	0_evo04_0_11_evo04ptsHIcrrEvo03		1/1/2000	Regulation of phosphoglucomutase by Cu<SUP>+</SUP>	pearson	cu_c		log2(FC)	consensus per regulator
-	Cu<SUP>2+</SUP>		Regulation-of-Enzyme-Activity	restored fast -		0.363	0_evo04_0_11		1-0-1	Regulation of amylomaltase by Cu<SUP>2+</SUP>	pearson	cu2_c		log2(FC)	consensus per regulator
-	Cu<SUP>2+</SUP>		Regulation-of-Enzyme-Activity	restored fast -		0.264	0_evo04_0_11_evo04gnd		1-0-1	Regulation of amylomaltase by Cu<SUP>2+</SUP>	pearson	cu2_c		log2(FC)	consensus per regulator
-	Cu<SUP>2+</SUP>		Regulation-of-Enzyme-Activity	restored fast -		0.088	0_evo04_0_11_evo04gndEvo01		1-0-1	Regulation of amylomaltase by Cu<SUP>2+</SUP>	pearson	cu2_c		log2(FC)	consensus per regulator
-	Cu<SUP>2+</SUP>		Regulation-of-Enzyme-Activity	restored fast -		0.088	0_evo04_0_11_evo04gndEvo02		1-0-1	Regulation of amylomaltase by Cu<SUP>2+</SUP>	pearson	cu2_c		log2(FC)	consensus per regulator
-	Cu<SUP>2+</SUP>		Regulation-of-Enzyme-Activity	restored fast -		0.088	0_evo04_0_11_evo04gndEvo03		1-0-1	Regulation of amylomaltase by Cu<SUP>2+</SUP>	pearson	cu2_c		log2(FC)	consensus per regulator
-	Cu<SUP>2+</SUP>		Regulation-of-Enzyme-Activity	restored fast +		0.151666667	0_evo04_0_11_evo04pgi		0-1-0	Regulation of N-acetylglutamylphosphate reductase by Cu<SUP>2+</SUP>	pearson	cu2_c		log2(FC)	consensus per regulator
-	Cu<SUP>2+</SUP>		Regulation-of-Enzyme-Activity	restored fast +		0.021666667	0_evo04_0_11_evo04pgiEvo01		0-1-0	Regulation of N-acetylglutamylphosphate reductase by Cu<SUP>2+</SUP>	pearson	cu2_c		log2(FC)	consensus per regulator
-	Cu<SUP>2+</SUP>		Regulation-of-Enzyme-Activity	reinforced +		0.020972479	0_evo04_0_11_evo04pgiEvo02		0-1-2	Regulation of N-acetylglutamylphosphate reductase by Cu<SUP>2+</SUP>	pearson	cu2_c		log2(FC)	consensus per regulator
-	Cu<SUP>2+</SUP>		Regulation-of-Enzyme-Activity	restored fast +		0.021666667	0_evo04_0_11_evo04pgiEvo03		0-1-0	Regulation of N-acetylglutamylphosphate reductase by Cu<SUP>2+</SUP>	pearson	cu2_c		log2(FC)	consensus per regulator
-	Cu<SUP>2+</SUP>		Regulation-of-Enzyme-Activity	restored fast +		0.021666667	0_evo04_0_11_evo04pgiEvo04		0-1-0	Regulation of N-acetylglutamylphosphate reductase by Cu<SUP>2+</SUP>	pearson	cu2_c		log2(FC)	consensus per regulator
-	Cu<SUP>2+</SUP>		Regulation-of-Enzyme-Activity	restored fast +		0.021666667	0_evo04_0_11_evo04pgiEvo05		0-1-0	Regulation of N-acetylglutamylphosphate reductase by Cu<SUP>2+</SUP>	pearson	cu2_c		log2(FC)	consensus per regulator
-	Cu<SUP>2+</SUP>		Regulation-of-Enzyme-Activity	restored fast +		0.021666667	0_evo04_0_11_evo04pgiEvo06		0-1-0	Regulation of N-acetylglutamylphosphate reductase by Cu<SUP>2+</SUP>	pearson	cu2_c		log2(FC)	consensus per regulator
-	Cu<SUP>2+</SUP>		Regulation-of-Enzyme-Activity	restored fast +		0.021666667	0_evo04_0_11_evo04pgiEvo07		0-1-0	Regulation of N-acetylglutamylphosphate reductase by Cu<SUP>2+</SUP>	pearson	cu2_c		log2(FC)	consensus per regulator
[truncated: 36,149 more rows]
