# Supplementary material for: Evolution of gene knockout strains of E. coli reveal regulatory architectures governed by metabolism
Source: Nat Commun. 2018 Sep 18;9:3796. doi: 10.1038/s41467-018-06219-9 (PMC6143558; doi:10.1038/s41467-018-06219-9)
Supplement: Supplementary file 7 — Supplementary Data 4 [file 41467_2018_6219_MOESM7_ESM.csv]

dimension_id	dimension	mean	conflicts_percent	units	iq_1	max	var	total	conflicts_total	iq	lb	cv	ci	iq_3	median	ub	min	n	comment_
<i>S</i>-adenosyl-L-methionine	regulator	0	0	counts	0	0	0	14	0	[25, 75]	0	0	0.95	0	0	0	0	14	competing layers of regulation
<i>S</i>-adenosyl-L-methionine	regulator	0		percents	0	0	0			[25, 75]	0	0	0.95	0	0	0	0	14	competing layers of regulation
<i>S</i>-adenosyl-L-methionine	regulator	0	0	counts	0	0	0	14	0	[25, 75]	0	0	0.95	0	0	0	0	14	inaccurate or incomplete knowledge of the regulatory network
<i>S</i>-adenosyl-L-methionine	regulator	0		percents	0	0	0			[25, 75]	0	0	0.95	0	0	0	0	14	inaccurate or incomplete knowledge of the regulatory network
0_evo04_0_11_evo04gndEvo01	analysis_id	4.360655738	36.33879781	counts	0	43	61.31255039	732	266	[25, 75]	2.338597184	179.5654959	0.95	5	1	6.382714291	0	61	competing layers of regulation
0_evo04_0_11_evo04gndEvo01	analysis_id	24.01526745		percents	0	77.77777778	687.7227105			[25, 75]	17.24313069	109.1991494	0.95	50	14.28571429	30.7874042	0	61	competing layers of regulation
0_evo04_0_11_evo04gndEvo01	analysis_id	0.409836066	17.6056338	counts	0	5	0.832034399	142	25	[25, 75]	0.174282503	222.5668439	0.95	0	0	0.645389629	0	61	inaccurate or incomplete knowledge of the regulatory network
0_evo04_0_11_evo04gndEvo01	analysis_id	9.316939891		percents	0	50	296.3002777			[25, 75]	4.871803757	184.753526	0.95	0	0	13.76207602	0	61	inaccurate or incomplete knowledge of the regulatory network
0_evo04_0_11_evo04gndEvo02	analysis_id	4.483333333	36.64850136	counts	0	49	70.88305556	734	269	[25, 75]	2.290067392	187.7890157	0.95	5	1	6.676599275	0	60	competing layers of regulation
0_evo04_0_11_evo04gndEvo02	analysis_id	23.30824667		percents	0	80	677.849598			[25, 75]	16.52579433	111.7010012	0.95	47.25	13.39285714	30.09069901	0	60	competing layers of regulation
0_evo04_0_11_evo04gndEvo02	analysis_id	0.416666667	17.73049645	counts	0	6	1.076388889	141	25	[25, 75]	0.146392409	248.997992	0.95	0	0	0.686940924	0	60	inaccurate or incomplete knowledge of the regulatory network
0_evo04_0_11_evo04gndEvo02	analysis_id	8.916666667		percents	0	60	291.8356481			[25, 75]	4.466367062	191.5872654	0.95	0	0	13.36696627	0	60	inaccurate or incomplete knowledge of the regulatory network
0_evo04_0_11_evo04gndEvo03	analysis_id	4.196721311	34.92496589	counts	0	43	57.92851384	733	256	[25, 75]	2.231256694	181.3577266	0.95	5	1	6.162185929	0	61	competing layers of regulation
0_evo04_0_11_evo04gndEvo03	analysis_id	23.9481309		percents	0	85.71428571	682.1712519			[25, 75]	17.20338266	109.0624083	0.95	45.45454545	14.28571429	30.69287914	0	61	competing layers of regulation
0_evo04_0_11_evo04gndEvo03	analysis_id	0.442622951	18.88111888	counts	0	5	0.935232464	143	27	[25, 75]	0.192888289	218.4871289	0.95	1	0	0.692357612	0	61	inaccurate or incomplete knowledge of the regulatory network
0_evo04_0_11_evo04gndEvo03	analysis_id	10.24590164		percents	0	50	324.2109349			[25, 75]	5.596116705	175.7371775	0.95	20	0	14.89568657	0	61	inaccurate or incomplete knowledge of the regulatory network
0_evo04_0_11_evo04pgiEvo01	analysis_id	5.413793103	62.05533597	counts	1	31	52.24256837	253	157	[25, 75]	2.615781408	133.5090192	0.95	7	2	8.211804799	0	29	competing layers of regulation
0_evo04_0_11_evo04pgiEvo01	analysis_id	47.49141663		percents	25	93.33333333	911.6317695			[25, 75]	35.80323393	63.57620514	0.95	68	50	59.17959933	0	29	competing layers of regulation
0_evo04_0_11_evo04pgiEvo01	analysis_id	0.344827586	19.23076923	counts	0	3	0.570749108	52	10	[25, 75]	0.052372023	219.089023	0.95	0	0	0.637283149	0	29	inaccurate or incomplete knowledge of the regulatory network
0_evo04_0_11_evo04pgiEvo01	analysis_id	9.540229885		percents	0	60	368.3709869			[25, 75]	2.110381108	201.179567	0.95	0	0	16.97007866	0	29	inaccurate or incomplete knowledge of the regulatory network
0_evo04_0_11_evo04pgiEvo02	analysis_id	5.393939394	64.2599278	counts	1	38	61.20844812	277	178	[25, 75]	2.576805346	145.0439511	0.95	6	2	8.211073441	0	33	competing layers of regulation
0_evo04_0_11_evo04pgiEvo02	analysis_id	50.06713429		percents	33.33333333	85.71428571	772.9116334			[25, 75]	40.05638119	55.52802	0.95	74.50980392	50	60.07788739	0	33	competing layers of regulation
0_evo04_0_11_evo04pgiEvo02	analysis_id	0.333333333	18.6440678	counts	0	4	0.949494949	59	11	[25, 75]	-0.017538219	292.3260944	0.95	0	0	0.684204885	0	33	inaccurate or incomplete knowledge of the regulatory network
0_evo04_0_11_evo04pgiEvo02	analysis_id	6.818181818		percents	0	75	368.0746863			[25, 75]	-0.090096143	281.3839987	0.95	0	0	13.72645978	0	33	inaccurate or incomplete knowledge of the regulatory network
0_evo04_0_11_evo04pgiEvo03	analysis_id	4.666666667	58.09128631	counts	1	27	40.02222222	241	140	[25, 75]	2.263999138	135.5638264	0.95	6.5	1.5	7.069334195	0	30	competing layers of regulation
0_evo04_0_11_evo04pgiEvo03	analysis_id	45.55350866		percents	21.25	92.30769231	902.0345939			[25, 75]	34.146949	65.93101528	0.95	71.21212121	51.78571429	56.96006832	0	30	competing layers of regulation
0_evo04_0_11_evo04pgiEvo03	analysis_id	0.4	22.64150943	counts	0	3	0.706666667	53	12	[25, 75]	0.080735682	210.1586702	0.95	0	0	0.719264318	0	30	inaccurate or incomplete knowledge of the regulatory network
0_evo04_0_11_evo04pgiEvo03	analysis_id	10.25396825		percents	0	60	392.0292265			[25, 75]	2.734237301	193.093322	0.95	0	0	17.77369921	0	30	inaccurate or incomplete knowledge of the regulatory network
0_evo04_0_11_evo04pgiEvo04	analysis_id	5.205128205	64.24050633	counts	0	41	68.57330703	316	203	[25, 75]	2.485679787	159.0911848	0.95	6	1	7.924576623	0	39	competing layers of regulation
0_evo04_0_11_evo04pgiEvo04	analysis_id	43.05317889		percents	0	92.30769231	1042.64498			[25, 75]	32.44913524	75.0003007	0.95	71.679198	50	53.65722254	0	39	competing layers of regulation
0_evo04_0_11_evo04pgiEvo04	analysis_id	0.461538462	24.65753425	counts	0	4	1.017751479	73	18	[25, 75]	0.130236391	218.5812841	0.95	0	0	0.792840532	0	39	inaccurate or incomplete knowledge of the regulatory network
0_evo04_0_11_evo04pgiEvo04	analysis_id	9.978632479		percents	0	60	360.8246641			[25, 75]	3.740546067	190.3606068	0.95	0	0	16.21671889	0	39	inaccurate or incomplete knowledge of the regulatory network
0_evo04_0_11_evo04pgiEvo05	analysis_id	4.333333333	53.94190871	counts	0	22	35.02222222	241	130	[25, 75]	2.085754522	136.5682524	0.95	5.75	1	6.580912145	0	30	competing layers of regulation
0_evo04_0_11_evo04pgiEvo05	analysis_id	41.0632437		percents	0	92.85714286	1043.656888			[25, 75]	28.79388252	78.67298335	0.95	72.4025974	47.91666667	53.33260488	0	30	competing layers of regulation
0_evo04_0_11_evo04pgiEvo05	analysis_id	0.2	12	counts	0	2	0.226666667	50	6	[25, 75]	0.019183979	238.0476143	0.95	0	0	0.380816021	0	30	inaccurate or incomplete knowledge of the regulatory network
0_evo04_0_11_evo04pgiEvo05	analysis_id	6.055555556		percents	0	50	213.4228395			[25, 75]	0.507209682	241.2495178	0.95	0	0	11.60390143	0	30	inaccurate or incomplete knowledge of the regulatory network
0_evo04_0_11_evo04pgiEvo06	analysis_id	3.923076923	46.78899083	counts	0	17	28.91715976	218	102	[25, 75]	1.70805648	137.0727082	0.95	5	1	6.138097366	0	26	competing layers of regulation
0_evo04_0_11_evo04pgiEvo06	analysis_id	35.55709292		percents	0	91.66666667	966.6636005			[25, 75]	22.75038206	87.44025917	0.95	50	41.61616162	48.36380378	0	26	competing layers of regulation
0_evo04_0_11_evo04pgiEvo06	analysis_id	0.230769231	12.76595745	counts	0	2	0.331360947	47	6	[25, 75]	-0.006341158	249.4438258	0.95	0	0	0.46787962	0	26	inaccurate or incomplete knowledge of the regulatory network
0_evo04_0_11_evo04pgiEvo06	analysis_id	6.025641026		percents	0	50	228.2215648			[25, 75]	-0.197050336	250.7119785	0.95	0	0	12.24833239	0	26	inaccurate or incomplete knowledge of the regulatory network
0_evo04_0_11_evo04pgiEvo07	analysis_id	3.92	45.79439252	counts	0	23	32.8736	214	98	[25, 75]	1.504503788	146.2640404	0.95	5	1	6.335496212	0	25	competing layers of regulation
0_evo04_0_11_evo04pgiEvo07	analysis_id	33.2088833		percents	0	90.90909091	997.9914311			[25, 75]	19.89986159	95.12816823	0.95	50	33.33333333	46.51790502	0	25	competing layers of regulation
0_evo04_0_11_evo04pgiEvo07	analysis_id	0.12	6.976744186	counts	0	2	0.1856	43	3	[25, 75]	-0.061497946	359.0109871	0.95	0	0	0.301497946	0	25	inaccurate or incomplete knowledge of the regulatory network
0_evo04_0_11_evo04pgiEvo07	analysis_id	2.266666667		percents	0	40	69.97333333			[25, 75]	-1.257439708	369.0444033	0.95	0	0	5.790773041	0	25	inaccurate or incomplete knowledge of the regulatory network
0_evo04_0_11_evo04pgiEvo08	analysis_id	3.538461538	44.01913876	counts	0	20	26.86390533	209	92	[25, 75]	1.403527331	146.477222	0.95	5	1	5.673395745	0	26	competing layers of regulation
0_evo04_0_11_evo04pgiEvo08	analysis_id	31.86407626		percents	0	90.90909091	893.6594365			[25, 75]	19.55045066	93.81768019	0.95	50	25	44.17770185	0	26	competing layers of regulation
0_evo04_0_11_evo04pgiEvo08	analysis_id	0.153846154	8.510638298	counts	0	2	0.207100592	47	4	[25, 75]	-0.033606068	295.8039892	0.95	0	0	0.341298375	0	26	inaccurate or incomplete knowledge of the regulatory network
0_evo04_0_11_evo04pgiEvo08	analysis_id	3.141025641		percents	0	40	86.39464168			[25, 75]	-0.68760372	295.9183673	0.95	0	0	6.969655002	0	26	inaccurate or incomplete knowledge of the regulatory network
0_evo04_0_11_evo04ptsHIcrrEvo01	analysis_id	8.25	66.62707838	counts	1	92	210.8051471	842	561	[25, 75]	4.709492176	175.9894592	0.95	7.5	2.5	11.79050782	0	68	competing layers of regulation
0_evo04_0_11_evo04ptsHIcrrEvo01	analysis_id	50.64206526		percents	33.33333333	94.44444444	874.2808619			[25, 75]	43.43181334	58.38671984	0.95	71.42857143	52.27272727	57.85231719	0	68	competing layers of regulation
0_evo04_0_11_evo04ptsHIcrrEvo01	analysis_id	1.147058824	40.625	counts	0	10	4.772491349	192	78	[25, 75]	0.614340631	190.4525908	0.95	1	0	1.679777016	0	68	inaccurate or incomplete knowledge of the regulatory network
0_evo04_0_11_evo04ptsHIcrrEvo01	analysis_id	21.34719855		percents	0	75	745.746208			[25, 75]	14.68802276	127.9247678	0.95	50	0	28.00637435	0	68	inaccurate or incomplete knowledge of the regulatory network
0_evo04_0_11_evo04ptsHIcrrEvo02	analysis_id	6.516129032	55.87828492	counts	0	61	135.0561915	723	404	[25, 75]	3.540761757	178.3477249	0.95	6	2	9.491496308	0	62	competing layers of regulation
0_evo04_0_11_evo04ptsHIcrrEvo02	analysis_id	40.88155677		percents	0	96.15384615	982.8002897			[25, 75]	32.85524601	76.68408017	0.95	66.66666667	50	48.90786753	0	62	competing layers of regulation
0_evo04_0_11_evo04ptsHIcrrEvo02	analysis_id	0.822580645	29.8245614	counts	0	9	2.887877211	171	51	[25, 75]	0.387497064	206.5907514	0.95	1	0	1.257664226	0	62	inaccurate or incomplete knowledge of the regulatory network
0_evo04_0_11_evo04ptsHIcrrEvo02	analysis_id	15.0375901		percents	0	80	546.5810241			[25, 75]	9.051949896	155.4708713	0.95	37.77472527	0	21.0232303	0	62	inaccurate or incomplete knowledge of the regulatory network
0_evo04_0_11_evo04ptsHIcrrEvo03	analysis_id	7.75	63.19365798	counts	1	95	183.3541667	883	558	[25, 75]	4.545730495	174.7204298	0.95	8	3.5	10.95426951	0	72	competing layers of regulation
0_evo04_0_11_evo04ptsHIcrrEvo03	analysis_id	51.11392495		percents	25	94.11764706	976.365536			[25, 75]	43.71974755	61.1317727	0.95	76.25	62.5	58.50810234	0	72	competing layers of regulation
0_evo04_0_11_evo04ptsHIcrrEvo03	analysis_id	1.125	39.70588235	counts	0	12	4.692708333	204	81	[25, 75]	0.612380142	192.5569768	0.95	1	0	1.637619858	0	72	inaccurate or incomplete knowledge of the regulatory network
0_evo04_0_11_evo04ptsHIcrrEvo03	analysis_id	21.0283929		percents	0	100	826.884391			[25, 75]	14.22373899	136.7465298	0.95	50	0	27.83304682	0	72	inaccurate or incomplete knowledge of the regulatory network
0_evo04_0_11_evo04ptsHIcrrEvo04	analysis_id	5.903225806	50.34387895	counts	0	55	111.119667	727	366	[25, 75]	3.20437549	178.5690013	0.95	5.75	2	8.602076123	0	62	competing layers of regulation
0_evo04_0_11_evo04ptsHIcrrEvo04	analysis_id	38.08852616		percents	0	95.65217391	843.2940401			[25, 75]	30.65366525	76.24218736	0.95	55.20833333	43.48484848	45.52338708	0	62	competing layers of regulation
0_evo04_0_11_evo04ptsHIcrrEvo04	analysis_id	0.725806452	26.01156069	counts	0	7	2.069979188	173	45	[25, 75]	0.357451661	198.2267065	0.95	1	0	1.094161242	0	62	inaccurate or incomplete knowledge of the regulatory network
0_evo04_0_11_evo04ptsHIcrrEvo04	analysis_id	14.37460165		percents	0	60	481.8559989			[25, 75]	8.754528508	152.7083613	0.95	32.69230769	0	19.9946748	0	62	inaccurate or incomplete knowledge of the regulatory network
0_evo04_0_11_evo04sdhCBEvo01	analysis_id	6.5	52.26130653	counts	0	49	100.7916667	597	312	[25, 75]	3.553982341	154.4539277	0.95	7.25	3	9.446017659	0	48	competing layers of regulation
0_evo04_0_11_evo04sdhCBEvo01	analysis_id	38.48775908		percents	0	95.65217391	993.2002596			[25, 75]	29.23989486	81.88338482	0.95	62.78409091	41.73913043	47.7356233	0	48	competing layers of regulation
0_evo04_0_11_evo04sdhCBEvo01	analysis_id	0.604166667	23.38709677	counts	0	4	1.072482639	124	29	[25, 75]	0.300275436	171.4108762	0.95	1	0	0.908057897	0	48	inaccurate or incomplete knowledge of the regulatory network
0_evo04_0_11_evo04sdhCBEvo01	analysis_id	14.27827381		percents	0	50	409.1213189			[25, 75]	8.342886172	141.6610151	0.95	33.33333333	0	20.21366145	0	48	inaccurate or incomplete knowledge of the regulatory network
0_evo04_0_11_evo04sdhCBEvo02	analysis_id	5.106382979	42.78074866	counts	0	37	66.52059756	561	240	[25, 75]	2.685797606	159.7219807	0.95	6	1	7.526968352	0	47	competing layers of regulation
0_evo04_0_11_evo04sdhCBEvo02	analysis_id	30.39638696		percents	0	95.45454545	807.0135958			[25, 75]	21.96531571	93.45842569	0.95	50	25	38.82745821	0	47	competing layers of regulation
0_evo04_0_11_evo04sdhCBEvo02	analysis_id	0.510638298	19.83471074	counts	0	4	0.803078316	121	24	[25, 75]	0.244675261	175.4953307	0.95	1	0	0.776601335	0	47	inaccurate or incomplete knowledge of the regulatory network
0_evo04_0_11_evo04sdhCBEvo02	analysis_id	12.19858156		percents	0	66.66666667	373.5350334			[25, 75]	6.462596603	158.4368998	0.95	25	0	17.93456652	0	47	inaccurate or incomplete knowledge of the regulatory network
0_evo04_0_11_evo04sdhCBEvo03	analysis_id	5.127659574	42.80639432	counts	0	35	64.02625622	563	241	[25, 75]	2.752890483	156.0485974	0.95	6.5	1	7.502428666	0	47	competing layers of regulation
0_evo04_0_11_evo04sdhCBEvo03	analysis_id	31.30185621		percents	0	90.90909091	879.5871614			[25, 75]	22.49984789	94.74784671	0.95	50	28.57142857	40.10386453	0	47	competing layers of regulation
0_evo04_0_11_evo04sdhCBEvo03	analysis_id	0.617021277	23.57723577	counts	0	4	1.215029425	123	29	[25, 75]	0.289879708	178.6459841	0.95	1	0	0.944162845	0	47	inaccurate or incomplete knowledge of the regulatory network
0_evo04_0_11_evo04sdhCBEvo03	analysis_id	14.0248227		percents	0	75	543.9219607			[25, 75]	7.103156829	166.2918318	0.95	30	0	20.94648856	0	47	inaccurate or incomplete knowledge of the regulatory network
0_evo04_0_11_evo04tpiAEvo01	analysis_id	5.534482759	55.34482759	counts	0	50	81.55915577	580	321	[25, 75]	3.139160411	163.1771419	0.95	5	3	7.929805106	0	58	competing layers of regulation
0_evo04_0_11_evo04tpiAEvo01	analysis_id	39.65771629		percents	0	92.30769231	975.9647795			[25, 75]	31.37172108	78.77517398	0.95	66.66666667	42.26190476	47.94371151	0	58	competing layers of regulation
0_evo04_0_11_evo04tpiAEvo01	analysis_id	0.724137931	31.34328358	counts	0	8	2.579072533	134	42	[25, 75]	0.298187185	221.7739242	0.95	1	0	1.150088677	0	58	inaccurate or incomplete knowledge of the regulatory network
0_evo04_0_11_evo04tpiAEvo01	analysis_id	13.71305419		percents	0	80	567.4668939			[25, 75]	7.394788702	173.7145008	0.95	26.42857143	0	20.03131967	0	58	inaccurate or incomplete knowledge of the regulatory network
0_evo04_0_11_evo04tpiAEvo02	analysis_id	6.946428571	67.30103806	counts	0	92	186.1221301	578	389	[25, 75]	3.259836504	196.3981682	0.95	7	3	10.63302064	0	56	competing layers of regulation
0_evo04_0_11_evo04tpiAEvo02	analysis_id	45.43306622		percents	0	92.30769231	1088.352996			[25, 75]	36.51827933	72.61274265	0.95	75	50	54.34785311	0	56	competing layers of regulation
0_evo04_0_11_evo04tpiAEvo02	analysis_id	0.696428571	30.46875	counts	0	7	2.175701531	128	39	[25, 75]	0.29783918	211.7985969	0.95	1	0	1.095017963	0	56	inaccurate or incomplete knowledge of the regulatory network
0_evo04_0_11_evo04tpiAEvo02	analysis_id	15.12755102		percents	0	85.71428571	609.8294547			[25, 75]	8.454410416	163.2433776	0.95	33.33333333	0	21.80069163	0	56	inaccurate or incomplete knowledge of the regulatory network
0_evo04_0_11_evo04tpiAEvo03	analysis_id	5.703703704	54.80427046	counts	0	45	71.31961591	562	308	[25, 75]	3.376992418	148.0633397	0.95	6	3.5	8.030414989	0	54	competing layers of regulation
0_evo04_0_11_evo04tpiAEvo03	analysis_id	41.00491499		percents	0	92.30769231	998.9000263			[25, 75]	32.29730416	77.07705214	0.95	67.34234234	50	49.71252582	0	54	competing layers of regulation
0_evo04_0_11_evo04tpiAEvo03	analysis_id	0.703703704	29.45736434	counts	0	6	1.652949246	129	38	[25, 75]	0.349488043	182.7005785	0.95	1	0	1.057919364	0	54	inaccurate or incomplete knowledge of the regulatory network
0_evo04_0_11_evo04tpiAEvo03	analysis_id	15.57613169		percents	0	66.66666667	559.8453256			[25, 75]	9.057266094	151.9058216	0.95	40	0	22.09499728	0	54	inaccurate or incomplete knowledge of the regulatory network
0_evo04_0_11_evo04tpiAEvo04	analysis_id	5.381818182	52.85714286	counts	0	44	69.54512397	560	296	[25, 75]	3.106591397	154.9545458	0.95	5.5	2	7.657044967	0	55	competing layers of regulation
0_evo04_0_11_evo04tpiAEvo04	analysis_id	38.28190664		percents	0	92.30769231	946.2779684			[25, 75]	29.88922569	80.35553642	0.95	60.66176471	41.66666667	46.67458759	0	55	competing layers of regulation
0_evo04_0_11_evo04tpiAEvo04	analysis_id	0.509090909	22.04724409	counts	0	4	1.013553719	127	28	[25, 75]	0.234418691	197.75526	0.95	1	0	0.783763127	0	55	inaccurate or incomplete knowledge of the regulatory network
0_evo04_0_11_evo04tpiAEvo04	analysis_id	12.05555556		percents	0	80	469.6144781			[25, 75]	6.143178978	179.7560475	0.95	20	0	17.96793213	0	55	inaccurate or incomplete knowledge of the regulatory network
AlaS-L-alanine	regulator	0	0	counts	0	0	0	4	0	[25, 75]	0	0	0.95	0	0	0	0	4	competing layers of regulation
AlaS-L-alanine	regulator	0		percents	0	0	0			[25, 75]	0	0	0.95	0	0	0	0	4	competing layers of regulation
AlaS-L-alanine	regulator	0	0	counts	0	0	0	4	0	[25, 75]	0	0	0.95	0	0	0	0	4	inaccurate or incomplete knowledge of the regulatory network
AlaS-L-alanine	regulator	0		percents	0	0	0			[25, 75]	0	0	0.95	0	0	0	0	4	inaccurate or incomplete knowledge of the regulatory network
AllR-allantoin	regulator	0	0	counts	0	0	0	6	0	[25, 75]	0	0	0.95	0	0	0	0	4	competing layers of regulation
AllR-allantoin	regulator	0		percents	0	0	0			[25, 75]	0	0	0.95	0	0	0	0	4	competing layers of regulation
AllR-allantoin	regulator	0	0	counts	0	0	0	6	0	[25, 75]	0	0	0.95	0	0	0	0	4	inaccurate or incomplete knowledge of the regulatory network
AllR-allantoin	regulator	0		percents	0	0	0			[25, 75]	0	0	0.95	0	0	0	0	4	inaccurate or incomplete knowledge of the regulatory network
AllS-allantoin DNA-binding transcriptional activator	regulator	0	0	counts	0	0	0	2	0	[25, 75]	0	0	0.95	0	0	0	0	2	competing layers of regulation
AllS-allantoin DNA-binding transcriptional activator	regulator	0		percents	0	0	0			[25, 75]	0	0	0.95	0	0	0	0	2	competing layers of regulation
AllS-allantoin DNA-binding transcriptional activator	regulator	0	0	counts	0	0	0	2	0	[25, 75]	0	0	0.95	0	0	0	0	2	inaccurate or incomplete knowledge of the regulatory network
AllS-allantoin DNA-binding transcriptional activator	regulator	0		percents	0	0	0			[25, 75]	0	0	0.95	0	0	0	0	2	inaccurate or incomplete knowledge of the regulatory network
AlsR DNA-binding transcriptional repressor	regulator	0	0	counts	0	0	0	4	0	[25, 75]	0	0	0.95	0	0	0	0	4	competing layers of regulation
AlsR DNA-binding transcriptional repressor	regulator	0		percents	0	0	0			[25, 75]	0	0	0.95	0	0	0	0	4	competing layers of regulation
AlsR DNA-binding transcriptional repressor	regulator	0	0	counts	0	0	0	4	0	[25, 75]	0	0	0.95	0	0	0	0	4	inaccurate or incomplete knowledge of the regulatory network
AlsR DNA-binding transcriptional repressor	regulator	0		percents	0	0	0			[25, 75]	0	0	0.95	0	0	0	0	4	inaccurate or incomplete knowledge of the regulatory network
ArcA-Phosphorylated DNA-binding transcriptional dual regulator	regulator	12.95454545	49.05335628	counts	7	34	69.77066116	581	285	[25, 75]	9.163932244	64.4783982	0.95	17.75	11.5	16.74515867	3	22	competing layers of regulation
ArcA-Phosphorylated DNA-binding transcriptional dual regulator	regulator	60.01211023		percents	23.40625	96.15384615	1201.408097			[25, 75]	44.28248664	57.75723299	0.95	92.1474359	71.07843137	75.74173381	6.976744186	22	competing layers of regulation
ArcA-Phosphorylated DNA-binding transcriptional dual regulator	regulator	0.272727273	19.35483871	counts	0	1	0.198347107	31	6	[25, 75]	0.070618117	163.2993162	0.95	0.75	0	0.474836429	0	22	inaccurate or incomplete knowledge of the regulatory network
ArcA-Phosphorylated DNA-binding transcriptional dual regulator	regulator	13.63636364		percents	0	50	495.8677686			[25, 75]	3.530905839	163.2993162	0.95	37.5	0	23.74182143	0	22	inaccurate or incomplete knowledge of the regulatory network
ArgP DNA-binding transcriptional dual regulator	regulator	3	37.5	counts	2.25	5	3.5	64	24	[25, 75]	1.327958157	62.36095645	0.95	4.25	3.5	4.672041843	0	8	competing layers of regulation
ArgP DNA-binding transcriptional dual regulator	regulator	37.5		percents	28.125	62.5	546.875			[25, 75]	16.59947696	62.36095645	0.95	53.125	43.75	58.40052304	0	8	competing layers of regulation
ArgP DNA-binding transcriptional dual regulator	regulator	0.625	20.83333333	counts	0	2	0.484375	24	5	[25, 75]	0.00298053	111.3552873	0.95	1	0.5	1.24701947	0	8	inaccurate or incomplete knowledge of the regulatory network
ArgP DNA-binding transcriptional dual regulator	regulator	20.83333333		percents	0	66.66666667	538.1944444			[25, 75]	0.099350984	111.3552873	0.95	33.33333333	16.66666667	41.56731568	0	8	inaccurate or incomplete knowledge of the regulatory network
ArgR-L-arginine DNA-binding transcriptional dual regulator	regulator	2.681818182	35.54216867	counts	1	6	4.126033058	166	59	[25, 75]	1.76001245	75.74204397	0.95	4.75	3	3.603623914	0	22	competing layers of regulation
ArgR-L-arginine DNA-binding transcriptional dual regulator	regulator	31.68831169		percents	16.66666667	66.66666667	508.273407			[25, 75]	21.45722542	71.14585334	0.95	48.86363636	37.5	41.91939796	0	22	competing layers of regulation
ArgR-L-arginine DNA-binding transcriptional dual regulator	regulator	0.090909091	3.389830508	counts	0	1	0.082644628	59	2	[25, 75]	-0.039551808	316.227766	0.95	0	0	0.22136999	0	22	inaccurate or incomplete knowledge of the regulatory network
ArgR-L-arginine DNA-binding transcriptional dual regulator	regulator	2.272727273		percents	0	25	51.65289256			[25, 75]	-0.988795207	316.227766	0.95	0	0	5.534249752	0	22	inaccurate or incomplete knowledge of the regulatory network
AscG DNA-binding transcriptional repressor	regulator	1	50	counts	1	1	0	8	4	[25, 75]	1	0	0.95	1	1	1	1	4	competing layers of regulation
AscG DNA-binding transcriptional repressor	regulator	50		percents	50	50	0			[25, 75]	50	0	0.95	50	50	50	50	4	competing layers of regulation
AscG DNA-binding transcriptional repressor	regulator	0	0	counts	0	0	0	4	0	[25, 75]	0	0	0.95	0	0	0	0	4	inaccurate or incomplete knowledge of the regulatory network
AscG DNA-binding transcriptional repressor	regulator	0		percents	0	0	0			[25, 75]	0	0	0.95	0	0	0	0	4	inaccurate or incomplete knowledge of the regulatory network
AsnC DNA-binding transcriptional dual regulator	regulator	0.363636364	22.22222222	counts	0	1	0.231404959	18	4	[25, 75]	0.024691871	132.2875656	0.95	1	0	0.702580857	0	11	competing layers of regulation
AsnC DNA-binding transcriptional dual regulator	regulator	18.18181818		percents	0	50	578.5123967			[25, 75]	1.234593536	132.2875656	0.95	50	0	35.12904283	0	11	competing layers of regulation
AsnC DNA-binding transcriptional dual regulator	regulator	0	0	counts	0	0	0	11	0	[25, 75]	0	0	0.95	0	0	0	0	11	inaccurate or incomplete knowledge of the regulatory network
AsnC DNA-binding transcriptional dual regulator	regulator	0		percents	0	0	0			[25, 75]	0	0	0.95	0	0	0	0	11	inaccurate or incomplete knowledge of the regulatory network
BasR-Phosphorylated transcriptional regulator	regulator	4	80	counts	4	4	0	5	4	[25, 75]	nan	0	0.95	4	4	nan	4	1	competing layers of regulation
BasR-Phosphorylated transcriptional regulator	regulator	80		percents	80	80	0			[25, 75]	nan	0	0.95	80	80	nan	80	1	competing layers of regulation
BasR-Phosphorylated transcriptional regulator	regulator	0	0	counts	0	0	0	1	0	[25, 75]	nan	0	0.95	0	0	nan	0	1	inaccurate or incomplete knowledge of the regulatory network
BasR-Phosphorylated transcriptional regulator	regulator	0		percents	0	0	0			[25, 75]	nan	0	0.95	0	0	nan	0	1	inaccurate or incomplete knowledge of the regulatory network
BolA DNA-binding transcriptional dual regulator	regulator	0.071428571	5.555555556	counts	0	1	0.066326531	18	1	[25, 75]	-0.082883475	360.5551275	0.95	0	0	0.225740618	0	14	competing layers of regulation
BolA DNA-binding transcriptional dual regulator	regulator	3.571428571		percents	0	50	165.8163265			[25, 75]	-4.144173773	360.5551275	0.95	0	0	11.28703092	0	14	competing layers of regulation
BolA DNA-binding transcriptional dual regulator	regulator	0.071428571	5.555555556	counts	0	1	0.066326531	18	1	[25, 75]	-0.082883475	360.5551275	0.95	0	0	0.225740618	0	14	inaccurate or incomplete knowledge of the regulatory network
BolA DNA-binding transcriptional dual regulator	regulator	3.571428571		percents	0	50	165.8163265			[25, 75]	-4.144173773	360.5551275	0.95	0	0	11.28703092	0	14	inaccurate or incomplete knowledge of the regulatory network
CdaR DNA-binding transcriptional activator	regulator	0	0	counts	0	0	0	19	0	[25, 75]	0	0	0.95	0	0	0	0	11	competing layers of regulation
CdaR DNA-binding transcriptional activator	regulator	0		percents	0	0	0			[25, 75]	0	0	0.95	0	0	0	0	11	competing layers of regulation
CdaR DNA-binding transcriptional activator	regulator	0	0	counts	0	0	0	15	0	[25, 75]	0	0	0.95	0	0	0	0	11	inaccurate or incomplete knowledge of the regulatory network
CdaR DNA-binding transcriptional activator	regulator	0		percents	0	0	0			[25, 75]	0	0	0.95	0	0	0	0	11	inaccurate or incomplete knowledge of the regulatory network
CpxR-Phosphorylated	regulator	4.954545455	43.25396825	counts	2.25	17	18.58884298	252	109	[25, 75]	2.997958146	87.02065789	0.95	6	3	6.911132763	0	22	competing layers of regulation
CpxR-Phosphorylated	regulator	41.42594976		percents	25	90.90909091	445.6166951			[25, 75]	31.8462085	50.95751635	0.95	52.88461538	44.22222222	51.00569102	0	22	competing layers of regulation
CpxR-Phosphorylated	regulator	2.636363636	36.25	counts	1	9	5.140495868	160	58	[25, 75]	1.607457968	85.99975113	0.95	3	2.5	3.665269305	0	22	inaccurate or incomplete knowledge of the regulatory network
CpxR-Phosphorylated	regulator	34.93256743		percents	23.55769231	85.71428571	609.2016999			[25, 75]	23.73164974	70.65616266	0.95	50	36.60714286	46.13348512	0	22	inaccurate or incomplete knowledge of the regulatory network
Cra DNA-binding transcriptional dual regulator	regulator	10.5	58.33333333	counts	7	25	35.97727273	396	231	[25, 75]	7.778005948	57.12481678	0.95	11.75	8.5	13.22199405	5	22	competing layers of regulation
Cra DNA-binding transcriptional dual regulator	regulator	62.0164862		percents	41.5513834	96	396.522521			[25, 75]	52.97984618	32.10899951	0.95	76.19047619	65	71.05312621	37.93103448	22	competing layers of regulation
Cra DNA-binding transcriptional dual regulator	regulator	1.909090909	46.15384615	counts	1	6	3.26446281	91	42	[25, 75]	1.089156872	94.64098531	0.95	3.75	1	2.729024946	0	22	inaccurate or incomplete knowledge of the regulatory network
Cra DNA-binding transcriptional dual regulator	regulator	36.16883117		percents	20	100	832.1887708			[25, 75]	23.0774949	79.75840333	0.95	57.14285714	26.66666667	49.26016743	0	22	inaccurate or incomplete knowledge of the regulatory network
CreB-Phosphorylated DNA-binding transcriptional regulator	regulator	1.863636364	62.12121212	counts	1	5	2.117768595	66	41	[25, 75]	1.203228396	78.08688094	0.95	3	1	2.524044332	0	22	competing layers of regulation
CreB-Phosphorylated DNA-binding transcriptional regulator	regulator	54.09090909		percents	50	83.33333333	623.6685032			[25, 75]	42.75777679	46.16922933	0.95	75	50	65.42404139	0	22	competing layers of regulation
CreB-Phosphorylated DNA-binding transcriptional regulator	regulator	0.045454545	4.347826087	counts	0	1	0.04338843	23	1	[25, 75]	-0.049073357	458.2575695	0.95	0	0	0.139982447	0	22	inaccurate or incomplete knowledge of the regulatory network
CreB-Phosphorylated DNA-binding transcriptional regulator	regulator	2.272727273		percents	0	50	108.4710744			[25, 75]	-2.453667829	458.2575695	0.95	0	0	6.999122374	0	22	inaccurate or incomplete knowledge of the regulatory network
CRP-cAMP DNA-binding transcriptional dual regulator	regulator	45.86363636	53.41450503	counts	32	95	477.0268595	1889	1009	[25, 75]	35.95202034	47.62148468	0.95	49.75	43	55.77525239	17	22	competing layers of regulation
CRP-cAMP DNA-binding transcriptional dual regulator	regulator	52.9008523		percents	43.92448513	86.79245283	165.0831078			[25, 75]	47.07010297	24.28782634	0.95	60.2755102	46.83387374	58.73160163	37.77777778	22	competing layers of regulation
CRP-cAMP DNA-binding transcriptional dual regulator	regulator	5.090909091	50	counts	3	12	7.355371901	224	112	[25, 75]	3.86014343	53.27297818	0.95	6.75	4	6.321674752	2	22	inaccurate or incomplete knowledge of the regulatory network
CRP-cAMP DNA-binding transcriptional dual regulator	regulator	49.30194805		percents	40	66.66666667	123.2175653			[25, 75]	44.26451411	22.51501454	0.95	59.58333333	50	54.33938199	33.33333333	22	inaccurate or incomplete knowledge of the regulatory network
CsgD DNA-binding transcriptional dual regulator	regulator	3.4	64.55696203	counts	1.5	6	3.973333333	79	51	[25, 75]	2.257391138	58.62712309	0.95	5	4	4.542608862	0	15	competing layers of regulation
CsgD DNA-binding transcriptional dual regulator	regulator	61.04761905		percents	41.66666667	85.71428571	902.6137566			[25, 75]	43.82611565	49.21327235	0.95	83.33333333	75	78.26912245	0	15	competing layers of regulation
CsgD DNA-binding transcriptional dual regulator	regulator	0.866666667	41.93548387	counts	1	1	0.115555556	31	13	[25, 75]	0.671809895	39.22322703	0.95	1	1	1.061523438	0	15	inaccurate or incomplete knowledge of the regulatory network
CsgD DNA-binding transcriptional dual regulator	regulator	40		percents	33.33333333	50	288.8888889			[25, 75]	30.25716143	42.49182928	0.95	50	50	49.74283857	0	15	inaccurate or incomplete knowledge of the regulatory network
CueR-Cu<sup>+</sup> DNA-binding transcriptional dual regulator	regulator	0	0	counts	0	0	0	4	0	[25, 75]	0	0	0.95	0	0	0	0	4	competing layers of regulation
CueR-Cu<sup>+</sup> DNA-binding transcriptional dual regulator	regulator	0		percents	0	0	0			[25, 75]	0	0	0.95	0	0	0	0	4	competing layers of regulation
CueR-Cu<sup>+</sup> DNA-binding transcriptional dual regulator	regulator	0	0	counts	0	0	0	4	0	[25, 75]	0	0	0.95	0	0	0	0	4	inaccurate or incomplete knowledge of the regulatory network
CueR-Cu<sup>+</sup> DNA-binding transcriptional dual regulator	regulator	0		percents	0	0	0			[25, 75]	0	0	0.95	0	0	0	0	4	inaccurate or incomplete knowledge of the regulatory network
CyaR small regulatory RNA	regulator	1.6	61.53846154	counts	2	2	0.64	13	8	[25, 75]	0.489421958	50	0.95	2	2	2.710578042	0	5	competing layers of regulation
CyaR small regulatory RNA	regulator	53.33333333		percents	66.66666667	66.66666667	711.1111111			[25, 75]	16.31406526	50	0.95	66.66666667	66.66666667	90.3526014	0	5	competing layers of regulation
CyaR small regulatory RNA	regulator	0	0	counts	0	0	0	5	0	[25, 75]	0	0	0.95	0	0	0	0	5	inaccurate or incomplete knowledge of the regulatory network
CyaR small regulatory RNA	regulator	0		percents	0	0	0			[25, 75]	0	0	0.95	0	0	0	0	5	inaccurate or incomplete knowledge of the regulatory network
CysB-O-acetyl-L-serine DNA-binding transcriptional dual regulator	regulator	3.785714286	53.53535354	counts	1.25	7	6.454081633	99	53	[25, 75]	2.263508324	67.10724243	0.95	6	4	5.307920248	0	14	competing layers of regulation
CysB-O-acetyl-L-serine DNA-binding transcriptional dual regulator	regulator	52.38095238		percents	17.85714286	87.5	1233.499352			[25, 75]	31.33708024	67.04958165	0.95	85.71428571	60.41666667	73.42482452	0	14	competing layers of regulation
CysB-O-acetyl-L-serine DNA-binding transcriptional dual regulator	regulator	1.142857143	50	counts	1	2	0.408163265	32	16	[25, 75]	0.760056067	55.90169944	0.95	1.75	1	1.525658218	0	14	inaccurate or incomplete knowledge of the regulatory network
CysB-O-acetyl-L-serine DNA-binding transcriptional dual regulator	regulator	45.23809524		percents	37.5	66.66666667	453.5147392			[25, 75]	32.47805938	47.07511532	0.95	62.5	50	57.99813109	0	14	inaccurate or incomplete knowledge of the regulatory network
Dan-L-tartrate DNA-binding transcriptional activator	regulator	0	0	counts	0	0	0	10	0	[25, 75]	0	0	0.95	0	0	0	0	10	competing layers of regulation
Dan-L-tartrate DNA-binding transcriptional activator	regulator	0		percents	0	0	0			[25, 75]	0	0	0.95	0	0	0	0	10	competing layers of regulation
Dan-L-tartrate DNA-binding transcriptional activator	regulator	0	0	counts	0	0	0	10	0	[25, 75]	0	0	0.95	0	0	0	0	10	inaccurate or incomplete knowledge of the regulatory network
Dan-L-tartrate DNA-binding transcriptional activator	regulator	0		percents	0	0	0			[25, 75]	0	0	0.95	0	0	0	0	10	inaccurate or incomplete knowledge of the regulatory network
DeaD, DEAD-box RNA helicase	regulator	0	0	counts	0	0	0	3	0	[25, 75]	0	0	0.95	0	0	0	0	3	competing layers of regulation
DeaD, DEAD-box RNA helicase	regulator	0		percents	0	0	0			[25, 75]	0	0	0.95	0	0	0	0	3	competing layers of regulation
DeaD, DEAD-box RNA helicase	regulator	0	0	counts	0	0	0	3	0	[25, 75]	0	0	0.95	0	0	0	0	3	inaccurate or incomplete knowledge of the regulatory network
DeaD, DEAD-box RNA helicase	regulator	0		percents	0	0	0			[25, 75]	0	0	0.95	0	0	0	0	3	inaccurate or incomplete knowledge of the regulatory network
DhaR DNA-binding transcriptional dual regulator	regulator	0	0	counts	0	0	0	14	0	[25, 75]	0	0	0.95	0	0	0	0	14	competing layers of regulation
DhaR DNA-binding transcriptional dual regulator	regulator	0		percents	0	0	0			[25, 75]	0	0	0.95	0	0	0	0	14	competing layers of regulation
DhaR DNA-binding transcriptional dual regulator	regulator	0	0	counts	0	0	0	14	0	[25, 75]	0	0	0.95	0	0	0	0	14	inaccurate or incomplete knowledge of the regulatory network
DhaR DNA-binding transcriptional dual regulator	regulator	0		percents	0	0	0			[25, 75]	0	0	0.95	0	0	0	0	14	inaccurate or incomplete knowledge of the regulatory network
EvgA-Phosphorylated DNA-binding transcriptional activator	regulator	1.857142857	40.625	counts	0	5	3.551020408	32	13	[25, 75]	-0.025289082	101.4685074	0.95	3	2	3.739574796	0	7	competing layers of regulation
EvgA-Phosphorylated DNA-binding transcriptional activator	regulator	35.91836735		percents	0	80	1067.305289			[25, 75]	3.283110906	90.95524397	0.95	60.71428571	50	68.55362379	0	7	competing layers of regulation
EvgA-Phosphorylated DNA-binding transcriptional activator	regulator	0.142857143	9.090909091	counts	0	1	0.12244898	11	1	[25, 75]	-0.206701693	244.9489743	0.95	0	0	0.492415978	0	7	inaccurate or incomplete knowledge of the regulatory network
EvgA-Phosphorylated DNA-binding transcriptional activator	regulator	7.142857143		percents	0	50	306.122449			[25, 75]	-10.33508463	244.9489743	0.95	0	0	24.62079892	0	7	inaccurate or incomplete knowledge of the regulatory network
FadR DNA-binding transcriptional dual regulator	regulator	2.923076923	61.29032258	counts	2	7	4.686390533	62	38	[25, 75]	1.561480069	74.05919621	0.95	4	2	4.284673777	0	13	competing layers of regulation
FadR DNA-binding transcriptional dual regulator	regulator	58.65384615		percents	62.5	87.5	714.3737673			[25, 75]	41.84290414	45.56865954	0.95	66.66666667	66.66666667	75.46478816	0	13	competing layers of regulation
FadR DNA-binding transcriptional dual regulator	regulator	0	0	counts	0	0	0	13	0	[25, 75]	0	0	0.95	0	0	0	0	13	inaccurate or incomplete knowledge of the regulatory network
FadR DNA-binding transcriptional dual regulator	regulator	0		percents	0	0	0			[25, 75]	0	0	0.95	0	0	0	0	13	inaccurate or incomplete knowledge of the regulatory network
Fis	regulator	1.727272727	47.5	counts	1.5	2	0.198347107	40	19	[25, 75]	1.413471103	25.78410256	0.95	2	2	2.041074352	1	11	competing layers of regulation
Fis	regulator	46.96969697		percents	41.66666667	66.66666667	91.82736455			[25, 75]	40.21776105	20.40179136	0.95	50	50	53.72163288	33.33333333	11	competing layers of regulation
Fis	regulator	0	0	counts	0	0	0	11	0	[25, 75]	0	0	0.95	0	0	0	0	11	inaccurate or incomplete knowledge of the regulatory network
Fis	regulator	0		percents	0	0	0			[25, 75]	0	0	0.95	0	0	0	0	11	inaccurate or incomplete knowledge of the regulatory network
Fis DNA-binding transcriptional dual regulator	regulator	23.68181818	52.04795205	counts	19	39	52.76239669	1001	521	[25, 75]	20.38545306	30.67236156	0.95	27.75	24	26.9781833	11	22	competing layers of regulation
Fis DNA-binding transcriptional dual regulator	regulator	52.45643743		percents	44.65799031	71.73913043	104.4142714			[25, 75]	47.81926779	19.47964953	0.95	58.92518939	50	57.09360707	33.89830508	22	competing layers of regulation
Fis DNA-binding transcriptional dual regulator	regulator	2.727272727	25.53191489	counts	0.25	7	4.198347107	235	60	[25, 75]	1.797424166	75.1295178	0.95	4	3	3.657121289	0	22	inaccurate or incomplete knowledge of the regulatory network
Fis DNA-binding transcriptional dual regulator	regulator	23.08427683		percents	3.571428571	66.66666667	316.5461291			[25, 75]	15.01022457	77.07299394	0.95	32.69230769	26.66666667	31.1583291	0	22	inaccurate or incomplete knowledge of the regulatory network
FlhDC DNA-binding transcriptional dual regulator	regulator	5.1	59.30232558	counts	1	11	10.89	172	102	[25, 75]	3.515430257	64.70588235	0.95	6.75	5	6.684569743	1	20	competing layers of regulation
FlhDC DNA-binding transcriptional dual regulator	regulator	55.14015152		percents	41.66666667	91.66666667	365.4087896			[25, 75]	45.96133023	34.66742141	0.95	67.32954545	50	64.3189728	25	20	competing layers of regulation
FlhDC DNA-binding transcriptional dual regulator	regulator	0.8	27.11864407	counts	0	3	1.06	59	16	[25, 75]	0.305632	128.6953768	0.95	2	0	1.294368	0	20	inaccurate or incomplete knowledge of the regulatory network
FlhDC DNA-binding transcriptional dual regulator	regulator	20		percents	0	75	662.5			[25, 75]	7.640799994	128.6953768	0.95	50	0	32.35920001	0	20	inaccurate or incomplete knowledge of the regulatory network
FliZ DNA-binding transcriptional regulator	regulator	2.642857143	45.12195122	counts	1	5	2.37244898	82	37	[25, 75]	1.719957172	58.28069906	0.95	3.75	2.5	3.565757114	1	14	competing layers of regulation
FliZ DNA-binding transcriptional regulator	regulator	47.94217687		percents	25	83.33333333	695.8382503			[25, 75]	32.13660039	55.02200339	0.95	72.91666667	46.42857143	63.74775336	12.5	14	competing layers of regulation
FliZ DNA-binding transcriptional regulator	regulator	0.071428571	6.666666667	counts	0	1	0.066326531	15	1	[25, 75]	-0.082883475	360.5551275	0.95	0	0	0.225740618	0	14	inaccurate or incomplete knowledge of the regulatory network
FliZ DNA-binding transcriptional regulator	regulator	3.571428571		percents	0	50	165.8163265			[25, 75]	-4.144173773	360.5551275	0.95	0	0	11.28703092	0	14	inaccurate or incomplete knowledge of the regulatory network
FMN	regulator	0	0	counts	0	0	0	20	0	[25, 75]	0	0	0.95	0	0	0	0	10	competing layers of regulation
FMN	regulator	0		percents	0	0	0			[25, 75]	0	0	0.95	0	0	0	0	10	competing layers of regulation
FMN	regulator	0	0	counts	0	0	0	20	0	[25, 75]	0	0	0.95	0	0	0	0	10	inaccurate or incomplete knowledge of the regulatory network
FMN	regulator	0		percents	0	0	0			[25, 75]	0	0	0.95	0	0	0	0	10	inaccurate or incomplete knowledge of the regulatory network
FNR DNA-binding transcriptional dual regulator	regulator	17.36363636	45.6937799	counts	12.25	41	71.41322314	836	382	[25, 75]	13.52866284	48.66857555	0.95	18	14	21.19860989	9	22	competing layers of regulation
FNR DNA-binding transcriptional dual regulator	regulator	57.04411375		percents	31.69788879	87.5	610.9246097			[25, 75]	45.82736834	43.32942969	0.95	81.36363636	57.55166932	68.26085916	20.96774194	22	competing layers of regulation
FNR DNA-binding transcriptional dual regulator	regulator	2.227272727	45.79439252	counts	1	6	2.993801653	107	49	[25, 75]	1.442065001	77.68516862	0.95	2.75	2	3.012480454	0	22	inaccurate or incomplete knowledge of the regulatory network
FNR DNA-binding transcriptional dual regulator	regulator	40.48340548		percents	33.33333333	66.66666667	281.2260411			[25, 75]	32.87312227	41.42387553	0.95	50	40	48.0936887	0	22	inaccurate or incomplete knowledge of the regulatory network
Fur-Fe<sup>2+</sup> DNA-binding transcriptional dual regulator	regulator	15.90909091	53.1107739	counts	13	28	43.17355372	659	350	[25, 75]	12.92726728	41.30128228	0.95	19	18	18.89091454	4	22	competing layers of regulation
Fur-Fe<sup>2+</sup> DNA-binding transcriptional dual regulator	regulator	53.47349794		percents	43.18181818	95.65217391	491.8501652			[25, 75]	43.40906146	41.4741808	0.95	66.80194805	50	63.53793443	17.39130435	22	competing layers of regulation
Fur-Fe<sup>2+</sup> DNA-binding transcriptional dual regulator	regulator	2.363636364	34.66666667	counts	1	5	1.958677686	150	52	[25, 75]	1.728518189	59.21078584	0.95	3	2	2.998754538	1	22	inaccurate or incomplete knowledge of the regulatory network
Fur-Fe<sup>2+</sup> DNA-binding transcriptional dual regulator	regulator	35.05312869		percents	19.64285714	62.5	208.0326266			[25, 75]	28.5076897	41.14707223	0.95	48.86363636	33.33333333	41.59856768	14.28571429	22	inaccurate or incomplete knowledge of the regulatory network
GadX DNA-binding transcriptional dual regulator	regulator	3	43.51145038	counts	1	9	4.631578947	131	57	[25, 75]	1.934292014	71.73701158	0.95	4	2	4.065707986	1	19	competing layers of regulation
GadX DNA-binding transcriptional dual regulator	regulator	51.89792663		percents	22.5	90	890.4653434			[25, 75]	37.12106539	57.49876319	0.95	80	66.66666667	66.67478788	8.333333333	19	competing layers of regulation
GadX DNA-binding transcriptional dual regulator	regulator	0.052631579	3.846153846	counts	0	1	0.049861496	26	1	[25, 75]	-0.057943265	424.2640687	0.95	0	0	0.163206423	0	19	inaccurate or incomplete knowledge of the regulatory network
GadX DNA-binding transcriptional dual regulator	regulator	2.631578947		percents	0	50	124.6537396			[25, 75]	-2.897163264	424.2640687	0.95	0	0	8.160321159	0	19	inaccurate or incomplete knowledge of the regulatory network
GcvA DNA-binding transcriptional dual regulator	regulator	0.75	37.5	counts	0.75	1	0.1875	8	3	[25, 75]	-0.045611576	57.73502692	0.95	1	1	1.545611576	0	4	competing layers of regulation
GcvA DNA-binding transcriptional dual regulator	regulator	37.5		percents	37.5	50	468.75			[25, 75]	-2.280578816	57.73502692	0.95	50	50	77.28057882	0	4	competing layers of regulation
GcvA DNA-binding transcriptional dual regulator	regulator	0	0	counts	0	0	0	4	0	[25, 75]	0	0	0.95	0	0	0	0	4	inaccurate or incomplete knowledge of the regulatory network
GcvA DNA-binding transcriptional dual regulator	regulator	0		percents	0	0	0			[25, 75]	0	0	0.95	0	0	0	0	4	inaccurate or incomplete knowledge of the regulatory network
GcvB small regulatory RNA	regulator	0.866666667	36.11111111	counts	0	3	0.782222222	36	13	[25, 75]	0.359693279	102.0499935	0.95	1	1	1.373640054	0	15	competing layers of regulation
GcvB small regulatory RNA	regulator	32.77777778		percents	0	75	800.617284			[25, 75]	16.55846054	86.32428189	0.95	50	50	48.99709502	0	15	competing layers of regulation
GcvB small regulatory RNA	regulator	0	0	counts	0	0	0	15	0	[25, 75]	0	0	0.95	0	0	0	0	15	inaccurate or incomplete knowledge of the regulatory network
GcvB small regulatory RNA	regulator	0		percents	0	0	0			[25, 75]	0	0	0.95	0	0	0	0	15	inaccurate or incomplete knowledge of the regulatory network
H<SUP>+</SUP>	regulator	0	0	counts	0	0	0	6	0	[25, 75]	0	0	0.95	0	0	0	0	6	competing layers of regulation
H<SUP>+</SUP>	regulator	0		percents	0	0	0			[25, 75]	0	0	0.95	0	0	0	0	6	competing layers of regulation
H<SUP>+</SUP>	regulator	0	0	counts	0	0	0	6	0	[25, 75]	0	0	0.95	0	0	0	0	6	inaccurate or incomplete knowledge of the regulatory network
H<SUP>+</SUP>	regulator	0		percents	0	0	0			[25, 75]	0	0	0.95	0	0	0	0	6	inaccurate or incomplete knowledge of the regulatory network
HcaR transcriptional dual regulator	regulator	0	0	counts	0	0	0	18	0	[25, 75]	0	0	0.95	0	0	0	0	18	competing layers of regulation
HcaR transcriptional dual regulator	regulator	0		percents	0	0	0			[25, 75]	0	0	0.95	0	0	0	0	18	competing layers of regulation
HcaR transcriptional dual regulator	regulator	0	0	counts	0	0	0	18	0	[25, 75]	0	0	0.95	0	0	0	0	18	inaccurate or incomplete knowledge of the regulatory network
HcaR transcriptional dual regulator	regulator	0		percents	0	0	0			[25, 75]	0	0	0.95	0	0	0	0	18	inaccurate or incomplete knowledge of the regulatory network
H-NS DNA-binding transcriptional dual regulator	regulator	27.2	63.15789474	counts	17.5	51	155.36	646	408	[25, 75]	20.05520629	45.82481309	0.95	36.5	22	34.34479371	14	15	competing layers of regulation
H-NS DNA-binding transcriptional dual regulator	regulator	62.74910709		percents	46.66666667	95.65217391	511.0795152			[25, 75]	49.79032089	36.02771237	0.95	80.84260731	61.70212766	75.70789329	29.16666667	15	competing layers of regulation
H-NS DNA-binding transcriptional dual regulator	regulator	0.133333333	7.142857143	counts	0	1	0.115555556	28	2	[25, 75]	-0.061523438	254.9509757	0.95	0	0	0.328190105	0	15	inaccurate or incomplete knowledge of the regulatory network
H-NS DNA-binding transcriptional dual regulator	regulator	6.666666667		percents	0	50	288.8888889			[25, 75]	-3.076171906	254.9509757	0.95	0	0	16.40950524	0	15	inaccurate or incomplete knowledge of the regulatory network
HU DNA-binding transcriptional dual regulator	regulator	4	80	counts	4	4	0	5	4	[25, 75]	nan	0	0.95	4	4	nan	4	1	competing layers of regulation
HU DNA-binding transcriptional dual regulator	regulator	80		percents	80	80	0			[25, 75]	nan	0	0.95	80	80	nan	80	1	competing layers of regulation
HU DNA-binding transcriptional dual regulator	regulator	0	0	counts	0	0	0	1	0	[25, 75]	nan	0	0.95	0	0	nan	0	1	inaccurate or incomplete knowledge of the regulatory network
HU DNA-binding transcriptional dual regulator	regulator	0		percents	0	0	0			[25, 75]	nan	0	0.95	0	0	nan	0	1	inaccurate or incomplete knowledge of the regulatory network
IHF DNA-binding transcriptional dual regulator	regulator	21.86363636	68.03394625	counts	17	31	27.48140496	707	481	[25, 75]	19.4846469	23.97712296	0.95	26.25	22	24.24262583	14	22	competing layers of regulation
IHF DNA-binding transcriptional dual regulator	regulator	69.6628576		percents	65.11627907	81.48148148	53.7493162			[25, 75]	66.3358061	10.52410534	0.95	75	68.75	72.98990911	53.65853659	22	competing layers of regulation
IHF DNA-binding transcriptional dual regulator	regulator	0.5	24.44444444	counts	0	4	0.977272727	45	11	[25, 75]	0.051377613	197.7142106	0.95	0.75	0	0.948622387	0	22	inaccurate or incomplete knowledge of the regulatory network
IHF DNA-binding transcriptional dual regulator	regulator	13.63636364		percents	0	66.66666667	521.1202938			[25, 75]	3.276786089	167.4057686	0.95	25	0	23.99594118	0	22	inaccurate or incomplete knowledge of the regulatory network
IscR DNA-binding transcriptional dual regulator	regulator	1.555555556	41.17647059	counts	1	4	1.802469136	68	28	[25, 75]	0.868559961	86.30747124	0.95	2	1	2.242551151	0	18	competing layers of regulation
IscR DNA-binding transcriptional dual regulator	regulator	37.12962963		percents	25	66.66666667	653.952332			[25, 75]	24.04404651	68.87354374	0.95	66.66666667	33.33333333	50.21521275	0	18	competing layers of regulation
IscR DNA-binding transcriptional dual regulator	regulator	0.166666667	14.28571429	counts	0	1	0.138888889	21	3	[25, 75]	-0.024034691	223.6067978	0.95	0	0	0.357368025	0	18	inaccurate or incomplete knowledge of the regulatory network
IscR DNA-binding transcriptional dual regulator	regulator	8.333333333		percents	0	50	347.2222222			[25, 75]	-1.201734567	223.6067978	0.95	0	0	17.86840123	0	18	inaccurate or incomplete knowledge of the regulatory network
KdpE-Phosphorylated DNA-binding transcriptional activator	regulator	0	0	counts	0	0	0	2	0	[25, 75]	0	0	0.95	0	0	0	0	2	competing layers of regulation
KdpE-Phosphorylated DNA-binding transcriptional activator	regulator	0		percents	0	0	0			[25, 75]	0	0	0.95	0	0	0	0	2	competing layers of regulation
KdpE-Phosphorylated DNA-binding transcriptional activator	regulator	0	0	counts	0	0	0	2	0	[25, 75]	0	0	0.95	0	0	0	0	2	inaccurate or incomplete knowledge of the regulatory network
KdpE-Phosphorylated DNA-binding transcriptional activator	regulator	0		percents	0	0	0			[25, 75]	0	0	0.95	0	0	0	0	2	inaccurate or incomplete knowledge of the regulatory network
LexA DNA-binding transcriptional repressor	regulator	3.272727273	39.56043956	counts	2	10	5.289256198	91	36	[25, 75]	1.652262653	70.27283689	0.95	3	2	4.893191892	2	11	competing layers of regulation
LexA DNA-binding transcriptional repressor	regulator	44.80852481		percents	43.04029304	60	186.9900773			[25, 75]	35.17352896	30.51747759	0.95	50	50	54.44352066	15.38461538	11	competing layers of regulation
LexA DNA-binding transcriptional repressor	regulator	0.545454545	14.63414634	counts	0	5	2.066115702	41	6	[25, 75]	-0.467335842	263.5231383	0.95	0	0	1.558244933	0	11	inaccurate or incomplete knowledge of the regulatory network
LexA DNA-binding transcriptional repressor	regulator	4.924242424		percents	0	41.66666667	147.7846648			[25, 75]	-3.641340758	246.8739467	0.95	0	0	13.48982561	0	11	inaccurate or incomplete knowledge of the regulatory network
LrhA DNA-binding transcriptional dual regulator	regulator	0.25	15.38461538	counts	0	1	0.1875	13	2	[25, 75]	-0.137002486	173.2050808	0.95	0.25	0	0.637002486	0	8	competing layers of regulation
LrhA DNA-binding transcriptional dual regulator	regulator	12.5		percents	0	50	468.75			[25, 75]	-6.850124322	173.2050808	0.95	12.5	0	31.85012432	0	8	competing layers of regulation
LrhA DNA-binding transcriptional dual regulator	regulator	0	0	counts	0	0	0	8	0	[25, 75]	0	0	0.95	0	0	0	0	8	inaccurate or incomplete knowledge of the regulatory network
LrhA DNA-binding transcriptional dual regulator	regulator	0		percents	0	0	0			[25, 75]	0	0	0.95	0	0	0	0	8	inaccurate or incomplete knowledge of the regulatory network
Lrp transcriptional dual regulator	regulator	12.73333333	75.79365079	counts	8	22	24.19555556	252	191	[25, 75]	9.913730834	38.63008743	0.95	16	10	15.55293583	8	15	competing layers of regulation
Lrp transcriptional dual regulator	regulator	75.51174381		percents	72.07792208	88	26.38271393			[25, 75]	72.56745898	6.802134805	0.95	77.88461538	72.72727273	78.45602865	70.83333333	15	competing layers of regulation
Lrp transcriptional dual regulator	regulator	0.333333333	21.73913043	counts	0	2	0.355555556	23	5	[25, 75]	-0.008468055	178.8854382	0.95	0.5	0	0.675134721	0	15	inaccurate or incomplete knowledge of the regulatory network
Lrp transcriptional dual regulator	regulator	14.44444444		percents	0	66.66666667	587.654321			[25, 75]	0.548724442	167.8263402	0.95	25	0	28.34016445	0	15	inaccurate or incomplete knowledge of the regulatory network
Lrp-Leucine DNA-binding transcriptional dual regulator	regulator	10.64285714	72.68292683	counts	9.5	13	4.515306122	205	149	[25, 75]	9.369647875	19.96573796	0.95	12	12	11.91606641	6	14	competing layers of regulation
Lrp-Leucine DNA-binding transcriptional dual regulator	regulator	73.95340829		percents	63.75	92.30769231	329.070293			[25, 75]	63.08413445	24.52935592	0.95	90.65934066	78.57142857	84.82268213	37.5	14	competing layers of regulation
Lrp-Leucine DNA-binding transcriptional dual regulator	regulator	0.714285714	41.66666667	counts	0.25	1	0.204081633	24	10	[25, 75]	0.443604478	63.2455532	0.95	1	1	0.984966951	0	14	inaccurate or incomplete knowledge of the regulatory network
Lrp-Leucine DNA-binding transcriptional dual regulator	regulator	35.71428571		percents	12.5	50	510.2040816			[25, 75]	22.18022389	63.2455532	0.95	50	50	49.24834753	0	14	inaccurate or incomplete knowledge of the regulatory network
MalT-Maltotriose-ATP DNA-binding transcriptional activator	regulator	1.125	32.14285714	counts	0.75	3	0.859375	28	9	[25, 75]	0.296477176	82.40220541	0.95	1.25	1	1.953522824	0	8	competing layers of regulation
MalT-Maltotriose-ATP DNA-binding transcriptional activator	regulator	31.25		percents	18.75	75	655.3819444			[25, 75]	8.369771595	81.92137152	0.95	41.66666667	25	54.13022841	0	8	competing layers of regulation
MalT-Maltotriose-ATP DNA-binding transcriptional activator	regulator	0	0	counts	0	0	0	8	0	[25, 75]	0	0	0.95	0	0	0	0	8	inaccurate or incomplete knowledge of the regulatory network
MalT-Maltotriose-ATP DNA-binding transcriptional activator	regulator	0		percents	0	0	0			[25, 75]	0	0	0.95	0	0	0	0	8	inaccurate or incomplete knowledge of the regulatory network
MarA DNA-binding transcriptional dual regulator	regulator	3.75	66.96428571	counts	2.75	8	4.9875	112	75	[25, 75]	2.677644278	59.55389716	0.95	4	4	4.822355722	0	20	competing layers of regulation
MarA DNA-binding transcriptional dual regulator	regulator	59.96230159		percents	55.35714286	87.5	811.5645432			[25, 75]	46.28315664	47.50980391	0.95	80	75	73.64144653	0	20	competing layers of regulation
MarA DNA-binding transcriptional dual regulator	regulator	0	0	counts	0	0	0	20	0	[25, 75]	0	0	0.95	0	0	0	0	20	inaccurate or incomplete knowledge of the regulatory network
MarA DNA-binding transcriptional dual regulator	regulator	0		percents	0	0	0			[25, 75]	0	0	0.95	0	0	0	0	20	inaccurate or incomplete knowledge of the regulatory network
McbR DNA-binding transcriptional dual regulator	regulator	1	50	counts	1	1	0	8	4	[25, 75]	1	0	0.95	1	1	1	1	4	competing layers of regulation
McbR DNA-binding transcriptional dual regulator	regulator	50		percents	50	50	0			[25, 75]	50	0	0.95	50	50	50	50	4	competing layers of regulation
McbR DNA-binding transcriptional dual regulator	regulator	0	0	counts	0	0	0	4	0	[25, 75]	0	0	0.95	0	0	0	0	4	inaccurate or incomplete knowledge of the regulatory network
McbR DNA-binding transcriptional dual regulator	regulator	0		percents	0	0	0			[25, 75]	0	0	0.95	0	0	0	0	4	inaccurate or incomplete knowledge of the regulatory network
MetJ-S-adenosylmethionine DNA-binding transcriptional repressor	regulator	0.6	9.89010989	counts	0	3	0.64	91	9	[25, 75]	0.141425317	133.3333333	0.95	1	0	1.058574683	0	15	competing layers of regulation
MetJ-S-adenosylmethionine DNA-binding transcriptional repressor	regulator	14.40740741		percents	0	50	291.21262			[25, 75]	4.625463155	118.445689	0.95	31.66666667	0	24.18935166	0	15	competing layers of regulation
MetJ-S-adenosylmethionine DNA-binding transcriptional repressor	regulator	0.4	17.64705882	counts	0	2	0.373333333	34	6	[25, 75]	0.0497578	152.7525232	0.95	1	0	0.7502422	0	15	inaccurate or incomplete knowledge of the regulatory network
MetJ-S-adenosylmethionine DNA-binding transcriptional repressor	regulator	16.66666667		percents	0	66.66666667	592.5925926			[25, 75]	2.712683432	146.0593487	0.95	41.66666667	0	30.6206499	0	15	inaccurate or incomplete knowledge of the regulatory network
MgrR small regulatory RNA	regulator	0	0	counts	0	0	0	5	0	[25, 75]	0	0	0.95	0	0	0	0	5	competing layers of regulation
MgrR small regulatory RNA	regulator	0		percents	0	0	0			[25, 75]	0	0	0.95	0	0	0	0	5	competing layers of regulation
MgrR small regulatory RNA	regulator	0	0	counts	0	0	0	5	0	[25, 75]	0	0	0.95	0	0	0	0	5	inaccurate or incomplete knowledge of the regulatory network
MgrR small regulatory RNA	regulator	0		percents	0	0	0			[25, 75]	0	0	0.95	0	0	0	0	5	inaccurate or incomplete knowledge of the regulatory network
MicA small regulatory RNA	regulator	4.125	52.38095238	counts	2	7	4.359375	126	66	[25, 75]	2.975943082	50.61603966	0.95	6	4.5	5.274056918	1	16	competing layers of regulation
MicA small regulatory RNA	regulator	50.6511544		percents	42.85714286	77.77777778	208.9282298			[25, 75]	42.69637776	28.53705908	0.95	57.57575758	50	58.60593104	28.57142857	16	competing layers of regulation
MicA small regulatory RNA	regulator	0.25	9.090909091	counts	0	1	0.1875	44	4	[25, 75]	0.011696696	173.2050808	0.95	0.25	0	0.488303304	0	16	inaccurate or incomplete knowledge of the regulatory network
MicA small regulatory RNA	regulator	12.5		percents	0	50	468.75			[25, 75]	0.584834814	173.2050808	0.95	12.5	0	24.41516519	0	16	inaccurate or incomplete knowledge of the regulatory network
MlrA DNA binding transcriptional activator	regulator	0.818181818	45	counts	0	2	0.876033058	20	9	[25, 75]	0.158700498	114.3958905	0.95	2	0	1.477663139	0	11	competing layers of regulation
MlrA DNA binding transcriptional activator	regulator	28.78787879		percents	0	66.66666667	1014.692378			[25, 75]	6.343403821	110.6515581	0.95	66.66666667	0	51.23235375	0	11	competing layers of regulation
MlrA DNA binding transcriptional activator	regulator	0.090909091	8.333333333	counts	0	1	0.082644628	12	1	[25, 75]	-0.111648987	316.227766	0.95	0	0	0.293467168	0	11	inaccurate or incomplete knowledge of the regulatory network
MlrA DNA binding transcriptional activator	regulator	4.545454545		percents	0	50	206.6115702			[25, 75]	-5.582449327	316.227766	0.95	0	0	14.67335842	0	11	inaccurate or incomplete knowledge of the regulatory network
MntR-Mn<sup>2+</sup> DNA-binding transcriptional dual regulator	regulator	1.5	60	counts	1.25	2	0.25	5	3	[25, 75]	-4.853102368	33.33333333	0.95	1.75	1.5	7.853102368	1	2	competing layers of regulation
MntR-Mn<sup>2+</sup> DNA-binding transcriptional dual regulator	regulator	58.33333333		percents	54.16666667	66.66666667	69.44444444			[25, 75]	-47.55170614	14.28571429	0.95	62.5	58.33333333	164.2183728	50	2	competing layers of regulation
MntR-Mn<sup>2+</sup> DNA-binding transcriptional dual regulator	regulator	0	0	counts	0	0	0	2	0	[25, 75]	0	0	0.95	0	0	0	0	2	inaccurate or incomplete knowledge of the regulatory network
MntR-Mn<sup>2+</sup> DNA-binding transcriptional dual regulator	regulator	0		percents	0	0	0			[25, 75]	0	0	0.95	0	0	0	0	2	inaccurate or incomplete knowledge of the regulatory network
MqsA antitoxin of the MqsRA toxin-antitoxin system and DNA-binding transcriptional repressor	regulator	0.818181818	25.71428571	counts	0.5	2	0.330578512	35	9	[25, 75]	0.413065663	70.27283689	0.95	1	1	1.223297973	0	11	competing layers of regulation
MqsA antitoxin of the MqsRA toxin-antitoxin system and DNA-binding transcriptional repressor	regulator	25		percents	12.5	50	265.1515152			[25, 75]	13.52667468	65.13389473	0.95	33.33333333	33.33333333	36.47332532	0	11	competing layers of regulation
MqsA antitoxin of the MqsRA toxin-antitoxin system and DNA-binding transcriptional repressor	regulator	0	0	counts	0	0	0	11	0	[25, 75]	0	0	0.95	0	0	0	0	11	inaccurate or incomplete knowledge of the regulatory network
MqsA antitoxin of the MqsRA toxin-antitoxin system and DNA-binding transcriptional repressor	regulator	0		percents	0	0	0			[25, 75]	0	0	0.95	0	0	0	0	11	inaccurate or incomplete knowledge of the regulatory network
Nac DNA-binding transcriptional dual regulator	regulator	2.75	39.28571429	counts	2	4	0.6875	28	11	[25, 75]	1.226519819	30.15113446	0.95	3.25	2.5	4.273480181	2	4	competing layers of regulation
Nac DNA-binding transcriptional dual regulator	regulator	39.28571429		percents	28.57142857	57.14285714	140.3061224			[25, 75]	17.5217117	30.15113446	0.95	46.42857143	35.71428571	61.04971687	28.57142857	4	competing layers of regulation
Nac DNA-binding transcriptional dual regulator	regulator	0	0	counts	0	0	0	4	0	[25, 75]	0	0	0.95	0	0	0	0	4	inaccurate or incomplete knowledge of the regulatory network
Nac DNA-binding transcriptional dual regulator	regulator	0		percents	0	0	0			[25, 75]	0	0	0.95	0	0	0	0	4	inaccurate or incomplete knowledge of the regulatory network
NadR DNA-binding transcriptional repressor and NMN adenylyltransferase	regulator	0.5	23.52941176	counts	0	2	0.5	17	4	[25, 75]	-0.131972414	141.4213562	0.95	1	0	1.131972414	0	8	competing layers of regulation
NadR DNA-binding transcriptional repressor and NMN adenylyltransferase	regulator	20.83333333		percents	0	66.66666667	746.5277778			[25, 75]	-3.586129446	131.1487705	0.95	50	0	45.25279611	0	8	competing layers of regulation
NadR DNA-binding transcriptional repressor and NMN adenylyltransferase	regulator	0.25	15.38461538	counts	0	1	0.1875	13	2	[25, 75]	-0.137002486	173.2050808	0.95	0.25	0	0.637002486	0	8	inaccurate or incomplete knowledge of the regulatory network
NadR DNA-binding transcriptional repressor and NMN adenylyltransferase	regulator	12.5		percents	0	50	468.75			[25, 75]	-6.850124322	173.2050808	0.95	12.5	0	31.85012432	0	8	inaccurate or incomplete knowledge of the regulatory network
NagC DNA-binding transcriptional dual regulator	regulator	8.4	87.5	counts	7	13	7.04	48	42	[25, 75]	4.716629334	31.58690277	0.95	9	8	12.08337067	5	5	competing layers of regulation
NagC DNA-binding transcriptional dual regulator	regulator	86.13492063		percents	87.5	92.85714286	57.17031998			[25, 75]	75.63842313	8.778211766	0.95	90	88.88888889	96.63141814	71.42857143	5	competing layers of regulation
NagC DNA-binding transcriptional dual regulator	regulator	0	0	counts	0	0	0	5	0	[25, 75]	0	0	0.95	0	0	0	0	5	inaccurate or incomplete knowledge of the regulatory network
NagC DNA-binding transcriptional dual regulator	regulator	0		percents	0	0	0			[25, 75]	0	0	0.95	0	0	0	0	5	inaccurate or incomplete knowledge of the regulatory network
NanR DNA-binding transcriptional dual regulator	regulator	1	40	counts	0.5	2	1	5	2	[25, 75]	-11.70620474	100	0.95	1.5	1	13.70620474	0	2	competing layers of regulation
NanR DNA-binding transcriptional dual regulator	regulator	33.33333333		percents	16.66666667	66.66666667	1111.111111			[25, 75]	-390.2068245	100	0.95	50	33.33333333	456.8734912	0	2	competing layers of regulation
NanR DNA-binding transcriptional dual regulator	regulator	0	0	counts	0	0	0	2	0	[25, 75]	0	0	0.95	0	0	0	0	2	inaccurate or incomplete knowledge of the regulatory network
NanR DNA-binding transcriptional dual regulator	regulator	0		percents	0	0	0			[25, 75]	0	0	0.95	0	0	0	0	2	inaccurate or incomplete knowledge of the regulatory network
NsrR-nitric oxide	regulator	6.772727273	66.8161435	counts	5	13	10.90289256	223	149	[25, 75]	5.274271535	48.7536661	0.95	10	7	8.27118301	1	22	competing layers of regulation
NsrR-nitric oxide	regulator	63.36803348		percents	53.84615385	90.90909091	555.8128552			[25, 75]	52.66917738	37.20437934	0.95	83.33333333	68.18181818	74.06688958	16.66666667	22	competing layers of regulation
NsrR-nitric oxide	regulator	1.272727273	46.66666667	counts	0	4	1.380165289	60	28	[25, 75]	0.739590544	92.30605702	0.95	2	1	1.805864002	0	22	inaccurate or incomplete knowledge of the regulatory network
NsrR-nitric oxide	regulator	37.5		percents	0	80	818.6237374			[25, 75]	24.51579931	76.29760386	0.95	65	41.66666667	50.48420069	0	22	inaccurate or incomplete knowledge of the regulatory network
NtrC-Phosphorylated DNA-binding transcriptional dual regulator	regulator	2.909090909	53.33333333	counts	0	10	8.628099174	120	64	[25, 75]	1.576089474	100.9718401	0.95	4.75	2	4.242092344	0	22	competing layers of regulation
NtrC-Phosphorylated DNA-binding transcriptional dual regulator	regulator	38.85445363		percents	0	90.90909091	1145.261865			[25, 75]	23.49677935	87.09868407	0.95	67.85714286	43.75	54.21212791	0	22	competing layers of regulation
NtrC-Phosphorylated DNA-binding transcriptional dual regulator	regulator	0.409090909	23.68421053	counts	0	3	0.51446281	38	9	[25, 75]	0.083591619	175.330376	0.95	1	0	0.734590199	0	22	inaccurate or incomplete knowledge of the regulatory network
NtrC-Phosphorylated DNA-binding transcriptional dual regulator	regulator	17.04545455		percents	0	75	646.9524793			[25, 75]	5.502705771	149.2201952	0.95	50	0	28.58820332	0	22	inaccurate or incomplete knowledge of the regulatory network
OxyR DNA-binding transcriptional dual regulator	regulator	4.6875	58.59375	counts	3	7	3.71484375	128	75	[25, 75]	3.626782576	41.11771719	0.95	6.25	5	5.748217424	1	16	competing layers of regulation
OxyR DNA-binding transcriptional dual regulator	regulator	57.70833333		percents	42.85714286	85.71428571	431.2168328			[25, 75]	46.28014787	35.9839903	0.95	70.35714286	65	69.1365188	16.66666667	16	competing layers of regulation
OxyR DNA-binding transcriptional dual regulator	regulator	1.125	45	counts	1	3	0.484375	40	18	[25, 75]	0.741981027	61.86404848	0.95	1	1	1.508018973	0	16	inaccurate or incomplete knowledge of the regulatory network
OxyR DNA-binding transcriptional dual regulator	regulator	41.14583333		percents	33.33333333	75	412.0551215			[25, 75]	29.97444663	49.33462094	0.95	50	41.66666667	52.31722004	0	16	inaccurate or incomplete knowledge of the regulatory network
PhoB-Phosphorylated DNA-binding transcriptional dual regulator	regulator	5.545454545	60.3960396	counts	1	12	15.24793388	202	122	[25, 75]	3.773394014	70.41551343	0.95	9	5.5	7.317515077	1	22	competing layers of regulation
PhoB-Phosphorylated DNA-binding transcriptional dual regulator	regulator	54.08099476		percents	33.33333333	85.71428571	409.5328234			[25, 75]	44.89730064	37.41964701	0.95	69.23076923	46.06060606	63.26468889	33.33333333	22	competing layers of regulation
PhoB-Phosphorylated DNA-binding transcriptional dual regulator	regulator	1.181818182	43.33333333	counts	0	4	1.512396694	60	26	[25, 75]	0.623726034	104.0596097	0.95	2	1	1.73991033	0	22	inaccurate or incomplete knowledge of the regulatory network
PhoB-Phosphorylated DNA-binding transcriptional dual regulator	regulator	30.37878788		percents	0	80	766.9019743			[25, 75]	17.811459	91.15898617	0.95	50	33.33333333	42.94611676	0	22	inaccurate or incomplete knowledge of the regulatory network
PhoP-Phosphorylated DNA-binding transcriptional dual regulator	regulator	6.3125	61.21212121	counts	4.75	16	15.33984375	165	101	[25, 75]	4.157040361	62.04532687	0.95	7.5	5	8.467959639	1	16	competing layers of regulation
PhoP-Phosphorylated DNA-binding transcriptional dual regulator	regulator	58.13407181		percents	45.45454545	83.33333333	331.2870171			[25, 75]	48.11721108	31.30916357	0.95	72.32142857	59.16666667	68.15093254	16.66666667	16	competing layers of regulation
PhoP-Phosphorylated DNA-binding transcriptional dual regulator	regulator	2	44.44444444	counts	0	7	5.625	72	32	[25, 75]	0.69475905	118.5854123	0.95	2.5	1	3.30524095	0	16	inaccurate or incomplete knowledge of the regulatory network
PhoP-Phosphorylated DNA-binding transcriptional dual regulator	regulator	28.0334596		percents	0	70	612.0008382			[25, 75]	14.41884237	88.24687017	0.95	50	25	41.64807682	0	16	inaccurate or incomplete knowledge of the regulatory network
ppGpp	regulator	5.416666667	47.79411765	counts	1.75	19	24.07638889	136	65	[25, 75]	2.160426369	90.58651754	0.95	8	4.5	8.672906964	1	12	competing layers of regulation
ppGpp	regulator	41.70995671		percents	14.28571429	86.36363636	558.9873691			[25, 75]	26.01999914	56.68410035	0.95	53.63636364	47.72727273	57.39991428	13.33333333	12	competing layers of regulation
ppGpp	regulator	0	0	counts	0	0	0	12	0	[25, 75]	0	0	0.95	0	0	0	0	12	inaccurate or incomplete knowledge of the regulatory network
ppGpp	regulator	0		percents	0	0	0			[25, 75]	0	0	0.95	0	0	0	0	12	inaccurate or incomplete knowledge of the regulatory network
PurR-Hypoxanthine DNA-binding transcriptional repressor	regulator	2.357142857	16.41791045	counts	0	8	7.086734694	201	33	[25, 75]	0.762074577	112.9372434	0.95	3.75	1.5	3.952211138	0	14	competing layers of regulation
PurR-Hypoxanthine DNA-binding transcriptional repressor	regulator	17.38099086		percents	0	61.53846154	418.6367855			[25, 75]	5.121430812	117.718349	0.95	28.43406593	9.821428571	29.6405509	0	14	competing layers of regulation
PurR-Hypoxanthine DNA-binding transcriptional repressor	regulator	0.5	8.333333333	counts	0	2	0.535714286	84	7	[25, 75]	0.061446274	146.3850109	0.95	1	0	0.938553726	0	14	inaccurate or incomplete knowledge of the regulatory network
PurR-Hypoxanthine DNA-binding transcriptional repressor	regulator	9.591836735		percents	0	40	208.2882132			[25, 75]	0.944377192	150.4632954	0.95	18.57142857	0	18.23929628	0	14	inaccurate or incomplete knowledge of the regulatory network
RbsR-D-ribose	regulator	0.266666667	21.05263158	counts	0	1	0.195555556	19	4	[25, 75]	0.013179973	165.8312395	0.95	0.5	0	0.52015336	0	15	competing layers of regulation
RbsR-D-ribose	regulator	13.33333333		percents	0	50	488.8888889			[25, 75]	0.658998649	165.8312395	0.95	25	0	26.00766802	0	15	competing layers of regulation
RbsR-D-ribose	regulator	0	0	counts	0	0	0	15	0	[25, 75]	0	0	0.95	0	0	0	0	15	inaccurate or incomplete knowledge of the regulatory network
RbsR-D-ribose	regulator	0		percents	0	0	0			[25, 75]	0	0	0.95	0	0	0	0	15	inaccurate or incomplete knowledge of the regulatory network
RcdA DNA-binding transcriptional regulator	regulator	0.777777778	30.43478261	counts	0	2	0.839506173	23	7	[25, 75]	0.030766712	117.8030179	0.95	2	0	1.524788843	0	9	competing layers of regulation
RcdA DNA-binding transcriptional regulator	regulator	27.77777778		percents	0	66.66666667	987.654321			[25, 75]	2.155509611	113.137085	0.95	66.66666667	0	53.40004594	0	9	competing layers of regulation
RcdA DNA-binding transcriptional regulator	regulator	0	0	counts	0	0	0	9	0	[25, 75]	0	0	0.95	0	0	0	0	9	inaccurate or incomplete knowledge of the regulatory network
RcdA DNA-binding transcriptional regulator	regulator	0		percents	0	0	0			[25, 75]	0	0	0.95	0	0	0	0	9	inaccurate or incomplete knowledge of the regulatory network
RclR DNA-binding transcriptional activator	regulator	0	0	counts	0	0	0	3	0	[25, 75]	0	0	0.95	0	0	0	0	3	competing layers of regulation
RclR DNA-binding transcriptional activator	regulator	0		percents	0	0	0			[25, 75]	0	0	0.95	0	0	0	0	3	competing layers of regulation
RclR DNA-binding transcriptional activator	regulator	0	0	counts	0	0	0	3	0	[25, 75]	0	0	0.95	0	0	0	0	3	inaccurate or incomplete knowledge of the regulatory network
RclR DNA-binding transcriptional activator	regulator	0		percents	0	0	0			[25, 75]	0	0	0.95	0	0	0	0	3	inaccurate or incomplete knowledge of the regulatory network
RcsAB DNA-binding transcriptional dual regulator	regulator	1.454545455	38.0952381	counts	0	4	2.247933884	42	16	[25, 75]	0.39813177	103.0776406	0.95	3	1	2.510959139	0	11	competing layers of regulation
RcsAB DNA-binding transcriptional dual regulator	regulator	30.45454545		percents	0	80	920.2479339			[25, 75]	9.080108813	99.6093953	0.95	60	25	51.8289821	0	11	competing layers of regulation
RcsAB DNA-binding transcriptional dual regulator	regulator	0	0	counts	0	0	0	11	0	[25, 75]	0	0	0.95	0	0	0	0	11	inaccurate or incomplete knowledge of the regulatory network
RcsAB DNA-binding transcriptional dual regulator	regulator	0		percents	0	0	0			[25, 75]	0	0	0.95	0	0	0	0	11	inaccurate or incomplete knowledge of the regulatory network
RcsB-BglJ DNA-binding transcriptional activator	regulator	0.8	36.36363636	counts	0	2	0.56	11	4	[25, 75]	-0.238850634	93.54143467	0.95	1	1	1.838850634	0	5	competing layers of regulation
RcsB-BglJ DNA-binding transcriptional activator	regulator	30		percents	0	66.66666667	711.1111111			[25, 75]	-7.019268069	88.88888889	0.95	50	33.33333333	67.01926807	0	5	competing layers of regulation
RcsB-BglJ DNA-binding transcriptional activator	regulator	0.6	30	counts	0	2	0.64	10	3	[25, 75]	-0.510578042	133.3333333	0.95	1	0	1.710578042	0	5	inaccurate or incomplete knowledge of the regulatory network
RcsB-BglJ DNA-binding transcriptional activator	regulator	23.33333333		percents	0	66.66666667	844.4444444			[25, 75]	-17.00747879	124.5399698	0.95	50	0	63.67414545	0	5	inaccurate or incomplete knowledge of the regulatory network
RcsB-P<SUP>asp56</SUP>	regulator	3.75	53.57142857	counts	2	6	3.1875	28	15	[25, 75]	0.469609434	47.60952286	0.95	5.25	3.5	7.030390566	2	4	competing layers of regulation
RcsB-P<SUP>asp56</SUP>	regulator	51.49350649		percents	40	71.42857143	167.730646			[25, 75]	27.69735817	25.15091233	0.95	58.76623377	47.27272727	75.28965482	40	4	competing layers of regulation
RcsB-P<SUP>asp56</SUP>	regulator	0	0	counts	0	0	0	4	0	[25, 75]	0	0	0.95	0	0	0	0	4	inaccurate or incomplete knowledge of the regulatory network
RcsB-P<SUP>asp56</SUP>	regulator	0		percents	0	0	0			[25, 75]	0	0	0.95	0	0	0	0	4	inaccurate or incomplete knowledge of the regulatory network
RybB small regulatory RNA	regulator	4	61.53846154	counts	3	5	1	52	32	[25, 75]	3.106256041	25	0.95	5	4	4.893743959	3	8	competing layers of regulation
RybB small regulatory RNA	regulator	62.5		percents	59.375	75	78.125			[25, 75]	54.60034483	14.14213562	0.95	65.625	62.5	70.39965517	50	8	competing layers of regulation
RybB small regulatory RNA	regulator	0	0	counts	0	0	0	8	0	[25, 75]	0	0	0.95	0	0	0	0	8	inaccurate or incomplete knowledge of the regulatory network
RybB small regulatory RNA	regulator	0		percents	0	0	0			[25, 75]	0	0	0.95	0	0	0	0	8	inaccurate or incomplete knowledge of the regulatory network
RyhB small regulatory RNA involved in iron homeostasis	regulator	3.818181818	52.83018868	counts	2	8	6.876033058	159	84	[25, 75]	2.628195329	68.67716715	0.95	5.75	4	5.008168308	0	22	competing layers of regulation
RyhB small regulatory RNA involved in iron homeostasis	regulator	53.80772006		percents	15.71428571	88.88888889	1113.794189			[25, 75]	38.66250214	62.02373041	0.95	80	73.21428571	68.95293797	0	22	competing layers of regulation
RyhB small regulatory RNA involved in iron homeostasis	regulator	0.181818182	13.79310345	counts	0	1	0.148760331	29	4	[25, 75]	0.006786518	212.1320344	0.95	0	0	0.356849845	0	22	inaccurate or incomplete knowledge of the regulatory network
RyhB small regulatory RNA involved in iron homeostasis	regulator	6.818181818		percents	0	50	218.6639118			[25, 75]	0.107577851	216.8802366	0.95	0	0	13.52878579	0	22	inaccurate or incomplete knowledge of the regulatory network
SgrR DNA-binding transcriptional dual regulator	regulator	0.125	6.25	counts	0	1	0.109375	16	1	[25, 75]	-0.170578031	264.5751311	0.95	0	0	0.420578031	0	8	competing layers of regulation
SgrR DNA-binding transcriptional dual regulator	regulator	6.25		percents	0	50	273.4375			[25, 75]	-8.528901569	264.5751311	0.95	0	0	21.02890157	0	8	competing layers of regulation
SgrR DNA-binding transcriptional dual regulator	regulator	0	0	counts	0	0	0	8	0	[25, 75]	0	0	0.95	0	0	0	0	8	inaccurate or incomplete knowledge of the regulatory network
SgrR DNA-binding transcriptional dual regulator	regulator	0		percents	0	0	0			[25, 75]	0	0	0.95	0	0	0	0	8	inaccurate or incomplete knowledge of the regulatory network
SgrS small regulatory RNA	regulator	5.5	73.33333333	counts	5.25	6	0.25	15	11	[25, 75]	-0.853102368	9.090909091	0.95	5.75	5.5	11.85310237	5	2	competing layers of regulation
SgrS small regulatory RNA	regulator	73.21428571		percents	72.32142857	75	3.18877551			[25, 75]	50.5246344	2.43902439	0.95	74.10714286	73.21428571	95.90393703	71.42857143	2	competing layers of regulation
SgrS small regulatory RNA	regulator	0	0	counts	0	0	0	2	0	[25, 75]	0	0	0.95	0	0	0	0	2	inaccurate or incomplete knowledge of the regulatory network
SgrS small regulatory RNA	regulator	0		percents	0	0	0			[25, 75]	0	0	0.95	0	0	0	0	2	inaccurate or incomplete knowledge of the regulatory network
SoxS DNA-binding transcriptional dual regulator	regulator	3	75	counts	1	6	3.5	32	24	[25, 75]	1.327958157	62.36095645	0.95	4.25	3	4.672041843	1	8	competing layers of regulation
SoxS DNA-binding transcriptional dual regulator	regulator	68.21428571		percents	50	85.71428571	226.2896825			[25, 75]	54.7697597	22.05245988	0.95	80.83333333	73.33333333	81.65881173	50	8	competing layers of regulation
SoxS DNA-binding transcriptional dual regulator	regulator	0	0	counts	0	0	0	8	0	[25, 75]	0	0	0.95	0	0	0	0	8	inaccurate or incomplete knowledge of the regulatory network
SoxS DNA-binding transcriptional dual regulator	regulator	0		percents	0	0	0			[25, 75]	0	0	0.95	0	0	0	0	8	inaccurate or incomplete knowledge of the regulatory network
Spot 42 small regulatory RNA	regulator	4.133333333	41.89189189	counts	1	12	15.18222222	148	62	[25, 75]	1.899824062	94.26863998	0.95	5	4	6.366842605	0	15	competing layers of regulation
Spot 42 small regulatory RNA	regulator	34.10005028		percents	26.78571429	85.71428571	536.3106449			[25, 75]	20.82524082	67.91304281	0.95	37.98076923	33.33333333	47.37485974	0	15	competing layers of regulation
Spot 42 small regulatory RNA	regulator	0.733333333	34.375	counts	0	2	0.462222222	32	11	[25, 75]	0.34361979	92.7094457	0.95	1	1	1.123046876	0	15	inaccurate or incomplete knowledge of the regulatory network
Spot 42 small regulatory RNA	regulator	27.22222222		percents	0	66.66666667	615.4320988			[25, 75]	13.00187635	91.13107576	0.95	50	33.33333333	41.44256809	0	15	inaccurate or incomplete knowledge of the regulatory network
TyrR-Tyrosine DNA-binding transcriptional repressor	regulator	0.954545455	27.63157895	counts	0.25	5	1.04338843	76	21	[25, 75]	0.490996014	107.0105003	0.95	1	1	1.418094895	0	22	competing layers of regulation
TyrR-Tyrosine DNA-binding transcriptional repressor	regulator	28.45779221		percents	5	62.5	453.6802686			[25, 75]	18.79176533	74.84688695	0.95	50	25	38.12381908	0	22	competing layers of regulation
TyrR-Tyrosine DNA-binding transcriptional repressor	regulator	0.090909091	7.692307692	counts	0	1	0.082644628	26	2	[25, 75]	-0.039551808	316.227766	0.95	0	0	0.22136999	0	22	inaccurate or incomplete knowledge of the regulatory network
TyrR-Tyrosine DNA-binding transcriptional repressor	regulator	4.545454545		percents	0	50	206.6115702			[25, 75]	-1.977590414	316.227766	0.95	0	0	11.0684995	0	22	inaccurate or incomplete knowledge of the regulatory network
UTP	regulator	0.357142857	17.85714286	counts	0	1	0.229591837	28	5	[25, 75]	0.07004205	134.1640787	0.95	1	0	0.644243664	0	14	competing layers of regulation
UTP	regulator	17.85714286		percents	0	50	573.9795918			[25, 75]	3.502102522	134.1640787	0.95	50	0	32.21218319	0	14	competing layers of regulation
UTP	regulator	0	0	counts	0	0	0	14	0	[25, 75]	0	0	0.95	0	0	0	0	14	inaccurate or incomplete knowledge of the regulatory network
UTP	regulator	0		percents	0	0	0			[25, 75]	0	0	0.95	0	0	0	0	14	inaccurate or incomplete knowledge of the regulatory network
UvrY- Phosphorylated transcriptional regulator	regulator	0.533333333	30.76923077	counts	0	2	0.382222222	26	8	[25, 75]	0.178946111	115.9202312	0.95	1	0	0.887720555	0	15	competing layers of regulation
UvrY- Phosphorylated transcriptional regulator	regulator	23.33333333		percents	0	66.66666667	659.2592593			[25, 75]	8.615353393	110.0401906	0.95	50	0	38.05131327	0	15	competing layers of regulation
UvrY- Phosphorylated transcriptional regulator	regulator	0	0	counts	0	0	0	15	0	[25, 75]	0	0	0.95	0	0	0	0	15	inaccurate or incomplete knowledge of the regulatory network
UvrY- Phosphorylated transcriptional regulator	regulator	0		percents	0	0	0			[25, 75]	0	0	0.95	0	0	0	0	15	inaccurate or incomplete knowledge of the regulatory network
YdeO DNA-binding transcriptional dual regulator	regulator	0.3	7.317073171	counts	0	2	0.41	41	3	[25, 75]	-0.182829112	213.4374746	0.95	0	0	0.782829112	0	10	competing layers of regulation
YdeO DNA-binding transcriptional dual regulator	regulator	6.5		percents	0	40	180.25			[25, 75]	-3.623697414	206.5495628	0.95	0	0	16.62369741	0	10	competing layers of regulation
YdeO DNA-binding transcriptional dual regulator	regulator	0	0	counts	0	0	0	10	0	[25, 75]	0	0	0.95	0	0	0	0	10	inaccurate or incomplete knowledge of the regulatory network
YdeO DNA-binding transcriptional dual regulator	regulator	0		percents	0	0	0			[25, 75]	0	0	0.95	0	0	0	0	10	inaccurate or incomplete knowledge of the regulatory network
YebK DNA-binding transcriptional repressor	regulator	0	0	counts	0	0	0	3	0	[25, 75]	0	0	0.95	0	0	0	0	3	competing layers of regulation
YebK DNA-binding transcriptional repressor	regulator	0		percents	0	0	0			[25, 75]	0	0	0.95	0	0	0	0	3	competing layers of regulation
YebK DNA-binding transcriptional repressor	regulator	0	0	counts	0	0	0	3	0	[25, 75]	0	0	0.95	0	0	0	0	3	inaccurate or incomplete knowledge of the regulatory network
YebK DNA-binding transcriptional repressor	regulator	0		percents	0	0	0			[25, 75]	0	0	0.95	0	0	0	0	3	inaccurate or incomplete knowledge of the regulatory network
YjjQ DNA-binding transcriptional repressor	regulator	1.357142857	46.34146341	counts	1	2	0.515306122	41	19	[25, 75]	0.927023644	52.89408222	0.95	2	1.5	1.78726207	0	14	competing layers of regulation
YjjQ DNA-binding transcriptional repressor	regulator	41.66666667		percents	33.33333333	66.66666667	466.2698413			[25, 75]	28.72843705	51.82387756	0.95	62.5	41.66666667	54.60489629	0	14	competing layers of regulation
YjjQ DNA-binding transcriptional repressor	regulator	0.357142857	25	counts	0	1	0.229591837	20	5	[25, 75]	0.07004205	134.1640787	0.95	1	0	0.644243664	0	14	inaccurate or incomplete knowledge of the regulatory network
YjjQ DNA-binding transcriptional repressor	regulator	16.66666667		percents	0	50	515.8730159			[25, 75]	3.057623321	136.2770288	0.95	45.83333333	0	30.27571001	0	14	inaccurate or incomplete knowledge of the regulatory network
YpdB-phosphorylated DNA binding transcriptional activator	regulator	0	0	counts	0	0	0	8	0	[25, 75]	0	0	0.95	0	0	0	0	8	competing layers of regulation
YpdB-phosphorylated DNA binding transcriptional activator	regulator	0		percents	0	0	0			[25, 75]	0	0	0.95	0	0	0	0	8	competing layers of regulation
YpdB-phosphorylated DNA binding transcriptional activator	regulator	0	0	counts	0	0	0	8	0	[25, 75]	0	0	0.95	0	0	0	0	8	inaccurate or incomplete knowledge of the regulatory network
YpdB-phosphorylated DNA binding transcriptional activator	regulator	0		percents	0	0	0			[25, 75]	0	0	0.95	0	0	0	0	8	inaccurate or incomplete knowledge of the regulatory network
YqhC DNA-binding transcriptional activator	regulator	0	0	counts	0	0	0	16	0	[25, 75]	0	0	0.95	0	0	0	0	16	competing layers of regulation
YqhC DNA-binding transcriptional activator	regulator	0		percents	0	0	0			[25, 75]	0	0	0.95	0	0	0	0	16	competing layers of regulation
YqhC DNA-binding transcriptional activator	regulator	0	0	counts	0	0	0	16	0	[25, 75]	0	0	0.95	0	0	0	0	16	inaccurate or incomplete knowledge of the regulatory network
YqhC DNA-binding transcriptional activator	regulator	0		percents	0	0	0			[25, 75]	0	0	0.95	0	0	0	0	16	inaccurate or incomplete knowledge of the regulatory network
ZntR-Zn<sup>2+</sup> DNA-binding transcriptional activator	regulator	0	0	counts	0	0	0	8	0	[25, 75]	0	0	0.95	0	0	0	0	8	competing layers of regulation
ZntR-Zn<sup>2+</sup> DNA-binding transcriptional activator	regulator	0		percents	0	0	0			[25, 75]	0	0	0.95	0	0	0	0	8	competing layers of regulation
ZntR-Zn<sup>2+</sup> DNA-binding transcriptional activator	regulator	0	0	counts	0	0	0	8	0	[25, 75]	0	0	0.95	0	0	0	0	8	inaccurate or incomplete knowledge of the regulatory network
ZntR-Zn<sup>2+</sup> DNA-binding transcriptional activator	regulator	0		percents	0	0	0			[25, 75]	0	0	0.95	0	0	0	0	8	inaccurate or incomplete knowledge of the regulatory network
Zur-Zn<sup>2+</sup> DNA-binding transcriptional repressor	regulator	0.181818182	10	counts	0	1	0.148760331	20	2	[25, 75]	-0.089941997	212.1320344	0.95	0	0	0.45357836	0	11	competing layers of regulation
Zur-Zn<sup>2+</sup> DNA-binding transcriptional repressor	regulator	5.303030303		percents	0	33.33333333	129.7061524			[25, 75]	-2.721553924	214.7613768	0.95	0	0	13.32761453	0	11	competing layers of regulation
Zur-Zn<sup>2+</sup> DNA-binding transcriptional repressor	regulator	0	0	counts	0	0	0	14	0	[25, 75]	0	0	0.95	0	0	0	0	11	inaccurate or incomplete knowledge of the regulatory network
Zur-Zn<sup>2+</sup> DNA-binding transcriptional repressor	regulator	0		percents	0	0	0			[25, 75]	0	0	0.95	0	0	0	0	11	inaccurate or incomplete knowledge of the regulatory network
