# Supplementary material for: Evolution of gene knockout strains of E. coli reveal regulatory architectures governed by metabolism
Source: Nat Commun. 2018 Sep 18;9:3796. doi: 10.1038/s41467-018-06219-9 (PMC6143558; doi:10.1038/s41467-018-06219-9)
Supplement: Supplementary file 8 — Supplementary Data 5 [file 41467_2018_6219_MOESM8_ESM.csv]

mutation_type	mutation_frequency	mutation_genes	mutation_annotations	mutation_position	sample_name	mutation_locations	mutation_chromosome
SNP	0.113			2302545	Evo04pgiEvo02EP	REP161 (repetitive extragenic palindromic) element; contains 12 REP sequences	1
SNP	0.12			2302702	Evo04pgiEvo02EP	REP161 (repetitive extragenic palindromic) element; contains 12 REP sequences	1
SNP	0.102			2302710	Evo04pgiEvo02EP	REP161 (repetitive extragenic palindromic) element; contains 12 REP sequences	1
SNP	0.77	cyoA;ampG	cytochrome o ubiquinol oxidase subunit II;muropeptide transporter	450867	Evo04Evo01EP	intergenic;intergenic	1
SNP	0.118	rsxC	electron transport complex protein required for the reduction of SoxR; predicted membrane-associated NADH oxidoreductase	1706868	Evo04Evo01EP	coding	1
DEL	1	ydiU	conserved protein; UPF0061 family	1789047	Evo04Evo01EP	coding	1
DEL	0.118	ygeO		2994030	Evo04Evo01EP	coding	1
DEL	0.71	ilvG		3949557	Evo04Evo01EP	coding	1
DEL	1	wecA	UDP-GlcNAc:undecaprenylphosphate GlcNAc-1-phosphate transferase	3966528	Evo04Evo01EP	coding	1
DEL	1	wecA	UDP-GlcNAc:undecaprenylphosphate GlcNAc-1-phosphate transferase	3966694	Evo04Evo01EP	coding	1
SNP	0.22			4294213	Evo04Evo01EP	RIP321 (repetitive extragenic palindromic) element; contains 11 REP sequences and 4 IHF sites	1
SNP	0.264			4294214	Evo04Evo01EP	RIP321 (repetitive extragenic palindromic) element; contains 11 REP sequences and 4 IHF sites	1
SNP	0.313			4294291	Evo04Evo01EP	RIP321 (repetitive extragenic palindromic) element; contains 11 REP sequences and 4 IHF sites	1
SNP	0.167			4294309	Evo04Evo01EP	RIP321 (repetitive extragenic palindromic) element; contains 11 REP sequences and 4 IHF sites	1
SNP	0.591	cysB	DNA-binding transcriptional dual regulator; O-acetyl-L-serine-binding	1332039	Evo04Evo02EP	coding	1
SNP	1	insH1	IS5 transposase and trans-activator	2064489	Evo04Evo02EP	coding	1
MOB	0.5309	wzzB	regulator of length of O-antigen component of lipopolysaccharide chains	2095836	Evo04Evo02EP	coding	1
DEL	1	wcaJ	colanic biosynthesis UDP-glucose lipid carrier transferase	2119548	Evo04Evo02EP	coding	1
DEL	1	wecE	TDP-4-oxo-6-deoxy-D-glucose transaminase	3974220	Evo04Evo02EP	coding	1
INS	1	rplL	50S ribosomal subunit protein L7/L12	4178684	Evo04Evo02EP	coding	1
SNP	0.238			4294213	Evo04Evo02EP	RIP321 (repetitive extragenic palindromic) element; contains 11 REP sequences and 4 IHF sites	1
SNP	0.223			4294214	Evo04Evo02EP	RIP321 (repetitive extragenic palindromic) element; contains 11 REP sequences and 4 IHF sites	1
SNP	0.301			4294291	Evo04Evo02EP	RIP321 (repetitive extragenic palindromic) element; contains 11 REP sequences and 4 IHF sites	1
SNP	0.215			4294309	Evo04Evo02EP	RIP321 (repetitive extragenic palindromic) element; contains 11 REP sequences and 4 IHF sites	1
SNP	0.121			4294326	Evo04Evo02EP	RIP321 (repetitive extragenic palindromic) element; contains 11 REP sequences and 4 IHF sites	1
SNP	0.101			4294327	Evo04Evo02EP	RIP321 (repetitive extragenic palindromic) element; contains 11 REP sequences and 4 IHF sites	1
SNP	0.106			374471	Evo04gndEvo01EP	REP31 (repetitive extragenic palindromic) element; contains 9 REP sequences	1
SNP	0.113	insL1;entD	IS186 transposase;phosphopantetheinyltransferase component of enterobactin synthase multienzyme complex	608575	Evo04gndEvo01EP	intergenic;intergenic	1
SNP	0.126	insL1;entD	IS186 transposase;phosphopantetheinyltransferase component of enterobactin synthase multienzyme complex	608577	Evo04gndEvo01EP	intergenic;intergenic	1
DEL	0.138	ybeR	hypothetical protein	675950	Evo04gndEvo01EP	coding	1
SNP	0.105	ycdU;serX	putative inner membrane protein	1096381	Evo04gndEvo01EP	intergenic;intergenic	1
SNP	0.106	ispE	4-diphosphocytidyl-2-C-methylerythritol kinase	1261113	Evo04gndEvo01EP	intergenic	1
SNP	1	pntA;ydgH	pyridine nucleotide transhydrogenase; alpha subunit;hypothetical protein	1675937	Evo04gndEvo01EP	intergenic;intergenic	1
SNP	0.134	add;ydgJ	adenosine deaminase;putative oxidoreductase	1701275	Evo04gndEvo01EP	intergenic;intergenic	1
SNP	0.132	add;ydgJ	adenosine deaminase;putative oxidoreductase	1701276	Evo04gndEvo01EP	intergenic;intergenic	1
SNP	0.125	chbB;osmE	N;N'-diacetylchitobiose-specific enzyme IIB component of PTS;DNA-binding transcriptional activator	1819659	Evo04gndEvo01EP	intergenic;intergenic	1
SNP	0.125	chbB;osmE	N;N'-diacetylchitobiose-specific enzyme IIB component of PTS;DNA-binding transcriptional activator	1819662	Evo04gndEvo01EP	intergenic;intergenic	1
SNP	0.105	chbB;osmE	N;N'-diacetylchitobiose-specific enzyme IIB component of PTS;DNA-binding transcriptional activator	1819666	Evo04gndEvo01EP	intergenic;intergenic	1
SNP	0.11	chbB;osmE	N;N'-diacetylchitobiose-specific enzyme IIB component of PTS;DNA-binding transcriptional activator	1819670	Evo04gndEvo01EP	intergenic;intergenic	1
SNP	0.105	chbB;osmE	N;N'-diacetylchitobiose-specific enzyme IIB component of PTS;DNA-binding transcriptional activator	1819673	Evo04gndEvo01EP	intergenic;intergenic	1
SNP	0.105	chbB;osmE	N;N'-diacetylchitobiose-specific enzyme IIB component of PTS;DNA-binding transcriptional activator	1819675	Evo04gndEvo01EP	intergenic;intergenic	1
SNP	0.103	chbB;osmE	N;N'-diacetylchitobiose-specific enzyme IIB component of PTS;DNA-binding transcriptional activator	1819677	Evo04gndEvo01EP	intergenic;intergenic	1
SNP	0.104	chbB;osmE	N;N'-diacetylchitobiose-specific enzyme IIB component of PTS;DNA-binding transcriptional activator	1819680	Evo04gndEvo01EP	intergenic;intergenic	1
SNP	0.104	chbB;osmE	N;N'-diacetylchitobiose-specific enzyme IIB component of PTS;DNA-binding transcriptional activator	1819681	Evo04gndEvo01EP	intergenic;intergenic	1
SNP	1	insH1	IS5 transposase and trans-activator	2064489	Evo04gndEvo01EP	coding	1
SNP	0.117			2302820	Evo04gndEvo01EP	REP161 (repetitive extragenic palindromic) element; contains 12 REP sequences	1
SNP	0.108			2302897	Evo04gndEvo01EP	REP161 (repetitive extragenic palindromic) element; contains 12 REP sequences	1
DEL	1	ilvL	ilvG operon leader peptide	3948365	Evo04gndEvo01EP	coding	1
SNP	0.139			4294213	Evo04gndEvo01EP	RIP321 (repetitive extragenic palindromic) element; contains 11 REP sequences and 4 IHF sites	1
SNP	0.157			4294214	Evo04gndEvo01EP	RIP321 (repetitive extragenic palindromic) element; contains 11 REP sequences and 4 IHF sites	1
SNP	0.353			4294291	Evo04gndEvo01EP	RIP321 (repetitive extragenic palindromic) element; contains 11 REP sequences and 4 IHF sites	1
SNP	0.166			4294309	Evo04gndEvo01EP	RIP321 (repetitive extragenic palindromic) element; contains 11 REP sequences and 4 IHF sites	1
SNP	0.129			4294327	Evo04gndEvo01EP	RIP321 (repetitive extragenic palindromic) element; contains 11 REP sequences and 4 IHF sites	1
SNP	0.257	rpsA	30S ribosomal subunit protein S1	962205	Evo04gndEvo02EP	coding	1
SNP	0.324	sulA;sxy	SOS cell division inhibitor;required for expression of CRP-S-dependent promoters	1020179	Evo04gndEvo02EP	intergenic;intergenic	1
SNP	0.107	rttR		1286260	Evo04gndEvo02EP	intergenic	1
SNP	0.637	pntA;ydgH	pyridine nucleotide transhydrogenase; alpha subunit;hypothetical protein	1675937	Evo04gndEvo02EP	intergenic;intergenic	1
SNP	1	insH1	IS5 transposase and trans-activator	2064489	Evo04gndEvo02EP	coding	1
SNP	0.158	relA	(p)ppGpp synthetase I/GTP pyrophosphokinase	2910658	Evo04gndEvo02EP	coding	1
MOB	0.2865	gntR;yhhW	DNA-binding transcriptional repressor;quercetinase activity in vitro	3576781	Evo04gndEvo02EP	intergenic;intergenic	1
INS	0.35	ilvL;ilvX	ilvG operon leader peptide;hypothetical protein	3948486	Evo04gndEvo02EP	intergenic;intergenic	1
SNP	0.102			4294178	Evo04gndEvo02EP	RIP321 (repetitive extragenic palindromic) element; contains 11 REP sequences and 4 IHF sites	1
SNP	0.251			4294213	Evo04gndEvo02EP	RIP321 (repetitive extragenic palindromic) element; contains 11 REP sequences and 4 IHF sites	1
SNP	0.266			4294214	Evo04gndEvo02EP	RIP321 (repetitive extragenic palindromic) element; contains 11 REP sequences and 4 IHF sites	1
SNP	0.28			4294291	Evo04gndEvo02EP	RIP321 (repetitive extragenic palindromic) element; contains 11 REP sequences and 4 IHF sites	1
SNP	0.137			4294309	Evo04gndEvo02EP	RIP321 (repetitive extragenic palindromic) element; contains 11 REP sequences and 4 IHF sites	1
SNP	1	pntA;ydgH	pyridine nucleotide transhydrogenase; alpha subunit;hypothetical protein	1676048	Evo04gndEvo03EP	intergenic;intergenic	1
SNP	0.123	rsxC	electron transport complex protein required for the reduction of SoxR; predicted membrane-associated NADH oxidoreductase	1706954	Evo04gndEvo03EP	coding	1
SNP	0.101	rsxC	electron transport complex protein required for the reduction of SoxR; predicted membrane-associated NADH oxidoreductase	1706982	Evo04gndEvo03EP	coding	1
SNP	1	insH1	IS5 transposase and trans-activator	2064489	Evo04gndEvo03EP	coding	1
SNP	0.12			2302820	Evo04gndEvo03EP	REP161 (repetitive extragenic palindromic) element; contains 12 REP sequences	1
DEL	0.92	ilvG		3949755	Evo04gndEvo03EP	coding	1
SNP	0.166			4294213	Evo04gndEvo03EP	RIP321 (repetitive extragenic palindromic) element; contains 11 REP sequences and 4 IHF sites	1
SNP	0.199			4294214	Evo04gndEvo03EP	RIP321 (repetitive extragenic palindromic) element; contains 11 REP sequences and 4 IHF sites	1
SNP	0.342			4294291	Evo04gndEvo03EP	RIP321 (repetitive extragenic palindromic) element; contains 11 REP sequences and 4 IHF sites	1
SNP	0.246			4294309	Evo04gndEvo03EP	RIP321 (repetitive extragenic palindromic) element; contains 11 REP sequences and 4 IHF sites	1
SNP	0.111			4294326	Evo04gndEvo03EP	RIP321 (repetitive extragenic palindromic) element; contains 11 REP sequences and 4 IHF sites	1
SNP	0.11			4294327	Evo04gndEvo03EP	RIP321 (repetitive extragenic palindromic) element; contains 11 REP sequences and 4 IHF sites	1
MOB	0.9801	lon	DNA-binding ATP-dependent protease La	458014	Evo04pgiEvo01EP	intergenic	1
DEL	1	entB	isochorismatase	627282	Evo04pgiEvo01EP	coding	1
SNP	1	icd	e14 prophage; isocitrate dehydrogenase; specific for NADP+	1195528	Evo04pgiEvo01EP	cryptic prophage e14	1
DEL	1	adhE	fused acetaldehyde-CoA dehydrogenase/iron-dependent alcohol dehydrogenase/pyruvate-formate lyase deactivase	1296579	Evo04pgiEvo01EP	coding	1
DEL	1	yciC	inner membrane protein; UPF0259 family	1311144	Evo04pgiEvo01EP	coding	1
SNP	1	insH1	IS5 transposase and trans-activator	2064489	Evo04pgiEvo01EP	coding	1
DEL	1	ackA	acetate kinase A and propionate kinase 2	2412527	Evo04pgiEvo01EP	coding	1
DEL	1	pta	phosphate acetyltransferase	2412802	Evo04pgiEvo01EP	coding	1
DEL	1	rseC	RseC protein involved in reduction of the SoxR iron-sulfur cluster	2705580	Evo04pgiEvo01EP	coding	1
DEL	1	truC	tRNA(Ile1;Asp) pseudouridine(65) synthase	2921131	Evo04pgiEvo01EP	coding	1
SNP	0.517	rpoD	RNA polymerase; sigma 70 (sigma D) factor	3211456	Evo04pgiEvo01EP	coding	1
DEL	1	prkB	putative phosphoribulokinase	3482563	Evo04pgiEvo01EP	coding	1
MOB	0.9941	spf	Spot 42 sRNA antisense regulator of galK translation; Hfq-dependent	4047945	Evo04pgiEvo01EP	coding	1
SNP	0.14			4294213	Evo04pgiEvo01EP	RIP321 (repetitive extragenic palindromic) element; contains 11 REP sequences and 4 IHF sites	1
SNP	0.149			4294214	Evo04pgiEvo01EP	RIP321 (repetitive extragenic palindromic) element; contains 11 REP sequences and 4 IHF sites	1
SNP	0.338			4294291	Evo04pgiEvo01EP	RIP321 (repetitive extragenic palindromic) element; contains 11 REP sequences and 4 IHF sites	1
SNP	0.203			4294309	Evo04pgiEvo01EP	RIP321 (repetitive extragenic palindromic) element; contains 11 REP sequences and 4 IHF sites	1
SNP	0.162			4294214	Evo04pgiEvo03EP	RIP321 (repetitive extragenic palindromic) element; contains 11 REP sequences and 4 IHF sites	1
MOB	0.1157	prpR;prpB	propionate catabolism operon regulatory protein;2-methylisocitrate lyase	347682	Evo04pgiEvo02EP	intergenic;intergenic	1
MOB	0.9828	lon	DNA-binding ATP-dependent protease La	458014	Evo04pgiEvo02EP	intergenic	1
SNP	1	icd	e14 prophage; isocitrate dehydrogenase; specific for NADP+	1195528	Evo04pgiEvo02EP	cryptic prophage e14	1
SNP	1	insH1	IS5 transposase and trans-activator	2064489	Evo04pgiEvo02EP	coding	1
DEL	0.132	bcp	peroxiredoxin; thiol peroxidase; thioredoxin-dependent	2598641	Evo04pgiEvo02EP	coding	1
DEL	0.235	bcp	peroxiredoxin; thiol peroxidase; thioredoxin-dependent	2598890	Evo04pgiEvo02EP	coding	1
DEL	0.235	bcp	peroxiredoxin; thiol peroxidase; thioredoxin-dependent	2598891	Evo04pgiEvo02EP	coding	1
DEL	1			2763434	Evo04pgiEvo02EP	cryptic prophage CP4-57	1
SNP	0.165	rpoD	RNA polymerase; sigma 70 (sigma D) factor	3211814	Evo04pgiEvo02EP	coding	1
SNP	0.153	crp	DNA-binding transcriptional dual regulator	3484736	Evo04pgiEvo02EP	coding	1
SNP	0.308	yibV;yibU		3767880	Evo04pgiEvo02EP	intergenic;intergenic	1
MOB	0.9942	spf	Spot 42 sRNA antisense regulator of galK translation; Hfq-dependent	4047935	Evo04pgiEvo02EP	coding	1
SNP	1	soxR	DNA-binding transcriptional dual regulator; Fe-S center for redox-sensing	4275843	Evo04pgiEvo02EP	coding	1
SNP	0.106			4294178	Evo04pgiEvo02EP	RIP321 (repetitive extragenic palindromic) element; contains 11 REP sequences and 4 IHF sites	1
SNP	0.206			4294213	Evo04pgiEvo02EP	RIP321 (repetitive extragenic palindromic) element; contains 11 REP sequences and 4 IHF sites	1
SNP	0.196			4294214	Evo04pgiEvo02EP	RIP321 (repetitive extragenic palindromic) element; contains 11 REP sequences and 4 IHF sites	1
SNP	0.299			4294291	Evo04pgiEvo02EP	RIP321 (repetitive extragenic palindromic) element; contains 11 REP sequences and 4 IHF sites	1
SNP	0.21			4294309	Evo04pgiEvo02EP	RIP321 (repetitive extragenic palindromic) element; contains 11 REP sequences and 4 IHF sites	1
SNP	0.124			4294326	Evo04pgiEvo02EP	RIP321 (repetitive extragenic palindromic) element; contains 11 REP sequences and 4 IHF sites	1
SNP	0.135			4294327	Evo04pgiEvo02EP	RIP321 (repetitive extragenic palindromic) element; contains 11 REP sequences and 4 IHF sites	1
SNP	0.119			4324111	Evo04pgiEvo02EP	REP325 (repetitive extragenic palindromic) element; contains 12 REP sequences	1
MOB	1	lon	DNA-binding ATP-dependent protease La	458014	Evo04pgiEvo03EP	intergenic	1
SNP	0.191	ycdU;serX	putative inner membrane protein	1096381	Evo04pgiEvo03EP	intergenic;intergenic	1
SNP	1	icd	e14 prophage; isocitrate dehydrogenase; specific for NADP+	1195528	Evo04pgiEvo03EP	cryptic prophage e14	1
SNP	0.312			4294291	Evo04pgiEvo03EP	RIP321 (repetitive extragenic palindromic) element; contains 11 REP sequences and 4 IHF sites	1
DEL	1	marC;marR	inner membrane protein; UPF0056 family;DNA-binding transcriptional repressor of multiple antibiotic resistance	1617104	Evo04pgiEvo03EP	intergenic;intergenic	1
SNP	0.675	zwf;yebK	glucose-6-phosphate 1-dehydrogenase;putative DNA-binding transcriptional regulator	1934672	Evo04pgiEvo03EP	intergenic;intergenic	1
DEL	0.14	ackA	acetate kinase A and propionate kinase 2	2411533	Evo04pgiEvo03EP	coding	1
DEL	0.14	ackA	acetate kinase A and propionate kinase 2	2411534	Evo04pgiEvo03EP	coding	1
DEL	0.14	ackA	acetate kinase A and propionate kinase 2	2411535	Evo04pgiEvo03EP	coding	1
DEL	0.136	ackA	acetate kinase A and propionate kinase 2	2411536	Evo04pgiEvo03EP	coding	1
DEL	0.136	ackA	acetate kinase A and propionate kinase 2	2411537	Evo04pgiEvo03EP	coding	1
DEL	0.136	ackA	acetate kinase A and propionate kinase 2	2411538	Evo04pgiEvo03EP	coding	1
DEL	0.136	ackA	acetate kinase A and propionate kinase 2	2411539	Evo04pgiEvo03EP	coding	1
DEL	0.136	ackA	acetate kinase A and propionate kinase 2	2411540	Evo04pgiEvo03EP	coding	1
DEL	0.136	ackA	acetate kinase A and propionate kinase 2	2411541	Evo04pgiEvo03EP	coding	1
DEL	0.136	ackA	acetate kinase A and propionate kinase 2	2411542	Evo04pgiEvo03EP	coding	1
DEL	1	yfeR	putative DNA-binding transcriptional regulator	2524133	Evo04pgiEvo03EP	coding	1
SNP	0.431	rpoD	RNA polymerase; sigma 70 (sigma D) factor	3211448	Evo04pgiEvo03EP	coding	1
MOB	0.7456	polA;spf	fused DNA polymerase I 5'->3' polymerase/3'->5' exonuclease/5'->3' exonuclease	4047882	Evo04pgiEvo03EP	intergenic;intergenic	1
DEL	0.133	spf	Spot 42 sRNA antisense regulator of galK translation; Hfq-dependent	4048013	Evo04pgiEvo03EP	coding	1
DEL	0.133	spf	Spot 42 sRNA antisense regulator of galK translation; Hfq-dependent	4048014	Evo04pgiEvo03EP	coding	1
DEL	0.133	spf	Spot 42 sRNA antisense regulator of galK translation; Hfq-dependent	4048015	Evo04pgiEvo03EP	coding	1
DEL	0.131	spf	Spot 42 sRNA antisense regulator of galK translation; Hfq-dependent	4048016	Evo04pgiEvo03EP	coding	1
DEL	0.131	spf	Spot 42 sRNA antisense regulator of galK translation; Hfq-dependent	4048017	Evo04pgiEvo03EP	coding	1
DEL	0.131	spf	Spot 42 sRNA antisense regulator of galK translation; Hfq-dependent	4048018	Evo04pgiEvo03EP	coding	1
DEL	0.131	spf	Spot 42 sRNA antisense regulator of galK translation; Hfq-dependent	4048019	Evo04pgiEvo03EP	coding	1
DEL	0.131	spf	Spot 42 sRNA antisense regulator of galK translation; Hfq-dependent	4048020	Evo04pgiEvo03EP	coding	1
DEL	0.131	spf	Spot 42 sRNA antisense regulator of galK translation; Hfq-dependent	4048021	Evo04pgiEvo03EP	coding	1
DEL	0.131	spf	Spot 42 sRNA antisense regulator of galK translation; Hfq-dependent	4048022	Evo04pgiEvo03EP	coding	1
DEL	0.131	spf	Spot 42 sRNA antisense regulator of galK translation; Hfq-dependent	4048023	Evo04pgiEvo03EP	coding	1
DEL	0.129	spf	Spot 42 sRNA antisense regulator of galK translation; Hfq-dependent	4048024	Evo04pgiEvo03EP	coding	1
SNP	0.134			4294213	Evo04pgiEvo03EP	RIP321 (repetitive extragenic palindromic) element; contains 11 REP sequences and 4 IHF sites	1
SNP	0.186			4294309	Evo04pgiEvo03EP	RIP321 (repetitive extragenic palindromic) element; contains 11 REP sequences and 4 IHF sites	1
SNP	0.104			4294327	Evo04pgiEvo03EP	RIP321 (repetitive extragenic palindromic) element; contains 11 REP sequences and 4 IHF sites	1
SNP	0.216	alsE	allulose-6-phosphate 3-epimerase	4306378	Evo04pgiEvo03EP	coding	1
SNP	0.102	rapA	RNA polymerase-associated helicase protein (ATPase and RNA polymerase recycling factor)	61802	Evo04pgiEvo04EP	coding	1
INS	1	rapA	RNA polymerase-associated helicase protein (ATPase and RNA polymerase recycling factor)	62752	Evo04pgiEvo04EP	coding	1
MOB	0.988	lon	DNA-binding ATP-dependent protease La	458014	Evo04pgiEvo04EP	intergenic	1
DEL	0.27	nagC	DNA-binding transcriptional dual regulator; repressor of N-acetylglucosamine	699923	Evo04pgiEvo04EP	coding	1
SNP	1	icd	e14 prophage; isocitrate dehydrogenase; specific for NADP+	1195528	Evo04pgiEvo04EP	cryptic prophage e14	1
DEL	1	ttcA	tRNA 2-thiocytidine biosynthesis protein	1409949	Evo04pgiEvo04EP	cryptic prophage Rac	1
DEL	1	pntB	pyridine nucleotide transhydrogenase; beta subunit	1673688	Evo04pgiEvo04EP	coding	1
SNP	0.119	rsxC	electron transport complex protein required for the reduction of SoxR; predicted membrane-associated NADH oxidoreductase	1706871	Evo04pgiEvo04EP	coding	1
SNP	0.116	rsxC	electron transport complex protein required for the reduction of SoxR; predicted membrane-associated NADH oxidoreductase	1706954	Evo04pgiEvo04EP	coding	1
SNP	1	insH1	IS5 transposase and trans-activator	2064489	Evo04pgiEvo04EP	coding	1
SNP	1	rpoD	RNA polymerase; sigma 70 (sigma D) factor	3212437	Evo04pgiEvo04EP	coding	1
DEL	0.5	yifB	putative bifunctional enzyme and transcriptional regulator	3946467	Evo04pgiEvo04EP	intergenic	1
SNP	1	polA;spf	fused DNA polymerase I 5'->3' polymerase/3'->5' exonuclease/5'->3' exonuclease	4047909	Evo04pgiEvo04EP	intergenic;intergenic	1
SNP	0.486	fabR	DNA-binding transcriptional repressor	4158877	Evo04pgiEvo04EP	intergenic	1
SNP	0.163			4294213	Evo04pgiEvo04EP	RIP321 (repetitive extragenic palindromic) element; contains 11 REP sequences and 4 IHF sites	1
SNP	0.165			4294214	Evo04pgiEvo04EP	RIP321 (repetitive extragenic palindromic) element; contains 11 REP sequences and 4 IHF sites	1
SNP	0.307			4294291	Evo04pgiEvo04EP	RIP321 (repetitive extragenic palindromic) element; contains 11 REP sequences and 4 IHF sites	1
SNP	0.222			4294309	Evo04pgiEvo04EP	RIP321 (repetitive extragenic palindromic) element; contains 11 REP sequences and 4 IHF sites	1
SNP	0.108			4294326	Evo04pgiEvo04EP	RIP321 (repetitive extragenic palindromic) element; contains 11 REP sequences and 4 IHF sites	1
MOB	0.9914	lon	DNA-binding ATP-dependent protease La	458014	Evo04pgiEvo05EP	intergenic	1
SNP	1	ybfE	conserved protein; LexA-regulated	710759	Evo04pgiEvo05EP	intergenic	1
SNP	0.139	ycdU;serX	putative inner membrane protein	1096381	Evo04pgiEvo05EP	intergenic;intergenic	1
SNP	1	icd	e14 prophage; isocitrate dehydrogenase; specific for NADP+	1195528	Evo04pgiEvo05EP	cryptic prophage e14	1
MOB	0.3391	dauA	C4-dicarboxylic acid transporter	1258983	Evo04pgiEvo05EP	coding	1
DEL	1	ptsH	phosphohistidinoprotein-hexose phosphotransferase component of PTS system (Hpr)	2531421	Evo04pgiEvo05EP	intergenic	1
DEL	1	rpoD	RNA polymerase; sigma 70 (sigma D) factor	3211592	Evo04pgiEvo05EP	coding	1
SNP	0.11	yidX	putative lipoproteinC	3873547	Evo04pgiEvo05EP	coding	1
MOB	0.9206	polA;spf	fused DNA polymerase I 5'->3' polymerase/3'->5' exonuclease/5'->3' exonuclease	4047914	Evo04pgiEvo05EP	intergenic;intergenic	1
SNP	0.187			4294213	Evo04pgiEvo05EP	RIP321 (repetitive extragenic palindromic) element; contains 11 REP sequences and 4 IHF sites	1
SNP	0.18			4294214	Evo04pgiEvo05EP	RIP321 (repetitive extragenic palindromic) element; contains 11 REP sequences and 4 IHF sites	1
SNP	0.16			4294309	Evo04pgiEvo05EP	RIP321 (repetitive extragenic palindromic) element; contains 11 REP sequences and 4 IHF sites	1
SNP	0.103			4294326	Evo04pgiEvo05EP	RIP321 (repetitive extragenic palindromic) element; contains 11 REP sequences and 4 IHF sites	1
DEL	1	rapA	RNA polymerase-associated helicase protein (ATPase and RNA polymerase recycling factor)	62820	Evo04pgiEvo06EP	coding	1
DEL	0.845	rapA	RNA polymerase-associated helicase protein (ATPase and RNA polymerase recycling factor)	62830	Evo04pgiEvo06EP	coding	1
DEL	0.845	rapA	RNA polymerase-associated helicase protein (ATPase and RNA polymerase recycling factor)	62831	Evo04pgiEvo06EP	coding	1
DEL	0.859	rapA	RNA polymerase-associated helicase protein (ATPase and RNA polymerase recycling factor)	62832	Evo04pgiEvo06EP	coding	1
DEL	0.859	rapA	RNA polymerase-associated helicase protein (ATPase and RNA polymerase recycling factor)	62833	Evo04pgiEvo06EP	coding	1
INS	0.141	rapA	RNA polymerase-associated helicase protein (ATPase and RNA polymerase recycling factor)	62834	Evo04pgiEvo06EP	coding	1
INS	0.141	rapA	RNA polymerase-associated helicase protein (ATPase and RNA polymerase recycling factor)	62835	Evo04pgiEvo06EP	coding	1
MOB	0.6696	ycbC	conserved protein; DUF218 superfamily	972494	Evo04pgiEvo06EP	coding	1
SNP	1	icd	e14 prophage; isocitrate dehydrogenase; specific for NADP+	1195528	Evo04pgiEvo06EP	cryptic prophage e14	1
SNP	0.135	rttR		1286197	Evo04pgiEvo06EP	intergenic	1
SNP	1	zwf	glucose-6-phosphate 1-dehydrogenase	1934332	Evo04pgiEvo06EP	coding	1
SNP	1	insH1	IS5 transposase and trans-activator	2064489	Evo04pgiEvo06EP	coding	1
SNP	0.116			2302820	Evo04pgiEvo06EP	REP161 (repetitive extragenic palindromic) element; contains 12 REP sequences	1
SNP	0.124	crp	DNA-binding transcriptional dual regulator	3484730	Evo04pgiEvo06EP	coding	1
MOB	1	malT	DNA-binding transcriptional activator for the mal regulon and maltotriose-ATP-binding protein	3551125	Evo04pgiEvo06EP	coding	1
MOB	0.9627	spf	Spot 42 sRNA antisense regulator of galK translation; Hfq-dependent	4047926	Evo04pgiEvo06EP	coding	1
SNP	0.101			4294178	Evo04pgiEvo06EP	RIP321 (repetitive extragenic palindromic) element; contains 11 REP sequences and 4 IHF sites	1
SNP	0.212			4294213	Evo04pgiEvo06EP	RIP321 (repetitive extragenic palindromic) element; contains 11 REP sequences and 4 IHF sites	1
SNP	0.234			4294214	Evo04pgiEvo06EP	RIP321 (repetitive extragenic palindromic) element; contains 11 REP sequences and 4 IHF sites	1
SNP	0.26			4294291	Evo04pgiEvo06EP	RIP321 (repetitive extragenic palindromic) element; contains 11 REP sequences and 4 IHF sites	1
SNP	0.115			4294309	Evo04pgiEvo06EP	RIP321 (repetitive extragenic palindromic) element; contains 11 REP sequences and 4 IHF sites	1
SNP	0.186	ycdU;serX	putative inner membrane protein	1096381	Evo04pgiEvo07EP	intergenic;intergenic	1
DEL	0.156	csgC	curli assembly protein	1104164	Evo04pgiEvo07EP	intergenic	1
MOB	0.3209	opgG	osmoregulated periplasmic glucan (OPG) biosynthesis periplasmic protein	1109382	Evo04pgiEvo07EP	coding	1
SNP	0.112	opgH	membrane glycosyltransferase	1111131	Evo04pgiEvo07EP	coding	1
SNP	1	insH1	IS5 transposase and trans-activator	2064489	Evo04pgiEvo07EP	coding	1
SNP	0.106			2302820	Evo04pgiEvo07EP	REP161 (repetitive extragenic palindromic) element; contains 12 REP sequences	1
MOB	0.9832	crr	glucose-specific enzyme IIA component of PTS	2534334	Evo04pgiEvo07EP	coding	1
DEL	1	galR	DNA-binding transcriptional repressor	2975584	Evo04pgiEvo07EP	coding	1
INS	0.154	yicT;setC	putative arabinose efflux transporter	3834624	Evo04pgiEvo07EP	intergenic;intergenic	1
SNP	0.105	yifN		3958014	Evo04pgiEvo07EP	intergenic	1
SNP	1	sthA	pyridine nucleotide transhydrogenase; soluble	4158136	Evo04pgiEvo07EP	coding	1
SNP	1	fabR	DNA-binding transcriptional repressor	4158877	Evo04pgiEvo07EP	intergenic	1
SNP	0.244			4294213	Evo04pgiEvo07EP	RIP321 (repetitive extragenic palindromic) element; contains 11 REP sequences and 4 IHF sites	1
SNP	0.244			4294214	Evo04pgiEvo07EP	RIP321 (repetitive extragenic palindromic) element; contains 11 REP sequences and 4 IHF sites	1
SNP	0.302			4294291	Evo04pgiEvo07EP	RIP321 (repetitive extragenic palindromic) element; contains 11 REP sequences and 4 IHF sites	1
SNP	1	icd	e14 prophage; isocitrate dehydrogenase; specific for NADP+	1195528	Evo04pgiEvo08EP	cryptic prophage e14	1
MOB	0.9877	yebK	putative DNA-binding transcriptional regulator	1935160	Evo04pgiEvo08EP	coding	1
DEL	1	yecJ;azuC	hypothetical protein;hypothetical protein	1985816	Evo04pgiEvo08EP	intergenic;intergenic	1
SNP	1	insH1	IS5 transposase and trans-activator	2064489	Evo04pgiEvo08EP	coding	1
MOB	0.2	polA;spf	fused DNA polymerase I 5'->3' polymerase/3'->5' exonuclease/5'->3' exonuclease	4047914	Evo04pgiEvo08EP	intergenic;intergenic	1
MOB	0.9708	spf	Spot 42 sRNA antisense regulator of galK translation; Hfq-dependent	4047936	Evo04pgiEvo08EP	coding	1
SNP	1	rpoC	RNA polymerase; beta prime subunit	4184109	Evo04pgiEvo08EP	coding	1
SNP	0.161			4294213	Evo04pgiEvo08EP	RIP321 (repetitive extragenic palindromic) element; contains 11 REP sequences and 4 IHF sites	1
SNP	0.17			4294214	Evo04pgiEvo08EP	RIP321 (repetitive extragenic palindromic) element; contains 11 REP sequences and 4 IHF sites	1
SNP	0.364			4294291	Evo04pgiEvo08EP	RIP321 (repetitive extragenic palindromic) element; contains 11 REP sequences and 4 IHF sites	1
SNP	0.136			4294309	Evo04pgiEvo08EP	RIP321 (repetitive extragenic palindromic) element; contains 11 REP sequences and 4 IHF sites	1
DEL	1	ftsI	transpeptidase involved in septal peptidoglycan synthesis (penicillin-binding protein 3)	92844	Evo04ptsHIcrrEvo01EP	coding	1
DEL	0.136	frmR;yaiO	regulator protein that represses frmRAB operon;outer membrane protein	379237	Evo04ptsHIcrrEvo01EP	intergenic;intergenic	1
SNP	0.114	ydbA		1464225	Evo04ptsHIcrrEvo01EP	coding	1
SNP	0.555	lsrK	autoinducer-2 (AI-2) kinase	1596928	Evo04ptsHIcrrEvo01EP	coding	1
SNP	1	insH1	IS5 transposase and trans-activator	2064489	Evo04ptsHIcrrEvo01EP	coding	1
SNP	0.128			2302820	Evo04ptsHIcrrEvo01EP	REP161 (repetitive extragenic palindromic) element; contains 12 REP sequences	1
SNP	1	rcsB	DNA-binding response regulator in two-component regulatory system with RcsC and YojN	2314415	Evo04ptsHIcrrEvo01EP	coding	1
SNP	1	rcsB	DNA-binding response regulator in two-component regulatory system with RcsC and YojN	2314782	Evo04ptsHIcrrEvo01EP	coding	1
AMP	1	argY	tRNA-Arg	2816219	Evo04ptsHIcrrEvo01EP	coding	1
SNP	0.9	nlpI	lipoprotein involved in osmotic sensitivity and filamentation	3306126	Evo04ptsHIcrrEvo01EP	coding	1
DEL	1	yrfF	inner membrane protein	3525680	Evo04ptsHIcrrEvo01EP	coding	1
SNP	0.157	rhsB	rhsB element core protein RshB	3617901	Evo04ptsHIcrrEvo01EP	coding	1
SNP	0.174	rhsB	rhsB element core protein RshB	3617905	Evo04ptsHIcrrEvo01EP	coding	1
SNP	0.143	rhsB	rhsB element core protein RshB	3617906	Evo04ptsHIcrrEvo01EP	coding	1
SNP	0.143	rhsB	rhsB element core protein RshB	3617909	Evo04ptsHIcrrEvo01EP	coding	1
SNP	0.146	rhsB	rhsB element core protein RshB	3617910	Evo04ptsHIcrrEvo01EP	coding	1
SNP	0.143	rhsB	rhsB element core protein RshB	3617914	Evo04ptsHIcrrEvo01EP	coding	1
SNP	0.179	rhsB	rhsB element core protein RshB	3617938	Evo04ptsHIcrrEvo01EP	coding	1
DEL	1	cyaA	adenylate cyclase	3990540	Evo04ptsHIcrrEvo01EP	coding	1
DEL	0.877	cpxA	sensory histidine kinase in two-component regulatory system with CpxR	4101677	Evo04ptsHIcrrEvo01EP	coding	1
SNP	0.191			4294213	Evo04ptsHIcrrEvo01EP	RIP321 (repetitive extragenic palindromic) element; contains 11 REP sequences and 4 IHF sites	1
SNP	0.211			4294214	Evo04ptsHIcrrEvo01EP	RIP321 (repetitive extragenic palindromic) element; contains 11 REP sequences and 4 IHF sites	1
SNP	0.344			4294291	Evo04ptsHIcrrEvo01EP	RIP321 (repetitive extragenic palindromic) element; contains 11 REP sequences and 4 IHF sites	1
SNP	0.204			4294309	Evo04ptsHIcrrEvo01EP	RIP321 (repetitive extragenic palindromic) element; contains 11 REP sequences and 4 IHF sites	1
SNP	0.113			4294326	Evo04ptsHIcrrEvo01EP	RIP321 (repetitive extragenic palindromic) element; contains 11 REP sequences and 4 IHF sites	1
SNP	0.132			4294327	Evo04ptsHIcrrEvo01EP	RIP321 (repetitive extragenic palindromic) element; contains 11 REP sequences and 4 IHF sites	1
SNP	0.2	ycdU;serX	putative inner membrane protein	1096381	Evo04ptsHIcrrEvo02EP	intergenic;intergenic	1
INS	0.111	ycjM	putative glucosyltransferase	1368059	Evo04ptsHIcrrEvo02EP	intergenic	1
SNP	0.11	ydbA		1464300	Evo04ptsHIcrrEvo02EP	coding	1
SNP	0.118	rsxC	electron transport complex protein required for the reduction of SoxR; predicted membrane-associated NADH oxidoreductase	1706868	Evo04ptsHIcrrEvo02EP	coding	1
SNP	0.154	rsxC	electron transport complex protein required for the reduction of SoxR; predicted membrane-associated NADH oxidoreductase	1706871	Evo04ptsHIcrrEvo02EP	coding	1
MOB	1	rcsA	DNA-binding transcriptional activator; co-regulator with RcsB	2022179	Evo04ptsHIcrrEvo02EP	coding	1
SNP	1	insH1	IS5 transposase and trans-activator	2064489	Evo04ptsHIcrrEvo02EP	coding	1
SNP	0.135			2302820	Evo04ptsHIcrrEvo02EP	REP161 (repetitive extragenic palindromic) element; contains 12 REP sequences	1
SNP	1	glk;yfeO	glucokinase;putative ion channel protein	2507519	Evo04ptsHIcrrEvo02EP	intergenic;intergenic	1
SNP	1	galP	D-galactose transporter	3086117	Evo04ptsHIcrrEvo02EP	intergenic	1
MOB	0.9949	nudE;yrfF	adenosine nucleotide hydrolase; substrates include Ap3A; Ap2A; ADP-ribose; NADH;inner membrane protein	3524471	Evo04ptsHIcrrEvo02EP	intergenic;intergenic	1
SNP	0.124			4294178	Evo04ptsHIcrrEvo02EP	RIP321 (repetitive extragenic palindromic) element; contains 11 REP sequences and 4 IHF sites	1
SNP	0.249			4294213	Evo04ptsHIcrrEvo02EP	RIP321 (repetitive extragenic palindromic) element; contains 11 REP sequences and 4 IHF sites	1
SNP	0.259			4294214	Evo04ptsHIcrrEvo02EP	RIP321 (repetitive extragenic palindromic) element; contains 11 REP sequences and 4 IHF sites	1
SNP	0.294			4294291	Evo04ptsHIcrrEvo02EP	RIP321 (repetitive extragenic palindromic) element; contains 11 REP sequences and 4 IHF sites	1
SNP	0.207			4294309	Evo04ptsHIcrrEvo02EP	RIP321 (repetitive extragenic palindromic) element; contains 11 REP sequences and 4 IHF sites	1
SNP	0.117			4294326	Evo04ptsHIcrrEvo02EP	RIP321 (repetitive extragenic palindromic) element; contains 11 REP sequences and 4 IHF sites	1
SNP	0.132			4294327	Evo04ptsHIcrrEvo02EP	RIP321 (repetitive extragenic palindromic) element; contains 11 REP sequences and 4 IHF sites	1
INS	0.738	araA	L-arabinose isomerase	67887	Evo04ptsHIcrrEvo03EP	coding	1
INS	0.738	araA	L-arabinose isomerase	67887	Evo04ptsHIcrrEvo03EP	coding	1
SNP	0.111	ycdU;serX	putative inner membrane protein	1096381	Evo04ptsHIcrrEvo03EP	intergenic;intergenic	1
DEL	1	fliR;rcsA	flagellar export pore protein;DNA-binding transcriptional activator; co-regulator with RcsB	2021820	Evo04ptsHIcrrEvo03EP	intergenic;intergenic	1
SNP	1	insH1	IS5 transposase and trans-activator	2064489	Evo04ptsHIcrrEvo03EP	coding	1
SNP	1	rcsB	DNA-binding response regulator in two-component regulatory system with RcsC and YojN	2314703	Evo04ptsHIcrrEvo03EP	coding	1
SNP	0.143	ptsP	fused PTS enzyme: PEP-protein phosphotransferase (enzyme I)/GAF domain containing protein	2965555	Evo04ptsHIcrrEvo03EP	coding	1
SNP	1	yrfF	inner membrane protein	3525613	Evo04ptsHIcrrEvo03EP	coding	1
DEL	1	rbbA	fused ribosome-associated ATPase: ATP-binding protein/ATP-binding protein/predicted membrane protein	3626546	Evo04ptsHIcrrEvo03EP	coding	1
MOB	1	cyaA	adenylate cyclase	3990728	Evo04ptsHIcrrEvo03EP	coding	1
SNP	0.372	rpoC	RNA polymerase; beta prime subunit	4184285	Evo04ptsHIcrrEvo03EP	coding	1
SNP	0.122			4294083	Evo04ptsHIcrrEvo03EP	RIP321 (repetitive extragenic palindromic) element; contains 11 REP sequences and 4 IHF sites	1
SNP	0.188			4294213	Evo04ptsHIcrrEvo03EP	RIP321 (repetitive extragenic palindromic) element; contains 11 REP sequences and 4 IHF sites	1
SNP	0.22			4294214	Evo04ptsHIcrrEvo03EP	RIP321 (repetitive extragenic palindromic) element; contains 11 REP sequences and 4 IHF sites	1
SNP	0.188			4294291	Evo04ptsHIcrrEvo03EP	RIP321 (repetitive extragenic palindromic) element; contains 11 REP sequences and 4 IHF sites	1
SNP	0.11			4294309	Evo04ptsHIcrrEvo03EP	RIP321 (repetitive extragenic palindromic) element; contains 11 REP sequences and 4 IHF sites	1
SNP	0.116			4294327	Evo04ptsHIcrrEvo03EP	RIP321 (repetitive extragenic palindromic) element; contains 11 REP sequences and 4 IHF sites	1
SNP	0.106			348866	Evo04ptsHIcrrEvo04EP	REP25 (repetitive extragenic palindromic) element; contains 8 REP sequences	1
SNP	1	nagC	DNA-binding transcriptional dual regulator; repressor of N-acetylglucosamine	700171	Evo04ptsHIcrrEvo04EP	coding	1
SNP	0.124	ycdU;serX	putative inner membrane protein	1096381	Evo04ptsHIcrrEvo04EP	intergenic;intergenic	1
SNP	1	insH1	IS5 transposase and trans-activator	2064489	Evo04ptsHIcrrEvo04EP	coding	1
SNP	0.119			2302820	Evo04ptsHIcrrEvo04EP	REP161 (repetitive extragenic palindromic) element; contains 12 REP sequences	1
MOB	0.991	rcsD	phosphotransfer intermediate protein in two-component regulatory system with RcsBC	2311562	Evo04ptsHIcrrEvo04EP	coding	1
SNP	1	glk;yfeO	glucokinase;putative ion channel protein	2507493	Evo04ptsHIcrrEvo04EP	intergenic;intergenic	1
SNP	1	galR	DNA-binding transcriptional repressor	2975602	Evo04ptsHIcrrEvo04EP	coding	1
MOB	0.9944	nudE;yrfF	adenosine nucleotide hydrolase; substrates include Ap3A; Ap2A; ADP-ribose; NADH;inner membrane protein	3524471	Evo04ptsHIcrrEvo04EP	intergenic;intergenic	1
DEL	1	yibV		3767689	Evo04ptsHIcrrEvo04EP	coding	1
SNP	0.112			4294213	Evo04ptsHIcrrEvo04EP	RIP321 (repetitive extragenic palindromic) element; contains 11 REP sequences and 4 IHF sites	1
SNP	0.139			4294214	Evo04ptsHIcrrEvo04EP	RIP321 (repetitive extragenic palindromic) element; contains 11 REP sequences and 4 IHF sites	1
SNP	0.437			4294291	Evo04ptsHIcrrEvo04EP	RIP321 (repetitive extragenic palindromic) element; contains 11 REP sequences and 4 IHF sites	1
SNP	0.275			4294309	Evo04ptsHIcrrEvo04EP	RIP321 (repetitive extragenic palindromic) element; contains 11 REP sequences and 4 IHF sites	1
SNP	0.181			4294326	Evo04ptsHIcrrEvo04EP	RIP321 (repetitive extragenic palindromic) element; contains 11 REP sequences and 4 IHF sites	1
SNP	0.169			4294327	Evo04ptsHIcrrEvo04EP	RIP321 (repetitive extragenic palindromic) element; contains 11 REP sequences and 4 IHF sites	1
INS	1	glnD	uridylyltransferase	186134	Evo04sdhCBEvo02EP	coding	1
SNP	0.605	sucA	2-oxoglutarate decarboxylase; thiamin-requiring	758999	Evo04sdhCBEvo02EP	coding	1
SNP	0.11	sucA	2-oxoglutarate decarboxylase; thiamin-requiring	760645	Evo04sdhCBEvo02EP	coding	1
SNP	0.362	glnD	uridylyltransferase	186409	Evo04sdhCBEvo03EP	coding	1
DEL	1	sucA	2-oxoglutarate decarboxylase; thiamin-requiring	758719	Evo04sdhCBEvo03EP	coding	1
SNP	0.156	sucA	2-oxoglutarate decarboxylase; thiamin-requiring	759129	Evo04sdhCBEvo03EP	coding	1
DEL	0.13	caiF	DNA-binding transcriptional activator	34112	Evo04tpiAEvo01EP	intergenic	1
MOB	1	htrE	putative outer membrane usher protein	153986	Evo04tpiAEvo01EP	coding	1
SNP	0.529	phoB	DNA-binding response regulator in two-component regulatory system with PhoR (or CreC)	416615	Evo04tpiAEvo01EP	coding	1
DEL	0.532	phoR	sensory histidine kinase in two-component regulatory system with PhoB	417652	Evo04tpiAEvo01EP	coding	1
SNP	0.129	nagC	DNA-binding transcriptional dual regulator; repressor of N-acetylglucosamine	700621	Evo04tpiAEvo01EP	coding	1
SNP	0.465	nagA	N-acetylglucosamine-6-phosphate deacetylase	701289	Evo04tpiAEvo01EP	coding	1
SNP	1	ptsG	fused glucose-specific PTS enzymes: IIB component/IIC component	1157607	Evo04tpiAEvo01EP	coding	1
SNP	0.513	icd	e14 prophage; isocitrate dehydrogenase; specific for NADP+	1195443	Evo04tpiAEvo01EP	cryptic prophage e14	1
SNP	0.475	icd	e14 prophage; isocitrate dehydrogenase; specific for NADP+	1195455	Evo04tpiAEvo01EP	cryptic prophage e14	1
SNP	0.486	icd	e14 prophage; isocitrate dehydrogenase; specific for NADP+	1195468	Evo04tpiAEvo01EP	cryptic prophage e14	1
SNP	0.494	icd	e14 prophage; isocitrate dehydrogenase; specific for NADP+	1195470	Evo04tpiAEvo01EP	cryptic prophage e14	1
SNP	0.448	icd	e14 prophage; isocitrate dehydrogenase; specific for NADP+	1195500	Evo04tpiAEvo01EP	cryptic prophage e14	1
SNP	0.448	icd	e14 prophage; isocitrate dehydrogenase; specific for NADP+	1195503	Evo04tpiAEvo01EP	cryptic prophage e14	1
SNP	0.448	icd	e14 prophage; isocitrate dehydrogenase; specific for NADP+	1195506	Evo04tpiAEvo01EP	cryptic prophage e14	1
SNP	0.361	icd	e14 prophage; isocitrate dehydrogenase; specific for NADP+	1195515	Evo04tpiAEvo01EP	cryptic prophage e14	1
SNP	0.386	icd	e14 prophage; isocitrate dehydrogenase; specific for NADP+	1195527	Evo04tpiAEvo01EP	cryptic prophage e14	1
SNP	0.365	icd	e14 prophage; isocitrate dehydrogenase; specific for NADP+	1195539	Evo04tpiAEvo01EP	cryptic prophage e14	1
SNP	0.319	icd	e14 prophage; isocitrate dehydrogenase; specific for NADP+	1195548	Evo04tpiAEvo01EP	cryptic prophage e14	1
SNP	0.281	icd	e14 prophage; isocitrate dehydrogenase; specific for NADP+	1195575	Evo04tpiAEvo01EP	cryptic prophage e14	1
DEL	0.133	ydbC	putative oxidoreductase; NAD(P)-binding	1472327	Evo04tpiAEvo01EP	coding	1
DEL	1	nemR	transcriptional repressor for the nem operon; NEM-inactivated	1724531	Evo04tpiAEvo01EP	coding	1
DEL	0.114	ydiP;ydiQ	putative DNA-binding transcriptional regulator;putative electron transfer flavoprotein subunit	1777372	Evo04tpiAEvo01EP	intergenic;intergenic	1
MOB	0.7969	menC	O-succinylbenzoyl-CoA synthase	2373850	Evo04tpiAEvo01EP	coding	1
SNP	0.135	glk;yfeO	glucokinase;putative ion channel protein	2507499	Evo04tpiAEvo01EP	intergenic;intergenic	1
INS	1	galR	DNA-binding transcriptional repressor	2975617	Evo04tpiAEvo01EP	coding	1
INS	0.472	galP	D-galactose transporter	3086279	Evo04tpiAEvo01EP	intergenic	1
DEL	1	pstA	phosphate transporter subunit	3907335	Evo04tpiAEvo01EP	coding	1
SNP	1	rrfB	5S ribosomal RNA of rrnB operon	4169671	Evo04tpiAEvo01EP	coding	1
INS	0.125	rpoC	RNA polymerase; beta prime subunit	4187531	Evo04tpiAEvo01EP	coding	1
SNP	0.32			4294213	Evo04tpiAEvo01EP	RIP321 (repetitive extragenic palindromic) element; contains 11 REP sequences and 4 IHF sites	1
SNP	0.348			4294214	Evo04tpiAEvo01EP	RIP321 (repetitive extragenic palindromic) element; contains 11 REP sequences and 4 IHF sites	1
DEL	1	phoB	DNA-binding response regulator in two-component regulatory system with PhoR (or CreC)	416592	Evo04tpiAEvo02EP	coding	1
INS	0.937	nagC	DNA-binding transcriptional dual regulator; repressor of N-acetylglucosamine	700601	Evo04tpiAEvo02EP	coding	1
SNP	1	nagE	fused N-acetyl glucosamine specific PTS enzyme: IIC; IIB; and IIA components	703231	Evo04tpiAEvo02EP	coding	1
SNP	0.102	rttR		1286260	Evo04tpiAEvo02EP	intergenic	1
SNP	0.104	rsxC	electron transport complex protein required for the reduction of SoxR; predicted membrane-associated NADH oxidoreductase	1706868	Evo04tpiAEvo02EP	coding	1
SNP	0.11	rsxC	electron transport complex protein required for the reduction of SoxR; predicted membrane-associated NADH oxidoreductase	1706871	Evo04tpiAEvo02EP	coding	1
SNP	1	nemR	transcriptional repressor for the nem operon; NEM-inactivated	1724193	Evo04tpiAEvo02EP	coding	1
MOB	0.9751	pykF	pyruvate kinase I	1753779	Evo04tpiAEvo02EP	coding	1
SNP	1	insH1	IS5 transposase and trans-activator	2064489	Evo04tpiAEvo02EP	coding	1
SNP	0.268			4294291	Evo04tpiAEvo04EP	RIP321 (repetitive extragenic palindromic) element; contains 11 REP sequences and 4 IHF sites	1
DEL	1	pstA	phosphate transporter subunit	3907335	Evo04tpiAEvo02EP	coding	1
SNP	1	rrfB	5S ribosomal RNA of rrnB operon	4169671	Evo04tpiAEvo02EP	coding	1
SNP	0.171			4294309	Evo04tpiAEvo02EP	RIP321 (repetitive extragenic palindromic) element; contains 11 REP sequences and 4 IHF sites	1
SNP	0.118			4323971	Evo04tpiAEvo02EP	REP325 (repetitive extragenic palindromic) element; contains 12 REP sequences	1
SNP	1	rrfB	5S ribosomal RNA of rrnB operon	4169671	Evo04tpiAEvo03EP	coding	1
DEL	1	sbcD;phoB	exonuclease; dsDNA; ATP-dependent;DNA-binding response regulator in two-component regulatory system with PhoR (or CreC)	416288	Evo04tpiAEvo03EP	intergenic;intergenic	1
DEL	1	phoB	DNA-binding response regulator in two-component regulatory system with PhoR (or CreC)	416480	Evo04tpiAEvo03EP	coding	1
DEL	0.613	phoB	DNA-binding response regulator in two-component regulatory system with PhoR (or CreC)	416975	Evo04tpiAEvo03EP	coding	1
SNP	0.257	nagA	N-acetylglucosamine-6-phosphate deacetylase	701529	Evo04tpiAEvo03EP	coding	1
DEL	0.348	nagA	N-acetylglucosamine-6-phosphate deacetylase	701553	Evo04tpiAEvo03EP	coding	1
SNP	0.168	nagA	N-acetylglucosamine-6-phosphate deacetylase	701613	Evo04tpiAEvo03EP	coding	1
INS	1	ptsG	fused glucose-specific PTS enzymes: IIB component/IIC component	1158505	Evo04tpiAEvo03EP	coding	1
SNP	1	ydhL;nemR	hypothetical protein;transcriptional repressor for the nem operon; NEM-inactivated	1724028	Evo04tpiAEvo03EP	intergenic;intergenic	1
DEL	0.148	pykF	pyruvate kinase I	1755004	Evo04tpiAEvo03EP	coding	1
SNP	0.11	glpT;glpA	sn-glycerol-3-phosphate transporter;sn-glycerol-3-phosphate dehydrogenase (anaerobic); large subunit; FAD/NAD(P)-binding	2350583	Evo04tpiAEvo03EP	intergenic;intergenic	1
MOB	0.1495	menE	O-succinylbenzoate-CoA ligase	2372971	Evo04tpiAEvo03EP	coding	1
MOB	0.469	menC	O-succinylbenzoyl-CoA synthase	2373850	Evo04tpiAEvo03EP	coding	1
SNP	1	galR	DNA-binding transcriptional repressor	2974931	Evo04tpiAEvo03EP	coding	1
DEL	1	bcsA	cellulose synthase; catalytic subunit	3691745	Evo04tpiAEvo03EP	coding	1
SNP	1	nemR	transcriptional repressor for the nem operon; NEM-inactivated	1724414	Evo04tpiAEvo04EP	coding	1
SNP	0.136	yidX	putative lipoproteinC	3873548	Evo04tpiAEvo03EP	coding	1
DEL	1	pstA	phosphate transporter subunit	3907335	Evo04tpiAEvo03EP	coding	1
MOB	0.2612	rsmG	16S rRNA m(7)G527 methyltransferase; SAM-dependent; glucose-inhibited cell-division protein	3920652	Evo04tpiAEvo03EP	intergenic	1
SNP	0.108	rpoB	RNA polymerase; beta subunit	4179874	Evo04tpiAEvo03EP	coding	1
SNP	0.211			4294213	Evo04tpiAEvo03EP	RIP321 (repetitive extragenic palindromic) element; contains 11 REP sequences and 4 IHF sites	1
SNP	0.249			4294214	Evo04tpiAEvo03EP	RIP321 (repetitive extragenic palindromic) element; contains 11 REP sequences and 4 IHF sites	1
SNP	0.189			4294309	Evo04tpiAEvo03EP	RIP321 (repetitive extragenic palindromic) element; contains 11 REP sequences and 4 IHF sites	1
DEL	1	phoR	sensory histidine kinase in two-component regulatory system with PhoB	418184	Evo04tpiAEvo04EP	coding	1
MOB	0.9534	nagC	DNA-binding transcriptional dual regulator; repressor of N-acetylglucosamine	699820	Evo04tpiAEvo04EP	coding	1
SNP	1	nagE	fused N-acetyl glucosamine specific PTS enzyme: IIC; IIB; and IIA components	703306	Evo04tpiAEvo04EP	coding	1
SNP	1	pykF	pyruvate kinase I	1754398	Evo04tpiAEvo04EP	coding	1
SNP	1	insH1	IS5 transposase and trans-activator	2064489	Evo04tpiAEvo04EP	coding	1
DEL	1	ypdA	putative sensory kinase in two-component system with YpdB	2497761	Evo04tpiAEvo04EP	coding	1
DEL	1	murA	UDP-N-acetylglucosamine 1-carboxyvinyltransferase	3334172	Evo04tpiAEvo04EP	coding	1
DEL	1	yheS	fused predicted transporter subunits of ABC superfamily: ATP-binding components	3479477	Evo04tpiAEvo04EP	coding	1
SNP	0.112	yidX	putative lipoproteinC	3873550	Evo04tpiAEvo04EP	coding	1
DEL	1	pstA	phosphate transporter subunit	3907335	Evo04tpiAEvo04EP	coding	1
SNP	0.237	rrlB	23S ribosomal RNA of rrnB operon	4169250	Evo04tpiAEvo04EP	coding	1
SNP	0.244	rrlB	23S ribosomal RNA of rrnB operon	4169251	Evo04tpiAEvo04EP	coding	1
SNP	1	rrfB	5S ribosomal RNA of rrnB operon	4169671	Evo04tpiAEvo04EP	coding	1
INS	1	rpoC	RNA polymerase; beta prime subunit	4187506	Evo04tpiAEvo04EP	coding	1
INS	0.124	rpoC	RNA polymerase; beta prime subunit	4187506	Evo04tpiAEvo04EP	coding	1
INS	0.124	rpoC	RNA polymerase; beta prime subunit	4187506	Evo04tpiAEvo04EP	coding	1
INS	0.658	rpoC	RNA polymerase; beta prime subunit	4187535	Evo04tpiAEvo04EP	coding	1
SNP	0.161			4294213	Evo04tpiAEvo04EP	RIP321 (repetitive extragenic palindromic) element; contains 11 REP sequences and 4 IHF sites	1
SNP	0.185			4294214	Evo04tpiAEvo04EP	RIP321 (repetitive extragenic palindromic) element; contains 11 REP sequences and 4 IHF sites	1
SNP	0.139			4294309	Evo04tpiAEvo04EP	RIP321 (repetitive extragenic palindromic) element; contains 11 REP sequences and 4 IHF sites	1
DEL	1	leuV;leuP		4604190	Evo04tpiAEvo04EP	intergenic;intergenic	1
DEL	1	allD	ureidoglycolate dehydrogenase	544893	Evo04sdhCBEvo01EP	coding	1
SNP	0.435	mrdB	cell wall shape-determining protein	665079	Evo04sdhCBEvo01EP	coding	1
SNP	0.528	sucA	2-oxoglutarate decarboxylase; thiamin-requiring	757920	Evo04sdhCBEvo01EP	intergenic	1
DEL	1	sucB	dihydrolipoyltranssuccinase	761551	Evo04sdhCBEvo01EP	coding	1
SNP	0.102	rttR		1286097	Evo04sdhCBEvo01EP	intergenic	1
SNP	1	insH1	IS5 transposase and trans-activator	2064489	Evo04sdhCBEvo01EP	coding	1
MOB	0.3333	iap	aminopeptidase in alkaline phosphatase isozyme conversion	2874700	Evo04sdhCBEvo01EP	coding	1
SNP	0.121	nanT	sialic acid transporter	3370206	Evo04sdhCBEvo01EP	coding	1
SNP	0.169			4294213	Evo04sdhCBEvo01EP	RIP321 (repetitive extragenic palindromic) element; contains 11 REP sequences and 4 IHF sites	1
SNP	0.183			4294214	Evo04sdhCBEvo01EP	RIP321 (repetitive extragenic palindromic) element; contains 11 REP sequences and 4 IHF sites	1
SNP	0.29			4294291	Evo04sdhCBEvo01EP	RIP321 (repetitive extragenic palindromic) element; contains 11 REP sequences and 4 IHF sites	1
SNP	0.202			4294309	Evo04sdhCBEvo01EP	RIP321 (repetitive extragenic palindromic) element; contains 11 REP sequences and 4 IHF sites	1
SNP	0.116			4294326	Evo04sdhCBEvo01EP	RIP321 (repetitive extragenic palindromic) element; contains 11 REP sequences and 4 IHF sites	1
SNP	0.116			4294327	Evo04sdhCBEvo01EP	RIP321 (repetitive extragenic palindromic) element; contains 11 REP sequences and 4 IHF sites	1
DEL	1	yjhE		4504893	Evo04sdhCBEvo01EP	coding	1
SNP	1	insH1	IS5 transposase and trans-activator	2064489	Evo04sdhCBEvo02EP	coding	1
MOB	0.4416	yfbP	TPR-like repeats-containing protein	2387423	Evo04sdhCBEvo02EP	coding	1
INS	0.12	yfbP	TPR-like repeats-containing protein	2387426	Evo04sdhCBEvo02EP	coding	1
SNP	0.162	cysD;iap	sulfate adenylyltransferase; subunit 2;aminopeptidase in alkaline phosphatase isozyme conversion	2874398	Evo04sdhCBEvo02EP	intergenic;intergenic	1
MOB	0.6585	iap	aminopeptidase in alkaline phosphatase isozyme conversion	2874700	Evo04sdhCBEvo02EP	coding	1
SNP	0.416	ilvG		3949584	Evo04sdhCBEvo02EP	coding	1
SNP	0.103			4294178	Evo04sdhCBEvo02EP	RIP321 (repetitive extragenic palindromic) element; contains 11 REP sequences and 4 IHF sites	1
SNP	0.257			4294213	Evo04sdhCBEvo02EP	RIP321 (repetitive extragenic palindromic) element; contains 11 REP sequences and 4 IHF sites	1
SNP	0.292			4294214	Evo04sdhCBEvo02EP	RIP321 (repetitive extragenic palindromic) element; contains 11 REP sequences and 4 IHF sites	1
SNP	0.255			4294291	Evo04sdhCBEvo02EP	RIP321 (repetitive extragenic palindromic) element; contains 11 REP sequences and 4 IHF sites	1
SNP	0.122			4294309	Evo04sdhCBEvo02EP	RIP321 (repetitive extragenic palindromic) element; contains 11 REP sequences and 4 IHF sites	1
SNP	1	insH1	IS5 transposase and trans-activator	2064489	Evo04sdhCBEvo03EP	coding	1
SNP	0.793	cysD;iap	sulfate adenylyltransferase; subunit 2;aminopeptidase in alkaline phosphatase isozyme conversion	2874448	Evo04sdhCBEvo03EP	intergenic;intergenic	1
SNP	0.409			4294291	Evo04sdhCBEvo03EP	RIP321 (repetitive extragenic palindromic) element; contains 11 REP sequences and 4 IHF sites	1
SNP	0.274			4294309	Evo04sdhCBEvo03EP	RIP321 (repetitive extragenic palindromic) element; contains 11 REP sequences and 4 IHF sites	1
SNP	0.179			4294326	Evo04sdhCBEvo03EP	RIP321 (repetitive extragenic palindromic) element; contains 11 REP sequences and 4 IHF sites	1
SNP	0.18			4294327	Evo04sdhCBEvo03EP	RIP321 (repetitive extragenic palindromic) element; contains 11 REP sequences and 4 IHF sites	1
