# Supplementary material for: Evolution of gene knockout strains of E. coli reveal regulatory architectures governed by metabolism
Source: Nat Commun. 2018 Sep 18;9:3796. doi: 10.1038/s41467-018-06219-9 (PMC6143558; doi:10.1038/s41467-018-06219-9)
Supplement: Supplementary file 9 — Supplementary Data 6 [file 41467_2018_6219_MOESM9_ESM.csv]

analysis_id	element_id	frequency	feature_id	fraction
ALEsKOs01_11	1596928	1	mutation_position	0.002262443
ALEsKOs01_11	1724414	1	mutation_position	0.002262443
ALEsKOs01_11	1724531	1	mutation_position	0.002262443
ALEsKOs01_11	3920652	1	mutation_position	0.002262443
ALEsKOs01_11	1195527	1	mutation_position	0.002262443
ALEsKOs01_11	1195528	7	mutation_position	0.015837104
ALEsKOs01_11	2705580	1	mutation_position	0.002262443
ALEsKOs01_11	4047882	1	mutation_position	0.002262443
ALEsKOs01_11	1819659	1	mutation_position	0.002262443
ALEsKOs01_11	3990540	1	mutation_position	0.002262443
ALEsKOs01_11	2411533	1	mutation_position	0.002262443
ALEsKOs01_11	1819662	1	mutation_position	0.002262443
ALEsKOs01_11	2411535	1	mutation_position	0.002262443
ALEsKOs01_11	2411536	1	mutation_position	0.002262443
ALEsKOs01_11	2411537	1	mutation_position	0.002262443
ALEsKOs01_11	1819666	1	mutation_position	0.002262443
ALEsKOs01_11	2411539	1	mutation_position	0.002262443
ALEsKOs01_11	2411540	1	mutation_position	0.002262443
ALEsKOs01_11	2411541	1	mutation_position	0.002262443
ALEsKOs01_11	1819670	1	mutation_position	0.002262443
ALEsKOs01_11	701529	1	mutation_position	0.002262443
ALEsKOs01_11	1819673	1	mutation_position	0.002262443
ALEsKOs01_11	1819675	1	mutation_position	0.002262443
ALEsKOs01_11	1195548	1	mutation_position	0.002262443
ALEsKOs01_11	1819677	1	mutation_position	0.002262443
ALEsKOs01_11	2314782	1	mutation_position	0.002262443
ALEsKOs01_11	1819680	1	mutation_position	0.002262443
ALEsKOs01_11	1819681	1	mutation_position	0.002262443
ALEsKOs01_11	4294178	5	mutation_position	0.011312217
ALEsKOs01_11	4169251	1	mutation_position	0.002262443
ALEsKOs01_11	4047909	1	mutation_position	0.002262443
ALEsKOs01_11	3211814	1	mutation_position	0.002262443
ALEsKOs01_11	4187506	3	mutation_position	0.00678733
ALEsKOs01_11	186409	1	mutation_position	0.002262443
ALEsKOs01_11	4047914	2	mutation_position	0.004524887
ALEsKOs01_11	3907335	4	mutation_position	0.009049774
ALEsKOs01_11	4184109	1	mutation_position	0.002262443
ALEsKOs01_11	3525680	1	mutation_position	0.002262443
ALEsKOs01_11	3626546	1	mutation_position	0.002262443
ALEsKOs01_11	2965555	1	mutation_position	0.002262443
ALEsKOs01_11	1286197	1	mutation_position	0.002262443
ALEsKOs01_11	4047926	1	mutation_position	0.002262443
ALEsKOs01_11	1195575	1	mutation_position	0.002262443
ALEsKOs01_11	1261113	1	mutation_position	0.002262443
ALEsKOs01_11	3484730	1	mutation_position	0.002262443
ALEsKOs01_11	2372971	1	mutation_position	0.002262443
ALEsKOs01_11	4047935	1	mutation_position	0.002262443
ALEsKOs01_11	3966528	1	mutation_position	0.002262443
ALEsKOs01_11	700171	1	mutation_position	0.002262443
ALEsKOs01_11	4294213	22	mutation_position	0.049773756
ALEsKOs01_11	4294214	22	mutation_position	0.049773756
ALEsKOs01_11	3767880	1	mutation_position	0.002262443
ALEsKOs01_11	4047945	1	mutation_position	0.002262443
ALEsKOs01_11	3974220	1	mutation_position	0.002262443
ALEsKOs01_11	2874448	1	mutation_position	0.002262443
ALEsKOs01_11	2302545	2	mutation_position	0.004524887
ALEsKOs01_11	627282	1	mutation_position	0.002262443
ALEsKOs01_11	2411534	1	mutation_position	0.002262443
ALEsKOs01_11	4169671	4	mutation_position	0.009049774
ALEsKOs01_11	700601	1	mutation_position	0.002262443
ALEsKOs01_11	2302820	8	mutation_position	0.018099548
ALEsKOs01_11	1111131	1	mutation_position	0.002262443
ALEsKOs01_11	2531421	1	mutation_position	0.002262443
ALEsKOs01_11	3949584	1	mutation_position	0.002262443
ALEsKOs01_11	1195503	1	mutation_position	0.002262443
ALEsKOs01_11	2994030	1	mutation_position	0.002262443
ALEsKOs01_11	710759	1	mutation_position	0.002262443
ALEsKOs01_11	2064489	19	mutation_position	0.042986425
ALEsKOs01_11	2411538	1	mutation_position	0.002262443
ALEsKOs01_11	675950	1	mutation_position	0.002262443
ALEsKOs01_11	3617901	1	mutation_position	0.002262443
ALEsKOs01_11	3617905	1	mutation_position	0.002262443
ALEsKOs01_11	3617906	1	mutation_position	0.002262443
ALEsKOs01_11	699923	1	mutation_position	0.002262443
ALEsKOs01_11	1286260	2	mutation_position	0.004524887
ALEsKOs01_11	3617909	1	mutation_position	0.002262443
ALEsKOs01_11	3617910	1	mutation_position	0.002262443
ALEsKOs01_11	1789047	1	mutation_position	0.002262443
ALEsKOs01_11	3617914	1	mutation_position	0.002262443
ALEsKOs01_11	1195455	1	mutation_position	0.002262443
ALEsKOs01_11	1724028	1	mutation_position	0.002262443
ALEsKOs01_11	544893	1	mutation_position	0.002262443
ALEsKOs01_11	4275843	1	mutation_position	0.002262443
ALEsKOs01_11	2411542	1	mutation_position	0.002262443
ALEsKOs01_11	4048013	1	mutation_position	0.002262443
ALEsKOs01_11	4048014	1	mutation_position	0.002262443
ALEsKOs01_11	4048015	1	mutation_position	0.002262443
ALEsKOs01_11	4048016	1	mutation_position	0.002262443
ALEsKOs01_11	4048017	1	mutation_position	0.002262443
ALEsKOs01_11	4048018	1	mutation_position	0.002262443
ALEsKOs01_11	4048019	1	mutation_position	0.002262443
ALEsKOs01_11	4048020	1	mutation_position	0.002262443
ALEsKOs01_11	3212437	1	mutation_position	0.002262443
ALEsKOs01_11	4048022	1	mutation_position	0.002262443
ALEsKOs01_11	4048023	1	mutation_position	0.002262443
ALEsKOs01_11	4048024	1	mutation_position	0.002262443
ALEsKOs01_11	962205	1	mutation_position	0.002262443
ALEsKOs01_11	757920	1	mutation_position	0.002262443
ALEsKOs01_11	1675937	2	mutation_position	0.004524887
ALEsKOs01_11	4294309	22	mutation_position	0.049773756
ALEsKOs01_11	701553	1	mutation_position	0.002262443
ALEsKOs01_11	3334172	1	mutation_position	0.002262443
ALEsKOs01_11	2763434	1	mutation_position	0.002262443
ALEsKOs01_11	2921131	1	mutation_position	0.002262443
ALEsKOs01_11	92844	1	mutation_position	0.002262443
ALEsKOs01_11	2975602	1	mutation_position	0.002262443
ALEsKOs01_11	2314415	1	mutation_position	0.002262443
ALEsKOs01_11	62835	1	mutation_position	0.002262443
ALEsKOs01_11	2874398	1	mutation_position	0.002262443
ALEsKOs01_11	4294326	10	mutation_position	0.022624434
ALEsKOs01_11	4294327	13	mutation_position	0.029411765
ALEsKOs01_11	4158136	1	mutation_position	0.002262443
ALEsKOs01_11	417652	1	mutation_position	0.002262443
ALEsKOs01_11	3949755	1	mutation_position	0.002262443
ALEsKOs01_11	1096381	7	mutation_position	0.015837104
ALEsKOs01_11	3211456	1	mutation_position	0.002262443
ALEsKOs01_11	416288	1	mutation_position	0.002262443
ALEsKOs01_11	348866	1	mutation_position	0.002262443
ALEsKOs01_11	1296579	1	mutation_position	0.002262443
ALEsKOs01_11	374471	1	mutation_position	0.002262443
ALEsKOs01_11	3990728	1	mutation_position	0.002262443
ALEsKOs01_11	3524471	2	mutation_position	0.004524887
ALEsKOs01_11	347682	1	mutation_position	0.002262443
ALEsKOs01_11	972494	1	mutation_position	0.002262443
ALEsKOs01_11	761551	1	mutation_position	0.002262443
ALEsKOs01_11	1617104	1	mutation_position	0.002262443
ALEsKOs01_11	1706954	2	mutation_position	0.004524887
ALEsKOs01_11	758999	1	mutation_position	0.002262443
ALEsKOs01_11	2373850	2	mutation_position	0.004524887
ALEsKOs01_11	2816219	1	mutation_position	0.002262443
ALEsKOs01_11	2095836	1	mutation_position	0.002262443
ALEsKOs01_11	4184285	1	mutation_position	0.002262443
ALEsKOs01_11	3370206	1	mutation_position	0.002262443
ALEsKOs01_11	416480	1	mutation_position	0.002262443
ALEsKOs01_11	3691745	1	mutation_position	0.002262443
ALEsKOs01_11	2507493	1	mutation_position	0.002262443
ALEsKOs01_11	3966694	1	mutation_position	0.002262443
ALEsKOs01_11	1755004	1	mutation_position	0.002262443
ALEsKOs01_11	2507499	1	mutation_position	0.002262443
ALEsKOs01_11	2302702	1	mutation_position	0.002262443
ALEsKOs01_11	2598641	1	mutation_position	0.002262443
ALEsKOs01_11	2974931	1	mutation_position	0.002262443
ALEsKOs01_11	2302710	1	mutation_position	0.002262443
ALEsKOs01_11	4178684	1	mutation_position	0.002262443
ALEsKOs01_11	3958014	1	mutation_position	0.002262443
ALEsKOs01_11	2507519	1	mutation_position	0.002262443
ALEsKOs01_11	3834624	1	mutation_position	0.002262443
ALEsKOs01_11	2412802	1	mutation_position	0.002262443
ALEsKOs01_11	2975617	1	mutation_position	0.002262443
ALEsKOs01_11	3873547	1	mutation_position	0.002262443
ALEsKOs01_11	3873548	1	mutation_position	0.002262443
ALEsKOs01_11	3873550	1	mutation_position	0.002262443
ALEsKOs01_11	4324111	1	mutation_position	0.002262443
ALEsKOs01_11	1676048	1	mutation_position	0.002262443
ALEsKOs01_11	1020179	1	mutation_position	0.002262443
ALEsKOs01_11	1753779	1	mutation_position	0.002262443
ALEsKOs01_11	186134	1	mutation_position	0.002262443
ALEsKOs01_11	1985816	1	mutation_position	0.002262443
ALEsKOs01_11	458014	5	mutation_position	0.011312217
ALEsKOs01_11	62752	1	mutation_position	0.002262443
ALEsKOs01_11	1724193	1	mutation_position	0.002262443
ALEsKOs01_11	2022179	1	mutation_position	0.002262443
ALEsKOs01_11	1104164	1	mutation_position	0.002262443
ALEsKOs01_11	3086117	1	mutation_position	0.002262443
ALEsKOs01_11	4169250	1	mutation_position	0.002262443
ALEsKOs01_11	1158505	1	mutation_position	0.002262443
ALEsKOs01_11	703231	1	mutation_position	0.002262443
ALEsKOs01_11	1777372	1	mutation_position	0.002262443
ALEsKOs01_11	416975	1	mutation_position	0.002262443
ALEsKOs01_11	67887	2	mutation_position	0.004524887
ALEsKOs01_11	450867	1	mutation_position	0.002262443
ALEsKOs01_11	4323971	1	mutation_position	0.002262443
ALEsKOs01_11	1935160	1	mutation_position	0.002262443
ALEsKOs01_11	4504893	1	mutation_position	0.002262443
ALEsKOs01_11	608575	1	mutation_position	0.002262443
ALEsKOs01_11	34112	1	mutation_position	0.002262443
ALEsKOs01_11	608577	1	mutation_position	0.002262443
ALEsKOs01_11	760645	1	mutation_position	0.002262443
ALEsKOs01_11	1332039	1	mutation_position	0.002262443
ALEsKOs01_11	3211592	1	mutation_position	0.002262443
ALEsKOs01_11	1195500	1	mutation_position	0.002262443
ALEsKOs01_11	2497761	1	mutation_position	0.002262443
ALEsKOs01_11	2874700	2	mutation_position	0.004524887
ALEsKOs01_11	3948365	1	mutation_position	0.002262443
ALEsKOs01_11	1934672	1	mutation_position	0.002262443
ALEsKOs01_11	3306126	1	mutation_position	0.002262443
ALEsKOs01_11	3964759	1	mutation_position	0.002262443
ALEsKOs01_11	759129	1	mutation_position	0.002262443
ALEsKOs01_11	1195515	1	mutation_position	0.002262443
ALEsKOs01_11	2975584	1	mutation_position	0.002262443
ALEsKOs01_11	62820	1	mutation_position	0.002262443
ALEsKOs01_11	379237	1	mutation_position	0.002262443
ALEsKOs01_11	416615	1	mutation_position	0.002262443
ALEsKOs01_11	701289	1	mutation_position	0.002262443
ALEsKOs01_11	61802	1	mutation_position	0.002262443
ALEsKOs01_11	1157607	1	mutation_position	0.002262443
ALEsKOs01_11	3617938	1	mutation_position	0.002262443
ALEsKOs01_11	62830	1	mutation_position	0.002262443
ALEsKOs01_11	62831	1	mutation_position	0.002262443
ALEsKOs01_11	62832	1	mutation_position	0.002262443
ALEsKOs01_11	62833	1	mutation_position	0.002262443
ALEsKOs01_11	62834	1	mutation_position	0.002262443
ALEsKOs01_11	4294291	20	mutation_position	0.045248869
ALEsKOs01_11	1706868	3	mutation_position	0.00678733
ALEsKOs01_11	1706871	3	mutation_position	0.00678733
ALEsKOs01_11	2119548	1	mutation_position	0.002262443
ALEsKOs01_11	4048021	1	mutation_position	0.002262443
ALEsKOs01_11	1195539	1	mutation_position	0.002262443
ALEsKOs01_11	3484736	1	mutation_position	0.002262443
ALEsKOs01_11	153986	1	mutation_position	0.002262443
ALEsKOs01_11	1109382	1	mutation_position	0.002262443
ALEsKOs01_11	418184	1	mutation_position	0.002262443
ALEsKOs01_11	3767689	1	mutation_position	0.002262443
ALEsKOs01_11	2311562	1	mutation_position	0.002262443
ALEsKOs01_11	4187531	1	mutation_position	0.002262443
ALEsKOs01_11	4187535	1	mutation_position	0.002262443
ALEsKOs01_11	700621	1	mutation_position	0.002262443
ALEsKOs01_11	3551125	1	mutation_position	0.002262443
ALEsKOs01_11	1701275	1	mutation_position	0.002262443
ALEsKOs01_11	1701276	1	mutation_position	0.002262443
ALEsKOs01_11	4158877	2	mutation_position	0.004524887
ALEsKOs01_11	1464225	1	mutation_position	0.002262443
ALEsKOs01_11	4179874	1	mutation_position	0.002262443
ALEsKOs01_11	4604190	1	mutation_position	0.002262443
ALEsKOs01_11	1311144	1	mutation_position	0.002262443
ALEsKOs01_11	1464234	1	mutation_position	0.002262443
ALEsKOs01_11	1472327	1	mutation_position	0.002262443
ALEsKOs01_11	699820	1	mutation_position	0.002262443
ALEsKOs01_11	1409949	1	mutation_position	0.002262443
ALEsKOs01_11	2302897	1	mutation_position	0.002262443
ALEsKOs01_11	1754398	1	mutation_position	0.002262443
ALEsKOs01_11	1195443	1	mutation_position	0.002262443
ALEsKOs01_11	3479477	1	mutation_position	0.002262443
ALEsKOs01_11	4047936	1	mutation_position	0.002262443
ALEsKOs01_11	2021820	1	mutation_position	0.002262443
ALEsKOs01_11	703306	1	mutation_position	0.002262443
ALEsKOs01_11	2534334	1	mutation_position	0.002262443
ALEsKOs01_11	758719	1	mutation_position	0.002262443
ALEsKOs01_11	2910658	1	mutation_position	0.002262443
ALEsKOs01_11	4294083	2	mutation_position	0.004524887
ALEsKOs01_11	2350583	1	mutation_position	0.002262443
ALEsKOs01_11	3948486	1	mutation_position	0.002262443
ALEsKOs01_11	3086279	1	mutation_position	0.002262443
ALEsKOs01_11	4306378	1	mutation_position	0.002262443
ALEsKOs01_11	3211448	1	mutation_position	0.002262443
ALEsKOs01_11	1195468	1	mutation_position	0.002262443
ALEsKOs01_11	3576781	1	mutation_position	0.002262443
ALEsKOs01_11	1195470	1	mutation_position	0.002262443
ALEsKOs01_11	2314703	1	mutation_position	0.002262443
ALEsKOs01_11	1286097	1	mutation_position	0.002262443
ALEsKOs01_11	1673688	1	mutation_position	0.002262443
ALEsKOs01_11	2387423	1	mutation_position	0.002262443
ALEsKOs01_11	416592	1	mutation_position	0.002262443
ALEsKOs01_11	2387426	1	mutation_position	0.002262443
ALEsKOs01_11	3946467	1	mutation_position	0.002262443
ALEsKOs01_11	2524133	1	mutation_position	0.002262443
ALEsKOs01_11	1706982	1	mutation_position	0.002262443
ALEsKOs01_11	1258983	1	mutation_position	0.002262443
ALEsKOs01_11	2598890	1	mutation_position	0.002262443
ALEsKOs01_11	2598891	1	mutation_position	0.002262443
ALEsKOs01_11	1464300	1	mutation_position	0.002262443
ALEsKOs01_11	3525613	1	mutation_position	0.002262443
ALEsKOs01_11	2412527	1	mutation_position	0.002262443
ALEsKOs01_11	701613	1	mutation_position	0.002262443
ALEsKOs01_11	1195506	1	mutation_position	0.002262443
ALEsKOs01_11	3949557	1	mutation_position	0.002262443
ALEsKOs01_11	665079	1	mutation_position	0.002262443
ALEsKOs01_11	1368059	1	mutation_position	0.002262443
ALEsKOs01_11	1934332	1	mutation_position	0.002262443
ALEsKOs01_11	4101677	1	mutation_position	0.002262443
ALEsKOs01_11	3482563	1	mutation_position	0.002262443
ALEsKOs01_11	MOB	36	mutation_type	0.081447964
ALEsKOs01_11	INS	20	mutation_type	0.045248869
ALEsKOs01_11	DEL	93	mutation_type	0.21040724
ALEsKOs01_11	AMP	1	mutation_type	0.002262443
ALEsKOs01_11	SNP	292	mutation_type	0.660633484
ALEsKOs01_11		134	mutation_genes	0.303167421
ALEsKOs01_11	marC-/-marR	1	mutation_genes	0.002262443
ALEsKOs01_11	nagE	2	mutation_genes	0.004524887
ALEsKOs01_11	rapA	9	mutation_genes	0.020361991
ALEsKOs01_11	cyaA	2	mutation_genes	0.004524887
ALEsKOs01_11	add-/-ydgJ	2	mutation_genes	0.004524887
ALEsKOs01_11	wecA	2	mutation_genes	0.004524887
ALEsKOs01_11	gntR-/-yhhW	1	mutation_genes	0.002262443
ALEsKOs01_11	rpoC	7	mutation_genes	0.015837104
ALEsKOs01_11	murA	1	mutation_genes	0.002262443
ALEsKOs01_11	ydiU	1	mutation_genes	0.002262443
ALEsKOs01_11	truC	1	mutation_genes	0.002262443
ALEsKOs01_11	pstA	4	mutation_genes	0.009049774
ALEsKOs01_11	ftsI	1	mutation_genes	0.002262443
ALEsKOs01_11	alsE	1	mutation_genes	0.002262443
ALEsKOs01_11	crp	2	mutation_genes	0.004524887
ALEsKOs01_11	ydbA	3	mutation_genes	0.00678733
ALEsKOs01_11	zwf	1	mutation_genes	0.002262443
ALEsKOs01_11	fliR-/-rcsA	1	mutation_genes	0.002262443
ALEsKOs01_11	rcsB	3	mutation_genes	0.00678733
ALEsKOs01_11	yjhE	1	mutation_genes	0.002262443
ALEsKOs01_11	nudE-/-yrfF	2	mutation_genes	0.004524887
ALEsKOs01_11	yidX	3	mutation_genes	0.00678733
ALEsKOs01_11	yfbP	2	mutation_genes	0.004524887
ALEsKOs01_11	rhsB	7	mutation_genes	0.015837104
ALEsKOs01_11	sulA-/-sxy	1	mutation_genes	0.002262443
ALEsKOs01_11	lsrK	1	mutation_genes	0.002262443
ALEsKOs01_11	ptsP	1	mutation_genes	0.002262443
ALEsKOs01_11	ptsH	1	mutation_genes	0.002262443
ALEsKOs01_11	adhE	1	mutation_genes	0.002262443
ALEsKOs01_11	rsmG	1	mutation_genes	0.002262443
ALEsKOs01_11	glpT-/-glpA	1	mutation_genes	0.002262443
ALEsKOs01_11	yebK	1	mutation_genes	0.002262443
ALEsKOs01_11	sucB	1	mutation_genes	0.002262443
ALEsKOs01_11	zwf-/-yebK	1	mutation_genes	0.002262443
ALEsKOs01_11	galP	2	mutation_genes	0.004524887
ALEsKOs01_11	rbbA	1	mutation_genes	0.002262443
ALEsKOs01_11	leuV-/-leuP	1	mutation_genes	0.002262443
ALEsKOs01_11	csgC	1	mutation_genes	0.002262443
ALEsKOs01_11	nlpI	1	mutation_genes	0.002262443
ALEsKOs01_11	ydbC	1	mutation_genes	0.002262443
ALEsKOs01_11	rho	1	mutation_genes	0.002262443
ALEsKOs01_11	ycjM	1	mutation_genes	0.002262443
ALEsKOs01_11	pta	1	mutation_genes	0.002262443
ALEsKOs01_11	ispE	1	mutation_genes	0.002262443
ALEsKOs01_11	yifB	1	mutation_genes	0.002262443
ALEsKOs01_11	entB	1	mutation_genes	0.002262443
ALEsKOs01_11	dauA	1	mutation_genes	0.002262443
ALEsKOs01_11	cysB	1	mutation_genes	0.002262443
ALEsKOs01_11	ackA	11	mutation_genes	0.024886878
ALEsKOs01_11	spf	16	mutation_genes	0.036199095
ALEsKOs01_11	phoB	4	mutation_genes	0.009049774
ALEsKOs01_11	ydiP-/-ydiQ	1	mutation_genes	0.002262443
ALEsKOs01_11	pykF	3	mutation_genes	0.00678733
ALEsKOs01_11	nagA	4	mutation_genes	0.009049774
ALEsKOs01_11	rcsA	1	mutation_genes	0.002262443
ALEsKOs01_11	rrfB	4	mutation_genes	0.009049774
ALEsKOs01_11	pntB	1	mutation_genes	0.002262443
ALEsKOs01_11	yciC	1	mutation_genes	0.002262443
ALEsKOs01_11	ycdU-/-serX	7	mutation_genes	0.015837104
ALEsKOs01_11	ydhL-/-nemR	1	mutation_genes	0.002262443
ALEsKOs01_11	menE	1	mutation_genes	0.002262443
ALEsKOs01_11	yicT-/-setC	1	mutation_genes	0.002262443
ALEsKOs01_11	nanT	1	mutation_genes	0.002262443
ALEsKOs01_11	yibV	1	mutation_genes	0.002262443
ALEsKOs01_11	iap	2	mutation_genes	0.004524887
ALEsKOs01_11	galR	4	mutation_genes	0.009049774
ALEsKOs01_11	htrE	1	mutation_genes	0.002262443
ALEsKOs01_11	argY	1	mutation_genes	0.002262443
ALEsKOs01_11	yheS	1	mutation_genes	0.002262443
ALEsKOs01_11	frmR-/-yaiO	1	mutation_genes	0.002262443
ALEsKOs01_11	chbB-/-osmE	9	mutation_genes	0.020361991
ALEsKOs01_11	bcp	3	mutation_genes	0.00678733
ALEsKOs01_11	nemR	3	mutation_genes	0.00678733
ALEsKOs01_11	ycbC	1	mutation_genes	0.002262443
ALEsKOs01_11	ilvL-/-ilvX	1	mutation_genes	0.002262443
ALEsKOs01_11	araA	2	mutation_genes	0.004524887
ALEsKOs01_11	glnD	2	mutation_genes	0.004524887
ALEsKOs01_11	cysD-/-iap	2	mutation_genes	0.004524887
ALEsKOs01_11	opgG	1	mutation_genes	0.002262443
ALEsKOs01_11	ypdA	1	mutation_genes	0.002262443
ALEsKOs01_11	rpoD	5	mutation_genes	0.011312217
ALEsKOs01_11	rttR	4	mutation_genes	0.009049774
ALEsKOs01_11	wecE	1	mutation_genes	0.002262443
ALEsKOs01_11	rrlB	2	mutation_genes	0.004524887
ALEsKOs01_11	crr	1	mutation_genes	0.002262443
ALEsKOs01_11	fabR	2	mutation_genes	0.004524887
ALEsKOs01_11	rpoB	1	mutation_genes	0.002262443
ALEsKOs01_11	nagC	5	mutation_genes	0.011312217
ALEsKOs01_11	insH1	19	mutation_genes	0.042986425
ALEsKOs01_11	rsxC	9	mutation_genes	0.020361991
ALEsKOs01_11	wcaJ	1	mutation_genes	0.002262443
ALEsKOs01_11	soxR	1	mutation_genes	0.002262443
ALEsKOs01_11	yifN	1	mutation_genes	0.002262443
ALEsKOs01_11	insL1-/-entD	2	mutation_genes	0.004524887
ALEsKOs01_11	rseC	1	mutation_genes	0.002262443
ALEsKOs01_11	rcsD	1	mutation_genes	0.002262443
ALEsKOs01_11	relA	1	mutation_genes	0.002262443
ALEsKOs01_11	ybfE	1	mutation_genes	0.002262443
ALEsKOs01_11	pntA-/-ydgH	3	mutation_genes	0.00678733
ALEsKOs01_11	cyoA-/-ampG	1	mutation_genes	0.002262443
ALEsKOs01_11	ilvL	1	mutation_genes	0.002262443
ALEsKOs01_11	opgH	1	mutation_genes	0.002262443
ALEsKOs01_11	sucA	5	mutation_genes	0.011312217
ALEsKOs01_11	ptsG	2	mutation_genes	0.004524887
ALEsKOs01_11	allD	1	mutation_genes	0.002262443
ALEsKOs01_11	ttcA	1	mutation_genes	0.002262443
ALEsKOs01_11	yecJ-/-azuC	1	mutation_genes	0.002262443
ALEsKOs01_11	lon	5	mutation_genes	0.011312217
ALEsKOs01_11	malT	1	mutation_genes	0.002262443
ALEsKOs01_11	icd	19	mutation_genes	0.042986425
ALEsKOs01_11	menC	2	mutation_genes	0.004524887
ALEsKOs01_11	polA-/-spf	4	mutation_genes	0.009049774
ALEsKOs01_11	sbcD-/-phoB	1	mutation_genes	0.002262443
ALEsKOs01_11	ilvG	3	mutation_genes	0.00678733
ALEsKOs01_11	rplL	1	mutation_genes	0.002262443
ALEsKOs01_11	glk-/-yfeO	3	mutation_genes	0.00678733
ALEsKOs01_11	wzzB	1	mutation_genes	0.002262443
ALEsKOs01_11	yibV-/-yibU	1	mutation_genes	0.002262443
ALEsKOs01_11	phoR	2	mutation_genes	0.004524887
ALEsKOs01_11	yfeR	1	mutation_genes	0.002262443
ALEsKOs01_11	prkB	1	mutation_genes	0.002262443
ALEsKOs01_11	cpxA	1	mutation_genes	0.002262443
ALEsKOs01_11	rpsA	1	mutation_genes	0.002262443
ALEsKOs01_11	bcsA	1	mutation_genes	0.002262443
ALEsKOs01_11	ygeO	1	mutation_genes	0.002262443
ALEsKOs01_11	yrfF	2	mutation_genes	0.004524887
ALEsKOs01_11	prpR-/-prpB	1	mutation_genes	0.002262443
ALEsKOs01_11	sthA	1	mutation_genes	0.002262443
ALEsKOs01_11	ybeR	1	mutation_genes	0.002262443
ALEsKOs01_11	mrdB	1	mutation_genes	0.002262443
ALEsKOs01_11	caiF	1	mutation_genes	0.002262443
ALEsKOs01_11	REP31 (repetitive extragenic palindromic) element; contains 9 REP sequences	1	mutation_locations	0.002262443
ALEsKOs01_11	coding	214	mutation_locations	0.484162896
ALEsKOs01_11	cryptic prophage e14	19	mutation_locations	0.042986425
ALEsKOs01_11	cryptic prophage Rac	1	mutation_locations	0.002262443
ALEsKOs01_11	RIP321 (repetitive extragenic palindromic) element; contains 11 REP sequences and 4 IHF sites	116	mutation_locations	0.262443439
ALEsKOs01_11	intergenic/intergenic	51	mutation_locations	0.115384615
ALEsKOs01_11	cryptic prophage CP4-57	1	mutation_locations	0.002262443
ALEsKOs01_11	intergenic	23	mutation_locations	0.052036199
ALEsKOs01_11	REP161 (repetitive extragenic palindromic) element; contains 12 REP sequences	13	mutation_locations	0.029411765
ALEsKOs01_11	REP25 (repetitive extragenic palindromic) element; contains 8 REP sequences	1	mutation_locations	0.002262443
ALEsKOs01_11	REP325 (repetitive extragenic palindromic) element; contains 12 REP sequences	2	mutation_locations	0.004524887
ALEsKOs01_11	SNP_relA_2910658	1	mutation_id	0.002262443
ALEsKOs01_11	SNP__374471	1	mutation_id	0.002262443
ALEsKOs01_11	INS_galP_3086279	1	mutation_id	0.002262443
ALEsKOs01_11	DEL_prkB_3482563	1	mutation_id	0.002262443
ALEsKOs01_11	DEL_ackA_2411538	1	mutation_id	0.002262443
ALEsKOs01_11	DEL_spf_4048020	1	mutation_id	0.002262443
ALEsKOs01_11	SNP_insL1-/-entD_608577	1	mutation_id	0.002262443
ALEsKOs01_11	SNP_chbB-/-osmE_1819659	1	mutation_id	0.002262443
ALEsKOs01_11	DEL_fliR-/-rcsA_2021820	1	mutation_id	0.002262443
ALEsKOs01_11	SNP_rpoB_4179874	1	mutation_id	0.002262443
ALEsKOs01_11	DEL_spf_4048024	1	mutation_id	0.002262443
ALEsKOs01_11	INS_ilvL-/-ilvX_3948486	1	mutation_id	0.002262443
ALEsKOs01_11	SNP_ycdU-/-serX_1096381	7	mutation_id	0.015837104
ALEsKOs01_11	SNP_polA-/-spf_4047909	1	mutation_id	0.002262443
ALEsKOs01_11	SNP__2302710	1	mutation_id	0.002262443
ALEsKOs01_11	INS_rapA_62752	1	mutation_id	0.002262443
ALEsKOs01_11	DEL_phoR_417652	1	mutation_id	0.002262443
ALEsKOs01_11	SNP__4294309	22	mutation_id	0.049773756
ALEsKOs01_11	SNP_cysB_1332039	1	mutation_id	0.002262443
ALEsKOs01_11	SNP_yrfF_3525613	1	mutation_id	0.002262443
ALEsKOs01_11	SNP_rsxC_1706868	3	mutation_id	0.00678733
ALEsKOs01_11	DEL_nagA_701553	1	mutation_id	0.002262443
ALEsKOs01_11	DEL_spf_4048022	1	mutation_id	0.002262443
ALEsKOs01_11	SNP_rttR_1286197	1	mutation_id	0.002262443
ALEsKOs01_11	DEL_rapA_62833	1	mutation_id	0.002262443
ALEsKOs01_11	SNP_ptsG_1157607	1	mutation_id	0.002262443
ALEsKOs01_11	SNP__4324111	1	mutation_id	0.002262443
ALEsKOs01_11	DEL_csgC_1104164	1	mutation_id	0.002262443
ALEsKOs01_11	INS_nagC_700601	1	mutation_id	0.002262443
ALEsKOs01_11	DEL_spf_4048021	1	mutation_id	0.002262443
ALEsKOs01_11	SNP_rttR_1286260	2	mutation_id	0.004524887
ALEsKOs01_11	SNP_chbB-/-osmE_1819681	1	mutation_id	0.002262443
ALEsKOs01_11	DEL_nemR_1724531	1	mutation_id	0.002262443
ALEsKOs01_11	SNP_rpoC_4184285	1	mutation_id	0.002262443
ALEsKOs01_11	MOB_spf_4047936	1	mutation_id	0.002262443
ALEsKOs01_11	SNP_rhsB_3617905	1	mutation_id	0.002262443
ALEsKOs01_11	SNP__4294178	5	mutation_id	0.011312217
ALEsKOs01_11	SNP_rpoD_3212437	1	mutation_id	0.002262443
ALEsKOs01_11	MOB_yebK_1935160	1	mutation_id	0.002262443
ALEsKOs01_11	SNP_insL1-/-entD_608575	1	mutation_id	0.002262443
ALEsKOs01_11	SNP_zwf-/-yebK_1934672	1	mutation_id	0.002262443
ALEsKOs01_11	SNP_insH1_2064489	19	mutation_id	0.042986425
ALEsKOs01_11	SNP_icd_1195539	1	mutation_id	0.002262443
ALEsKOs01_11	SNP__4294083	2	mutation_id	0.004524887
ALEsKOs01_11	MOB_menE_2372971	1	mutation_id	0.002262443
ALEsKOs01_11	SNP_rho_3964759	1	mutation_id	0.002262443
ALEsKOs01_11	SNP_yidX_3873548	1	mutation_id	0.002262443
ALEsKOs01_11	DEL_spf_4048013	1	mutation_id	0.002262443
ALEsKOs01_11	MOB_polA-/-spf_4047882	1	mutation_id	0.002262443
ALEsKOs01_11	DEL_ydiU_1789047	1	mutation_id	0.002262443
ALEsKOs01_11	SNP_rapA_61802	1	mutation_id	0.002262443
ALEsKOs01_11	DEL_ackA_2411533	1	mutation_id	0.002262443
ALEsKOs01_11	SNP_sucA_760645	1	mutation_id	0.002262443
ALEsKOs01_11	MOB_iap_2874700	2	mutation_id	0.004524887
ALEsKOs01_11	DEL_allD_544893	1	mutation_id	0.002262443
ALEsKOs01_11	DEL_spf_4048017	1	mutation_id	0.002262443
ALEsKOs01_11	DEL_ybeR_675950	1	mutation_id	0.002262443
ALEsKOs01_11	SNP_rcsB_2314415	1	mutation_id	0.002262443
ALEsKOs01_11	INS_rpoC_4187535	1	mutation_id	0.002262443
ALEsKOs01_11	SNP_nagA_701289	1	mutation_id	0.002262443
ALEsKOs01_11	INS_rplL_4178684	1	mutation_id	0.002262443
ALEsKOs01_11	DEL_yheS_3479477	1	mutation_id	0.002262443
ALEsKOs01_11	INS_galR_2975617	1	mutation_id	0.002262443
ALEsKOs01_11	SNP_rpoD_3211456	1	mutation_id	0.002262443
ALEsKOs01_11	INS_rapA_62835	1	mutation_id	0.002262443
ALEsKOs01_11	DEL_wecA_3966528	1	mutation_id	0.002262443
ALEsKOs01_11	DEL_spf_4048015	1	mutation_id	0.002262443
ALEsKOs01_11	MOB_dauA_1258983	1	mutation_id	0.002262443
ALEsKOs01_11	SNP_chbB-/-osmE_1819673	1	mutation_id	0.002262443
ALEsKOs01_11	SNP_nagE_703231	1	mutation_id	0.002262443
ALEsKOs01_11	DEL_frmR-/-yaiO_379237	1	mutation_id	0.002262443
ALEsKOs01_11	DEL_ackA_2411537	1	mutation_id	0.002262443
ALEsKOs01_11	DEL__2763434	1	mutation_id	0.002262443
ALEsKOs01_11	DEL_yibV_3767689	1	mutation_id	0.002262443
ALEsKOs01_11	DEL_pta_2412802	1	mutation_id	0.002262443
ALEsKOs01_11	SNP_rsxC_1706954	2	mutation_id	0.004524887
ALEsKOs01_11	SNP__4294214	22	mutation_id	0.049773756
ALEsKOs01_11	SNP_nagC_700171	1	mutation_id	0.002262443
ALEsKOs01_11	MOB_malT_3551125	1	mutation_id	0.002262443
ALEsKOs01_11	SNP_chbB-/-osmE_1819680	1	mutation_id	0.002262443
ALEsKOs01_11	SNP_icd_1195575	1	mutation_id	0.002262443
ALEsKOs01_11	SNP__2302702	1	mutation_id	0.002262443
ALEsKOs01_11	SNP__2302897	1	mutation_id	0.002262443
ALEsKOs01_11	SNP_icd_1195503	1	mutation_id	0.002262443
ALEsKOs01_11	SNP__4294291	20	mutation_id	0.045248869
ALEsKOs01_11	SNP_rpsA_962205	1	mutation_id	0.002262443
ALEsKOs01_11	SNP_nagA_701613	1	mutation_id	0.002262443
ALEsKOs01_11	DEL_sucA_758719	1	mutation_id	0.002262443
ALEsKOs01_11	DEL_ydbC_1472327	1	mutation_id	0.002262443
ALEsKOs01_11	DEL_bcp_2598641	1	mutation_id	0.002262443
ALEsKOs01_11	SNP_rrlB_4169251	1	mutation_id	0.002262443
ALEsKOs01_11	DEL_marC-/-marR_1617104	1	mutation_id	0.002262443
ALEsKOs01_11	DEL_ackA_2411535	1	mutation_id	0.002262443
ALEsKOs01_11	DEL_ygeO_2994030	1	mutation_id	0.002262443
ALEsKOs01_11	DEL_yfeR_2524133	1	mutation_id	0.002262443
ALEsKOs01_11	SNP_rsxC_1706982	1	mutation_id	0.002262443
ALEsKOs01_11	SNP_fabR_4158877	2	mutation_id	0.004524887
ALEsKOs01_11	SNP_nagC_700621	1	mutation_id	0.002262443
ALEsKOs01_11	DEL_ftsI_92844	1	mutation_id	0.002262443
ALEsKOs01_11	DEL_galR_2975584	1	mutation_id	0.002262443
ALEsKOs01_11	DEL_ilvG_3949755	1	mutation_id	0.002262443
ALEsKOs01_11	DEL_spf_4048016	1	mutation_id	0.002262443
ALEsKOs01_11	SNP_glnD_186409	1	mutation_id	0.002262443
ALEsKOs01_11	SNP_pykF_1754398	1	mutation_id	0.002262443
ALEsKOs01_11	SNP_rhsB_3617906	1	mutation_id	0.002262443
ALEsKOs01_11	DEL_sucB_761551	1	mutation_id	0.002262443
ALEsKOs01_11	SNP_rhsB_3617910	1	mutation_id	0.002262443
ALEsKOs01_11	DEL_rapA_62830	1	mutation_id	0.002262443
ALEsKOs01_11	SNP_rrlB_4169250	1	mutation_id	0.002262443
ALEsKOs01_11	DEL_ackA_2411540	1	mutation_id	0.002262443
ALEsKOs01_11	INS_ycjM_1368059	1	mutation_id	0.002262443
ALEsKOs01_11	INS_rpoC_4187506	3	mutation_id	0.00678733
ALEsKOs01_11	DEL_yjhE_4504893	1	mutation_id	0.002262443
ALEsKOs01_11	SNP_icd_1195470	1	mutation_id	0.002262443
ALEsKOs01_11	SNP_lsrK_1596928	1	mutation_id	0.002262443
ALEsKOs01_11	MOB_opgG_1109382	1	mutation_id	0.002262443
ALEsKOs01_11	DEL_phoB_416975	1	mutation_id	0.002262443
ALEsKOs01_11	DEL_ackA_2411539	1	mutation_id	0.002262443
ALEsKOs01_11	SNP_add-/-ydgJ_1701275	1	mutation_id	0.002262443
ALEsKOs01_11	DEL_pstA_3907335	4	mutation_id	0.009049774
ALEsKOs01_11	SNP_rhsB_3617901	1	mutation_id	0.002262443
ALEsKOs01_11	DEL_pykF_1755004	1	mutation_id	0.002262443
ALEsKOs01_11	DEL_bcp_2598890	1	mutation_id	0.002262443
ALEsKOs01_11	SNP_chbB-/-osmE_1819670	1	mutation_id	0.002262443
ALEsKOs01_11	SNP_yibV-/-yibU_3767880	1	mutation_id	0.002262443
ALEsKOs01_11	DEL_ttcA_1409949	1	mutation_id	0.002262443
ALEsKOs01_11	SNP__4294327	13	mutation_id	0.029411765
ALEsKOs01_11	SNP_glk-/-yfeO_2507499	1	mutation_id	0.002262443
ALEsKOs01_11	SNP_rpoD_3211448	1	mutation_id	0.002262443
ALEsKOs01_11	SNP_nlpI_3306126	1	mutation_id	0.002262443
ALEsKOs01_11	SNP_sucA_758999	1	mutation_id	0.002262443
ALEsKOs01_11	SNP__4323971	1	mutation_id	0.002262443
ALEsKOs01_11	DEL_truC_2921131	1	mutation_id	0.002262443
ALEsKOs01_11	INS_rapA_62834	1	mutation_id	0.002262443
ALEsKOs01_11	SNP_nagA_701529	1	mutation_id	0.002262443
ALEsKOs01_11	SNP_icd_1195455	1	mutation_id	0.002262443
ALEsKOs01_11	SNP_chbB-/-osmE_1819662	1	mutation_id	0.002262443
ALEsKOs01_11	MOB_crr_2534334	1	mutation_id	0.002262443
ALEsKOs01_11	SNP_pntA-/-ydgH_1675937	2	mutation_id	0.004524887
ALEsKOs01_11	DEL_leuV-/-leuP_4604190	1	mutation_id	0.002262443
ALEsKOs01_11	DEL_ypdA_2497761	1	mutation_id	0.002262443
ALEsKOs01_11	DEL_rapA_62831	1	mutation_id	0.002262443
ALEsKOs01_11	DEL_sbcD-/-phoB_416288	1	mutation_id	0.002262443
ALEsKOs01_11	DEL_spf_4048018	1	mutation_id	0.002262443
ALEsKOs01_11	SNP_chbB-/-osmE_1819675	1	mutation_id	0.002262443
ALEsKOs01_11	SNP_nagE_703306	1	mutation_id	0.002262443
ALEsKOs01_11	SNP_crp_3484736	1	mutation_id	0.002262443
ALEsKOs01_11	DEL_adhE_1296579	1	mutation_id	0.002262443
ALEsKOs01_11	SNP_rsxC_1706871	3	mutation_id	0.00678733
ALEsKOs01_11	SNP_rpoC_4184109	1	mutation_id	0.002262443
ALEsKOs01_11	INS_yicT-/-setC_3834624	1	mutation_id	0.002262443
ALEsKOs01_11	SNP_glpT-/-glpA_2350583	1	mutation_id	0.002262443
ALEsKOs01_11	DEL_bcsA_3691745	1	mutation_id	0.002262443
ALEsKOs01_11	DEL_rseC_2705580	1	mutation_id	0.002262443
ALEsKOs01_11	SNP_nemR_1724414	1	mutation_id	0.002262443
ALEsKOs01_11	INS_ptsG_1158505	1	mutation_id	0.002262443
ALEsKOs01_11	SNP_ispE_1261113	1	mutation_id	0.002262443
ALEsKOs01_11	INS_glnD_186134	1	mutation_id	0.002262443
ALEsKOs01_11	SNP_chbB-/-osmE_1819677	1	mutation_id	0.002262443
ALEsKOs01_11	DEL_yciC_1311144	1	mutation_id	0.002262443
ALEsKOs01_11	SNP_chbB-/-osmE_1819666	1	mutation_id	0.002262443
ALEsKOs01_11	INS_yfbP_2387426	1	mutation_id	0.002262443
ALEsKOs01_11	SNP_icd_1195527	1	mutation_id	0.002262443
ALEsKOs01_11	DEL_ackA_2411542	1	mutation_id	0.002262443
ALEsKOs01_11	DEL_rbbA_3626546	1	mutation_id	0.002262443
ALEsKOs01_11	SNP_rhsB_3617909	1	mutation_id	0.002262443
ALEsKOs01_11	MOB_rcsA_2022179	1	mutation_id	0.002262443
ALEsKOs01_11	SNP_ilvG_3949584	1	mutation_id	0.002262443
ALEsKOs01_11	AMP_argY_2816219	1	mutation_id	0.002262443
ALEsKOs01_11	SNP_rrfB_4169671	4	mutation_id	0.009049774
ALEsKOs01_11	SNP__4294213	22	mutation_id	0.049773756
ALEsKOs01_11	SNP_crp_3484730	1	mutation_id	0.002262443
ALEsKOs01_11	SNP_galR_2975602	1	mutation_id	0.002262443
ALEsKOs01_11	DEL_ydiP-/-ydiQ_1777372	1	mutation_id	0.002262443
ALEsKOs01_11	DEL_entB_627282	1	mutation_id	0.002262443
ALEsKOs01_11	SNP__2302820	8	mutation_id	0.018099548
ALEsKOs01_11	SNP_ydbA_1464300	1	mutation_id	0.002262443
ALEsKOs01_11	DEL_nagC_699923	1	mutation_id	0.002262443
ALEsKOs01_11	INS_rpoC_4187531	1	mutation_id	0.002262443
ALEsKOs01_11	MOB_spf_4047926	1	mutation_id	0.002262443
ALEsKOs01_11	MOB_cyaA_3990728	1	mutation_id	0.002262443
ALEsKOs01_11	SNP_icd_1195515	1	mutation_id	0.002262443
ALEsKOs01_11	MOB_nagC_699820	1	mutation_id	0.002262443
ALEsKOs01_11	SNP_ptsP_2965555	1	mutation_id	0.002262443
ALEsKOs01_11	SNP_nemR_1724193	1	mutation_id	0.002262443
ALEsKOs01_11	MOB_gntR-/-yhhW_3576781	1	mutation_id	0.002262443
ALEsKOs01_11	DEL_ackA_2411534	1	mutation_id	0.002262443
ALEsKOs01_11	SNP_yifN_3958014	1	mutation_id	0.002262443
ALEsKOs01_11	SNP_nanT_3370206	1	mutation_id	0.002262443
ALEsKOs01_11	DEL_ackA_2411536	1	mutation_id	0.002262443
ALEsKOs01_11	SNP_sucA_759129	1	mutation_id	0.002262443
ALEsKOs01_11	DEL_bcp_2598891	1	mutation_id	0.002262443
ALEsKOs01_11	SNP_rcsB_2314782	1	mutation_id	0.002262443
ALEsKOs01_11	SNP__4294326	10	mutation_id	0.022624434
ALEsKOs01_11	SNP_add-/-ydgJ_1701276	1	mutation_id	0.002262443
ALEsKOs01_11	SNP_alsE_4306378	1	mutation_id	0.002262443
ALEsKOs01_11	SNP__348866	1	mutation_id	0.002262443
ALEsKOs01_11	DEL_wecE_3974220	1	mutation_id	0.002262443
ALEsKOs01_11	SNP_ybfE_710759	1	mutation_id	0.002262443
ALEsKOs01_11	SNP_sthA_4158136	1	mutation_id	0.002262443
ALEsKOs01_11	SNP_icd_1195500	1	mutation_id	0.002262443
ALEsKOs01_11	DEL_pntB_1673688	1	mutation_id	0.002262443
ALEsKOs01_11	SNP_icd_1195468	1	mutation_id	0.002262443
ALEsKOs01_11	SNP_pntA-/-ydgH_1676048	1	mutation_id	0.002262443
ALEsKOs01_11	DEL_phoB_416592	1	mutation_id	0.002262443
ALEsKOs01_11	SNP_rcsB_2314703	1	mutation_id	0.002262443
ALEsKOs01_11	SNP_galR_2974931	1	mutation_id	0.002262443
ALEsKOs01_11	SNP_rttR_1286097	1	mutation_id	0.002262443
ALEsKOs01_11	SNP_icd_1195443	1	mutation_id	0.002262443
ALEsKOs01_11	SNP_zwf_1934332	1	mutation_id	0.002262443
ALEsKOs01_11	DEL_spf_4048023	1	mutation_id	0.002262443
ALEsKOs01_11	DEL_phoR_418184	1	mutation_id	0.002262443
ALEsKOs01_11	SNP_sucA_757920	1	mutation_id	0.002262443
ALEsKOs01_11	MOB_spf_4047945	1	mutation_id	0.002262443
ALEsKOs01_11	SNP_soxR_4275843	1	mutation_id	0.002262443
ALEsKOs01_11	DEL_ackA_2411541	1	mutation_id	0.002262443
ALEsKOs01_11	MOB_ycbC_972494	1	mutation_id	0.002262443
ALEsKOs01_11	SNP_cyoA-/-ampG_450867	1	mutation_id	0.002262443
ALEsKOs01_11	SNP_glk-/-yfeO_2507493	1	mutation_id	0.002262443
ALEsKOs01_11	DEL_ilvL_3948365	1	mutation_id	0.002262443
ALEsKOs01_11	SNP__2302545	2	mutation_id	0.004524887
ALEsKOs01_11	DEL_wcaJ_2119548	1	mutation_id	0.002262443
ALEsKOs01_11	SNP_rhsB_3617914	1	mutation_id	0.002262443
ALEsKOs01_11	SNP_glk-/-yfeO_2507519	1	mutation_id	0.002262443
ALEsKOs01_11	SNP_ydbA_1464234	1	mutation_id	0.002262443
ALEsKOs01_11	MOB_lon_458014	5	mutation_id	0.011312217
ALEsKOs01_11	MOB_polA-/-spf_4047914	2	mutation_id	0.004524887
ALEsKOs01_11	SNP_icd_1195506	1	mutation_id	0.002262443
ALEsKOs01_11	DEL_cyaA_3990540	1	mutation_id	0.002262443
ALEsKOs01_11	SNP_mrdB_665079	1	mutation_id	0.002262443
ALEsKOs01_11	MOB_htrE_153986	1	mutation_id	0.002262443
ALEsKOs01_11	SNP_cysD-/-iap_2874448	1	mutation_id	0.002262443
ALEsKOs01_11	SNP_galP_3086117	1	mutation_id	0.002262443
ALEsKOs01_11	SNP_phoB_416615	1	mutation_id	0.002262443
ALEsKOs01_11	DEL_phoB_416480	1	mutation_id	0.002262443
ALEsKOs01_11	DEL_cpxA_4101677	1	mutation_id	0.002262443
ALEsKOs01_11	SNP_icd_1195548	1	mutation_id	0.002262443
ALEsKOs01_11	SNP_ydbA_1464225	1	mutation_id	0.002262443
ALEsKOs01_11	DEL_yrfF_3525680	1	mutation_id	0.002262443
ALEsKOs01_11	MOB_yfbP_2387423	1	mutation_id	0.002262443
ALEsKOs01_11	DEL_spf_4048019	1	mutation_id	0.002262443
ALEsKOs01_11	SNP_sulA-/-sxy_1020179	1	mutation_id	0.002262443
ALEsKOs01_11	SNP_opgH_1111131	1	mutation_id	0.002262443
ALEsKOs01_11	DEL_ackA_2412527	1	mutation_id	0.002262443
ALEsKOs01_11	SNP_yidX_3873547	1	mutation_id	0.002262443
ALEsKOs01_11	MOB_rsmG_3920652	1	mutation_id	0.002262443
ALEsKOs01_11	SNP_rhsB_3617938	1	mutation_id	0.002262443
ALEsKOs01_11	DEL_ilvG_3949557	1	mutation_id	0.002262443
ALEsKOs01_11	DEL_caiF_34112	1	mutation_id	0.002262443
ALEsKOs01_11	DEL_spf_4048014	1	mutation_id	0.002262443
ALEsKOs01_11	INS_araA_67887	2	mutation_id	0.004524887
ALEsKOs01_11	MOB_menC_2373850	2	mutation_id	0.004524887
ALEsKOs01_11	MOB_nudE-/-yrfF_3524471	2	mutation_id	0.004524887
ALEsKOs01_11	DEL_wecA_3966694	1	mutation_id	0.002262443
ALEsKOs01_11	SNP_ydhL-/-nemR_1724028	1	mutation_id	0.002262443
ALEsKOs01_11	DEL_rapA_62832	1	mutation_id	0.002262443
ALEsKOs01_11	DEL_yifB_3946467	1	mutation_id	0.002262443
ALEsKOs01_11	MOB_pykF_1753779	1	mutation_id	0.002262443
ALEsKOs01_11	DEL_murA_3334172	1	mutation_id	0.002262443
ALEsKOs01_11	DEL_rpoD_3211592	1	mutation_id	0.002262443
ALEsKOs01_11	MOB_spf_4047935	1	mutation_id	0.002262443
ALEsKOs01_11	SNP_yidX_3873550	1	mutation_id	0.002262443
ALEsKOs01_11	MOB_rcsD_2311562	1	mutation_id	0.002262443
ALEsKOs01_11	MOB_wzzB_2095836	1	mutation_id	0.002262443
ALEsKOs01_11	SNP_cysD-/-iap_2874398	1	mutation_id	0.002262443
ALEsKOs01_11	DEL_yecJ-/-azuC_1985816	1	mutation_id	0.002262443
ALEsKOs01_11	DEL_rapA_62820	1	mutation_id	0.002262443
ALEsKOs01_11	SNP_icd_1195528	7	mutation_id	0.015837104
ALEsKOs01_11	SNP_rpoD_3211814	1	mutation_id	0.002262443
ALEsKOs01_11	DEL_ptsH_2531421	1	mutation_id	0.002262443
ALEsKOs01_11	MOB_prpR-/-prpB_347682	1	mutation_id	0.002262443
ALEsKOs01_11		1	mutation_class	0.003623188
ALEsKOs01_11	frameshift/truncated CDS/truncated transcript/synonymous	1	mutation_class	0.003623188
ALEsKOs01_11	frameshift/missense	1	mutation_class	0.003623188
ALEsKOs01_11	nonframeshift/nonsynonymous/truncated peptide	3	mutation_class	0.010869565
ALEsKOs01_11	nonframeshift/nonsynonymous/change in peptide length	24	mutation_class	0.086956522
ALEsKOs01_11	frameshift/truncated CDS/truncated transcript/nonsynonymous/change in peptide length	1	mutation_class	0.003623188
ALEsKOs01_11	frameshift/nonsynonymous/no stop codon/change in peptide length	68	mutation_class	0.246376812
ALEsKOs01_11	frameshift/nonsynonymous/change in peptide length	1	mutation_class	0.003623188
ALEsKOs01_11	frameshift/truncated CDS/truncated transcript/truncated peptide	1	mutation_class	0.003623188
ALEsKOs01_11	frameshift/truncated CDS/missense	17	mutation_class	0.061594203
ALEsKOs01_11	frameshift/nonsense	12	mutation_class	0.043478261
ALEsKOs01_11	truncated peptide	4	mutation_class	0.014492754
ALEsKOs01_11	missense	127	mutation_class	0.460144928
ALEsKOs01_11	frameshift/truncated peptide	8	mutation_class	0.028985507
ALEsKOs01_11	nonframeshift/nonsense	7	mutation_class	0.025362319
ALEsKOs01_11	membrane	27	parent_classes	0.183673469
ALEsKOs01_11	Transcription related	25	parent_classes	0.170068027
ALEsKOs01_11	carbon compounds	15	parent_classes	0.102040816
ALEsKOs01_11	repressor	15	parent_classes	0.102040816
ALEsKOs01_11	activator	14	parent_classes	0.095238095
ALEsKOs01_11	operon	12	parent_classes	0.081632653
ALEsKOs01_11	posttranslational modification	7	parent_classes	0.047619048
ALEsKOs01_11	covalent modification, demodification, maturation	6	parent_classes	0.040816327
ALEsKOs01_11	ORFs	6	parent_classes	0.040816327
ALEsKOs01_11	translation	6	parent_classes	0.040816327
ALEsKOs01_11	cell division	5	parent_classes	0.034013605
ALEsKOs01_11	ribosomes	5	parent_classes	0.034013605
ALEsKOs01_11	amino sugar conversions	4	parent_classes	0.027210884
ALEsKOs01_11	anaerobic respiration	4	parent_classes	0.027210884
ALEsKOs01_11	Conserved-ORFs	4	parent_classes	0.027210884
ALEsKOs01_11	detoxification	4	parent_classes	0.027210884
ALEsKOs01_11	Putative uncharacterized transport protein	4	parent_classes	0.027210884
ALEsKOs01_11	transcriptional level	4	parent_classes	0.027210884
ALEsKOs01_11	tRNA	4	parent_classes	0.027210884
ALEsKOs01_11	UNCLASSIFIED	4	parent_classes	0.027210884
ALEsKOs01_11	fatty acids	3	parent_classes	0.020408163
ALEsKOs01_11	inhibition / activation of enzymes	3	parent_classes	0.020408163
ALEsKOs01_11	menaquinone, ubiquinone	3	parent_classes	0.020408163
ALEsKOs01_11	murein	3	parent_classes	0.020408163
ALEsKOs01_11	nitrogen metabolism	3	parent_classes	0.020408163
ALEsKOs01_11	osmotic pressure	3	parent_classes	0.020408163
ALEsKOs01_11	phosphorous metabolism	3	parent_classes	0.020408163
ALEsKOs01_11	RNA modification	3	parent_classes	0.020408163
ALEsKOs01_11	TCA cycle	3	parent_classes	0.020408163
ALEsKOs01_11	Transporters of Unknown Classification	3	parent_classes	0.020408163
ALEsKOs01_11	unassigned reversible reactions	3	parent_classes	0.020408163
ALEsKOs01_11	acetate catabolism	2	parent_classes	0.013605442
ALEsKOs01_11	adaptations	2	parent_classes	0.013605442
ALEsKOs01_11	aerobic respiration	2	parent_classes	0.013605442
ALEsKOs01_11	amines	2	parent_classes	0.013605442
ALEsKOs01_11	amino acids	2	parent_classes	0.013605442
ALEsKOs01_11	Conserved-Hypothetical-ORFs	2	parent_classes	0.013605442
ALEsKOs01_11	drug resistance/sensitivity	2	parent_classes	0.013605442
ALEsKOs01_11	fermentation	2	parent_classes	0.013605442
ALEsKOs01_11	Interrupted-Genes	2	parent_classes	0.013605442
ALEsKOs01_11	misc. glycerol metabolism	2	parent_classes	0.013605442
ALEsKOs01_11	nucleotide and nucleoside conversions	2	parent_classes	0.013605442
ALEsKOs01_11	proteases, cleavage of compounds	2	parent_classes	0.013605442
ALEsKOs01_11	proteins/peptides/glycopeptides	2	parent_classes	0.013605442
ALEsKOs01_11	Pseudo-Genes	2	parent_classes	0.013605442
ALEsKOs01_11	pyruvate oxidation	2	parent_classes	0.013605442
ALEsKOs01_11	regulon	2	parent_classes	0.013605442
ALEsKOs01_11	ribosomal proteins	2	parent_classes	0.013605442
ALEsKOs01_11	rRNA, stable RNA	2	parent_classes	0.013605442
ALEsKOs01_11	sigma factors, anti-sigmafactors	2	parent_classes	0.013605442
ALEsKOs01_11	SOS response	2	parent_classes	0.013605442
ALEsKOs01_11	starvation	2	parent_classes	0.013605442
ALEsKOs01_11	threonine catabolism	2	parent_classes	0.013605442
ALEsKOs01_11	translation attenuation and efficiency	2	parent_classes	0.013605442
ALEsKOs01_11	Unconserved-ORFs	2	parent_classes	0.013605442
ALEsKOs01_11	ABC superfamily ATP binding cytoplasmic component	1	parent_classes	0.006802721
ALEsKOs01_11	ABC superfamily, membrane component	1	parent_classes	0.006802721
ALEsKOs01_11	Accessory Factors Involved in Transport	1	parent_classes	0.006802721
ALEsKOs01_11	action unknown	1	parent_classes	0.006802721
ALEsKOs01_11	allantoin assimilation	1	parent_classes	0.006802721
ALEsKOs01_11	antisense RNA	1	parent_classes	0.006802721
ALEsKOs01_11	carbon utilization	1	parent_classes	0.006802721
ALEsKOs01_11	cell processes	1	parent_classes	0.006802721
ALEsKOs01_11	cysteine	1	parent_classes	0.006802721
ALEsKOs01_11	defense/survival	1	parent_classes	0.006802721
ALEsKOs01_11	DNA	1	parent_classes	0.006802721
ALEsKOs01_11	DNA degradation	1	parent_classes	0.006802721
ALEsKOs01_11	DNA repair	1	parent_classes	0.006802721
ALEsKOs01_11	DNA replication	1	parent_classes	0.006802721
ALEsKOs01_11	electron acceptors	1	parent_classes	0.006802721
ALEsKOs01_11	electron carriers	1	parent_classes	0.006802721
ALEsKOs01_11	electron donors	1	parent_classes	0.006802721
ALEsKOs01_11	fatty acids and phosphatidic acid	1	parent_classes	0.006802721
ALEsKOs01_11	fimbri, pili	1	parent_classes	0.006802721
ALEsKOs01_11	flagella	1	parent_classes	0.006802721
ALEsKOs01_11	global	1	parent_classes	0.006802721
ALEsKOs01_11	glutamine	1	parent_classes	0.006802721
ALEsKOs01_11	glycolysis	1	parent_classes	0.006802721
ALEsKOs01_11	isoleucine/valine	1	parent_classes	0.006802721
ALEsKOs01_11	K antigen	1	parent_classes	0.006802721
ALEsKOs01_11	metabolism	1	parent_classes	0.006802721
ALEsKOs01_11	murein turnover, recycling	1	parent_classes	0.006802721
ALEsKOs01_11	Non-ribosomal peptide synthetase	1	parent_classes	0.006802721
ALEsKOs01_11	O antigen	1	parent_classes	0.006802721
ALEsKOs01_11	osmoregulated periplasmic glucan	1	parent_classes	0.006802721
ALEsKOs01_11	Oxidoreduction-driven Active Transporters	1	parent_classes	0.006802721
ALEsKOs01_11	pentose pwy, oxidative branch	1	parent_classes	0.006802721
ALEsKOs01_11	pilus	1	parent_classes	0.006802721
ALEsKOs01_11	plasmid related	1	parent_classes	0.006802721
ALEsKOs01_11	polysaccharides	1	parent_classes	0.006802721
ALEsKOs01_11	posttranscriptional	1	parent_classes	0.006802721
ALEsKOs01_11	prophage genes and phage related functions	1	parent_classes	0.006802721
ALEsKOs01_11	stimulon	1	parent_classes	0.006802721
ALEsKOs01_11	sugar nucleotide biosynthesis, conversions	1	parent_classes	0.006802721
ALEsKOs01_11	sulfur metabolism	1	parent_classes	0.006802721
ALEsKOs01_11	turnover, degradation	1	parent_classes	0.006802721
ALEsKOs01_11	unknown	1	parent_classes	0.006802721
ALEsKOs01_11	ABC superfamily, ATP binding and membrane component	0	parent_classes	0
ALEsKOs01_11	ABC superfamily, periplasmic binding component	0	parent_classes	0
ALEsKOs01_11	acyl carrier protein	0	parent_classes	0
ALEsKOs01_11	alanine	0	parent_classes	0
ALEsKOs01_11	alpha-type channels	0	parent_classes	0
ALEsKOs01_11	amino acid -activation	0	parent_classes	0
ALEsKOs01_11	amino acid conversion	0	parent_classes	0
ALEsKOs01_11	aminobutyrate catabolism	0	parent_classes	0
ALEsKOs01_11	arginine	0	parent_classes	0
ALEsKOs01_11	asparagine	0	parent_classes	0
ALEsKOs01_11	aspartate	0	parent_classes	0
ALEsKOs01_11	ATP proton motive force interconversion	0	parent_classes	0
ALEsKOs01_11	bent DNA or supercoiling, inversion	0	parent_classes	0
ALEsKOs01_11	betaine biosynthesis	0	parent_classes	0
ALEsKOs01_11	biotin	0	parent_classes	0
ALEsKOs01_11	biotin carboxyl carrier protein	0	parent_classes	0
ALEsKOs01_11	carnitine metabolism	0	parent_classes	0
ALEsKOs01_11	cell cycle physiology	0	parent_classes	0
ALEsKOs01_11	cell killing	0	parent_classes	0
ALEsKOs01_11	cell structure	0	parent_classes	0
ALEsKOs01_11	central intermediary metabolism	0	parent_classes	0
ALEsKOs01_11	Channel-type Transporters	0	parent_classes	0
ALEsKOs01_11	chorismate	0	parent_classes	0
ALEsKOs01_11	cobalamin	0	parent_classes	0
ALEsKOs01_11	Coenzyme A and its modification	0	parent_classes	0
ALEsKOs01_11	cofactors, small molecule carriers	0	parent_classes	0
ALEsKOs01_11	colicin related	0	parent_classes	0
ALEsKOs01_11	complex regulation	0	parent_classes	0
ALEsKOs01_11	core region	0	parent_classes	0
ALEsKOs01_11	Cryptic-Genes	0	parent_classes	0
ALEsKOs01_11	cyanate catabolism	0	parent_classes	0
ALEsKOs01_11	cytochromes	0	parent_classes	0
ALEsKOs01_11	cytoplasmic polysaccharides	0	parent_classes	0
ALEsKOs01_11	degradation of macromolecules	0	parent_classes	0
ALEsKOs01_11	dessication	0	parent_classes	0
ALEsKOs01_11	DNA recombination	0	parent_classes	0
ALEsKOs01_11	DNA related	0	parent_classes	0
ALEsKOs01_11	DNA restriction/modification	0	parent_classes	0
ALEsKOs01_11	DNA sites	0	parent_classes	0
ALEsKOs01_11	DNA structure level	0	parent_classes	0
ALEsKOs01_11	Electrochemical potential driven transporters	0	parent_classes	0
ALEsKOs01_11	energy metabolism, carbon	0	parent_classes	0
ALEsKOs01_11	energy production/transport	0	parent_classes	0
ALEsKOs01_11	Entner-Doudoroff	0	parent_classes	0
ALEsKOs01_11	export, signal peptide cleavage	0	parent_classes	0
ALEsKOs01_11	Fe aquisition	0	parent_classes	0
ALEsKOs01_11	flagellum	0	parent_classes	0
ALEsKOs01_11	folic acid	0	parent_classes	0
ALEsKOs01_11	formyl-THF biosynthesis	0	parent_classes	0
ALEsKOs01_11	galactose metabolism	0	parent_classes	0
ALEsKOs01_11	Genes	0	parent_classes	0
ALEsKOs01_11	glutamate	0	parent_classes	0
ALEsKOs01_11	glutathione	0	parent_classes	0
ALEsKOs01_11	glycine	0	parent_classes	0
ALEsKOs01_11	glycolate metabolism	0	parent_classes	0
ALEsKOs01_11	glycoprotein	0	parent_classes	0
ALEsKOs01_11	glyoxylate bypass	0	parent_classes	0
ALEsKOs01_11	glyoxylate degradation	0	parent_classes	0
ALEsKOs01_11	heme, porphyrine	0	parent_classes	0
ALEsKOs01_11	histidine	0	parent_classes	0
ALEsKOs01_11	homoserine	0	parent_classes	0
ALEsKOs01_11	incorporation of metal ions	0	parent_classes	0
ALEsKOs01_11	information transfer	0	parent_classes	0
ALEsKOs01_11	Ion-gradient-driven energizers	0	parent_classes	0
ALEsKOs01_11	leucine	0	parent_classes	0
ALEsKOs01_11	lipid A	0	parent_classes	0
ALEsKOs01_11	lipoate	0	parent_classes	0
ALEsKOs01_11	lipopolysaccharide	0	parent_classes	0
ALEsKOs01_11	lipoprotein	0	parent_classes	0
ALEsKOs01_11	lysine	0	parent_classes	0
ALEsKOs01_11	metabolism of other compounds	0	parent_classes	0
ALEsKOs01_11	methionine	0	parent_classes	0
ALEsKOs01_11	methylation	0	parent_classes	0
ALEsKOs01_11	methylglyoxal metabolism	0	parent_classes	0
ALEsKOs01_11	misc. glucose metabolism	0	parent_classes	0
ALEsKOs01_11	molybdenum	0	parent_classes	0
ALEsKOs01_11	nicotinamide adenine dinucleotide	0	parent_classes	0
ALEsKOs01_11	non-oxidative branch, pentose pathway	0	parent_classes	0
ALEsKOs01_11	nucleoproteins, basic proteins	0	parent_classes	0
ALEsKOs01_11	nucleotides	0	parent_classes	0
ALEsKOs01_11	other compounds	0	parent_classes	0
ALEsKOs01_11	Pfam Features	0	parent_classes	0
ALEsKOs01_11	pH	0	parent_classes	0
ALEsKOs01_11	Phantom-Genes	0	parent_classes	0
ALEsKOs01_11	phenylalanine	0	parent_classes	0
ALEsKOs01_11	phospholipid	0	parent_classes	0
ALEsKOs01_11	polyamine biosynthesis	0	parent_classes	0
ALEsKOs01_11	proline	0	parent_classes	0
ALEsKOs01_11	protection	0	parent_classes	0
ALEsKOs01_11	protein related	0	parent_classes	0
ALEsKOs01_11	purine biosynthesis	0	parent_classes	0
ALEsKOs01_11	purine ribonucleotide biosynthesis	0	parent_classes	0
ALEsKOs01_11	putrescine catabolism	0	parent_classes	0
ALEsKOs01_11	pyrimidine biosynthesis	0	parent_classes	0
ALEsKOs01_11	pyrimidine ribonucleotide biosynthesis	0	parent_classes	0
ALEsKOs01_11	pyruvate dehydrogenase	0	parent_classes	0
ALEsKOs01_11	quorum sensing	0	parent_classes	0
ALEsKOs01_11	radiation	0	parent_classes	0
ALEsKOs01_11	regulation	0	parent_classes	0
ALEsKOs01_11	regulons or multilayer component regulatory systems	0	parent_classes	0
ALEsKOs01_11	riboflavin	0	parent_classes	0
ALEsKOs01_11	RNA	0	parent_classes	0
ALEsKOs01_11	RNA degradation	0	parent_classes	0
ALEsKOs01_11	RNA related	0	parent_classes	0
ALEsKOs01_11	S-adenosyl methionine biosynthesis	0	parent_classes	0
ALEsKOs01_11	serine	0	parent_classes	0
ALEsKOs01_11	temperature extremes	0	parent_classes	0
ALEsKOs01_11	thiamin	0	parent_classes	0
ALEsKOs01_11	thioredoxin, glutaredoxin	0	parent_classes	0
ALEsKOs01_11	threonine	0	parent_classes	0
ALEsKOs01_11	transport	0	parent_classes	0
ALEsKOs01_11	transposon related	0	parent_classes	0
ALEsKOs01_11	Truncated-Genes	0	parent_classes	0
ALEsKOs01_11	tryptophan	0	parent_classes	0
ALEsKOs01_11	type of regulation	0	parent_classes	0
ALEsKOs01_11	tyrosine	0	parent_classes	0
